# Supplementary material for: A Galactosidase-Activatable Fluorescent Probe for Detection of Bacteria Based on BODIPY
Source: Molecules. 2021 Oct 8;26(19):6072. doi: 10.3390/molecules26196072 (PMC8512000; doi:10.3390/molecules26196072)
Supplement: Supplementary file 1 [file molecules-26-06072-s001.zip]

Archive with 3 entries (3 files):
- acceptor-bod.out
- donor-galactose.out
- molecules- ESI 1001.pdf
