# Supplementary material for: A Galactosidase-Activatable Fluorescent Probe for Detection of Bacteria Based on BODIPY
Source: Molecules. 2021 Oct 8;26(19):6072. doi: 10.3390/molecules26196072 (PMC8512000; doi:10.3390/molecules26196072)
Supplement: Supplementary file 1 [file molecules-26-06072-s001.zip › acceptor-bod.out]

 Entering Gaussian System, Link 0=g16
 Initial command:
 /opt/software/g16/l1.exe "/tmp/Gau-25169.inp" -scrdir="/tmp/"
 Entering Link 1 = /opt/software/g16/l1.exe PID=     25170.
  
 Copyright (c) 1988,1990,1992,1993,1995,1998,2003,2009,2016,
            Gaussian, Inc.  All Rights Reserved.
  
 This is part of the Gaussian(R) 16 program.  It is based on
 the Gaussian(R) 09 system (copyright 2009, Gaussian, Inc.),
 the Gaussian(R) 03 system (copyright 2003, Gaussian, Inc.),
 the Gaussian(R) 98 system (copyright 1998, Gaussian, Inc.),
 the Gaussian(R) 94 system (copyright 1995, Gaussian, Inc.),
 the Gaussian 92(TM) system (copyright 1992, Gaussian, Inc.),
 the Gaussian 90(TM) system (copyright 1990, Gaussian, Inc.),
 the Gaussian 88(TM) system (copyright 1988, Gaussian, Inc.),
 the Gaussian 86(TM) system (copyright 1986, Carnegie Mellon
 University), and the Gaussian 82(TM) system (copyright 1983,
 Carnegie Mellon University). Gaussian is a federally registered
 trademark of Gaussian, Inc.
  
 This software contains proprietary and confidential information,
 including trade secrets, belonging to Gaussian, Inc.
  
 This software is provided under written license and may be
 used, copied, transmitted, or stored only in accord with that
 written license.
  
 The following legend is applicable only to US Government
 contracts under FAR:
  
                    RESTRICTED RIGHTS LEGEND
  
 Use, reproduction and disclosure by the US Government is
 subject to restrictions as set forth in subparagraphs (a)
 and (c) of the Commercial Computer Software - Restricted
 Rights clause in FAR 52.227-19.
  
 Gaussian, Inc.
 340 Quinnipiac St., Bldg. 40, Wallingford CT 06492
  
  
 ---------------------------------------------------------------
 Warning -- This program may not be used in any manner that
 competes with the business of Gaussian, Inc. or will provide
 assistance to any competitor of Gaussian, Inc.  The licensee
 of this program is prohibited from giving any competitor of
 Gaussian, Inc. access to this program.  By using this program,
 the user acknowledges that Gaussian, Inc. is engaged in the
 business of creating and licensing software in the field of
 computational chemistry and represents and warrants to the
 licensee that it is not a competitor of Gaussian, Inc. and that
 it will not use this program in any manner prohibited above.
 ---------------------------------------------------------------
  

 Cite this work as:
 Gaussian 16, Revision A.03,
 M. J. Frisch, G. W. Trucks, H. B. Schlegel, G. E. Scuseria, 
 M. A. Robb, J. R. Cheeseman, G. Scalmani, V. Barone, 
 G. A. Petersson, H. Nakatsuji, X. Li, M. Caricato, A. V. Marenich, 
 J. Bloino, B. G. Janesko, R. Gomperts, B. Mennucci, H. P. Hratchian, 
 J. V. Ortiz, A. F. Izmaylov, J. L. Sonnenberg, D. Williams-Young, 
 F. Ding, F. Lipparini, F. Egidi, J. Goings, B. Peng, A. Petrone, 
 T. Henderson, D. Ranasinghe, V. G. Zakrzewski, J. Gao, N. Rega, 
 G. Zheng, W. Liang, M. Hada, M. Ehara, K. Toyota, R. Fukuda, 
 J. Hasegawa, M. Ishida, T. Nakajima, Y. Honda, O. Kitao, H. Nakai, 
 T. Vreven, K. Throssell, J. A. Montgomery, Jr., J. E. Peralta, 
 F. Ogliaro, M. J. Bearpark, J. J. Heyd, E. N. Brothers, K. N. Kudin, 
 V. N. Staroverov, T. A. Keith, R. Kobayashi, J. Normand, 
 K. Raghavachari, A. P. Rendell, J. C. Burant, S. S. Iyengar, 
 J. Tomasi, M. Cossi, J. M. Millam, M. Klene, C. Adamo, R. Cammi, 
 J. W. Ochterski, R. L. Martin, K. Morokuma, O. Farkas, 
 J. B. Foresman, and D. J. Fox, Gaussian, Inc., Wallingford CT, 2016.
 
 ******************************************
 Gaussian 16:  ES64L-G16RevA.03 25-Dec-2016
                13-Sep-2021 
 ******************************************
 %chk=chenxi-bd.chk
 %mem=60GB
 %nprocshared=32
 Will use up to   32 processors via shared memory.
 -----------------------
 # opt rb3lyp/6-31g(d,p)
 -----------------------
 1/18=20,19=15,26=3,38=1/1,3;
 2/9=110,12=2,17=6,18=5,40=1/2;
 3/5=1,6=6,7=101,11=2,25=1,30=1,71=1,74=-5,116=1/1,2,3;
 4//1;
 5/5=2,38=5/2;
 6/7=2,8=2,9=2,10=2,28=1/1;
 7//1,2,3,16;
 1/18=20,19=15,26=3/3(2);
 2/9=110/2;
 99//99;
 2/9=110/2;
 3/5=1,6=6,7=101,11=2,25=1,30=1,71=1,74=-5,116=1/1,2,3;
 4/5=5,16=3,69=1/1;
 5/5=2,38=5/2;
 7//1,2,3,16;
 1/18=20,19=15,26=3/3(-5);
 2/9=110/2;
 6/7=2,8=2,9=2,10=2,19=2,28=1/1;
 99/9=1/99;
 ----------
 [No Title]
 ----------
 Symbolic Z-matrix:
 Charge =  0 Multiplicity = 1
 C                    -5.8083    1.3479   -0.0154 
 C                    -4.6545    0.6671   -0.0407 
 N                    -4.6163   -0.6377   -0.029 
 B                    -5.8455   -1.4913    0.0095 
 N                    -7.0512   -0.6013    0.0445 
 C                    -6.9638    0.6694    0.0257 
 C                    -3.4038    1.1546   -0.0799 
 C                    -2.5844    0.0936   -0.0914 
 C                    -3.3625   -0.9974   -0.0591 
 C                    -8.2625   -0.9958    0.0839 
 C                    -9.0286    0.1077    0.0914 
 C                    -8.2097    1.1687    0.0548 
 F                    -5.8187   -2.3743    1.2713 
 F                    -5.8957   -2.3756   -1.2507 
 C                    -8.6165    2.6128    0.0477 
 C                    -8.802    -2.3984    0.1179 
 C                    -2.9904    2.5964   -0.1054 
 C                    -2.9148   -2.4281   -0.058 
 H                    -5.8067    2.4489   -0.0277 
 H                    -1.4883    0.1132   -0.1215 
 H                    -10.1248   0.1381    0.1223 
 H                    -8.1988    3.1379    0.9363 
 H                    -8.2458    3.116    -0.8738 
 H                    -9.7239    2.7226    0.075 
 H                    -9.9147   -2.4104    0.1432 
 H                    -8.4782   -2.9623   -0.7854 
 H                    -8.4373   -2.9333    1.0233 
 H                    -1.8825    2.7011   -0.1342 
 H                    -3.4051    3.1033   -1.0059 
 H                    -3.3595    3.1222    0.8042 
 H                    -3.331    -2.9748   -0.9334 
 H                    -1.8054   -2.4994   -0.1148 
 H                    -3.2373   -2.9414    0.8755 
 

 GradGradGradGradGradGradGradGradGradGradGradGradGradGradGradGradGradGrad
 Berny optimization.
 Initialization pass.
                           ----------------------------
                           !    Initial Parameters    !
                           ! (Angstroms and Degrees)  !
 --------------------------                            --------------------------
 ! Name  Definition              Value          Derivative Info.                !
 --------------------------------------------------------------------------------
 ! R1    R(1,2)                  1.3399         estimate D2E/DX2                !
 ! R2    R(1,6)                  1.3406         estimate D2E/DX2                !
 ! R3    R(1,19)                 1.1011         estimate D2E/DX2                !
 ! R4    R(2,3)                  1.3054         estimate D2E/DX2                !
 ! R5    R(2,7)                  1.3429         estimate D2E/DX2                !
 ! R6    R(3,4)                  1.497          estimate D2E/DX2                !
 ! R7    R(3,9)                  1.3047         estimate D2E/DX2                !
 ! R8    R(4,5)                  1.499          estimate D2E/DX2                !
 ! R9    R(4,13)                 1.5403         estimate D2E/DX2                !
 ! R10   R(4,14)                 1.5403         estimate D2E/DX2                !
 ! R11   R(5,6)                  1.2738         estimate D2E/DX2                !
 ! R12   R(5,10)                 1.2745         estimate D2E/DX2                !
 ! R13   R(6,12)                 1.3425         estimate D2E/DX2                !
 ! R14   R(7,8)                  1.3406         estimate D2E/DX2                !
 ! R15   R(7,17)                 1.5001         estimate D2E/DX2                !
 ! R16   R(8,9)                  1.3404         estimate D2E/DX2                !
 ! R17   R(8,20)                 1.0967         estimate D2E/DX2                !
 ! R18   R(9,18)                 1.4991         estimate D2E/DX2                !
 ! R19   R(10,11)                1.3434         estimate D2E/DX2                !
 ! R20   R(10,16)                1.5032         estimate D2E/DX2                !
 ! R21   R(11,12)                1.3408         estimate D2E/DX2                !
 ! R22   R(11,21)                1.0971         estimate D2E/DX2                !
 ! R23   R(12,15)                1.5003         estimate D2E/DX2                !
 ! R24   R(15,22)                1.1135         estimate D2E/DX2                !
 ! R25   R(15,23)                1.1135         estimate D2E/DX2                !
 ! R26   R(15,24)                1.1132         estimate D2E/DX2                !
 ! R27   R(16,25)                1.1131         estimate D2E/DX2                !
 ! R28   R(16,26)                1.113          estimate D2E/DX2                !
 ! R29   R(16,27)                1.113          estimate D2E/DX2                !
 ! R30   R(17,28)                1.1132         estimate D2E/DX2                !
 ! R31   R(17,29)                1.1135         estimate D2E/DX2                !
 ! R32   R(17,30)                1.1136         estimate D2E/DX2                !
 ! R33   R(18,31)                1.1128         estimate D2E/DX2                !
 ! R34   R(18,32)                1.1131         estimate D2E/DX2                !
 ! R35   R(18,33)                1.1131         estimate D2E/DX2                !
 ! A1    A(2,1,6)              119.0535         estimate D2E/DX2                !
 ! A2    A(2,1,19)             120.4374         estimate D2E/DX2                !
 ! A3    A(6,1,19)             120.5092         estimate D2E/DX2                !
 ! A4    A(1,2,3)              122.2003         estimate D2E/DX2                !
 ! A5    A(1,2,7)              128.1753         estimate D2E/DX2                !
 ! A6    A(3,2,7)              109.6244         estimate D2E/DX2                !
 ! A7    A(2,3,4)              123.1025         estimate D2E/DX2                !
 ! A8    A(2,3,9)              107.6665         estimate D2E/DX2                !
 ! A9    A(4,3,9)              129.2309         estimate D2E/DX2                !
 ! A10   A(3,4,5)              108.8138         estimate D2E/DX2                !
 ! A11   A(3,4,13)             109.4909         estimate D2E/DX2                !
 ! A12   A(3,4,14)             109.4553         estimate D2E/DX2                !
 ! A13   A(5,4,13)             109.5864         estimate D2E/DX2                !
 ! A14   A(5,4,14)             109.4963         estimate D2E/DX2                !
 ! A15   A(13,4,14)            109.9784         estimate D2E/DX2                !
 ! A16   A(4,5,6)              122.4613         estimate D2E/DX2                !
 ! A17   A(4,5,10)             125.5473         estimate D2E/DX2                !
 ! A18   A(6,5,10)             111.9888         estimate D2E/DX2                !
 ! A19   A(1,6,5)              124.3645         estimate D2E/DX2                !
 ! A20   A(1,6,12)             127.7571         estimate D2E/DX2                !
 ! A21   A(5,6,12)             107.8784         estimate D2E/DX2                !
 ! A22   A(2,7,8)              106.3908         estimate D2E/DX2                !
 ! A23   A(2,7,17)             127.3047         estimate D2E/DX2                !
 ! A24   A(8,7,17)             126.3045         estimate D2E/DX2                !
 ! A25   A(7,8,9)              106.807          estimate D2E/DX2                !
 ! A26   A(7,8,20)             126.6533         estimate D2E/DX2                !
 ! A27   A(9,8,20)             126.5397         estimate D2E/DX2                !
 ! A28   A(3,9,8)              109.5114         estimate D2E/DX2                !
 ! A29   A(3,9,18)             123.3725         estimate D2E/DX2                !
 ! A30   A(8,9,18)             127.1161         estimate D2E/DX2                !
 ! A31   A(5,10,11)            106.7324         estimate D2E/DX2                !
 ! A32   A(5,10,16)            129.0959         estimate D2E/DX2                !
 ! A33   A(11,10,16)           124.1717         estimate D2E/DX2                !
 ! A34   A(10,11,12)           107.552          estimate D2E/DX2                !
 ! A35   A(10,11,21)           126.3525         estimate D2E/DX2                !
 ! A36   A(12,11,21)           126.0955         estimate D2E/DX2                !
 ! A37   A(6,12,11)            105.8484         estimate D2E/DX2                !
 ! A38   A(6,12,15)            127.5528         estimate D2E/DX2                !
 ! A39   A(11,12,15)           126.5988         estimate D2E/DX2                !
 ! A40   A(12,15,22)           110.3911         estimate D2E/DX2                !
 ! A41   A(12,15,23)           110.4039         estimate D2E/DX2                !
 ! A42   A(12,15,24)           111.3807         estimate D2E/DX2                !
 ! A43   A(22,15,23)           108.8111         estimate D2E/DX2                !
 ! A44   A(22,15,24)           107.8847         estimate D2E/DX2                !
 ! A45   A(23,15,24)           107.8738         estimate D2E/DX2                !
 ! A46   A(10,16,25)           111.6768         estimate D2E/DX2                !
 ! A47   A(10,16,26)           110.486          estimate D2E/DX2                !
 ! A48   A(10,16,27)           110.4397         estimate D2E/DX2                !
 ! A49   A(25,16,26)           107.687          estimate D2E/DX2                !
 ! A50   A(25,16,27)           107.6911         estimate D2E/DX2                !
 ! A51   A(26,16,27)           108.7461         estimate D2E/DX2                !
 ! A52   A(7,17,28)            111.4138         estimate D2E/DX2                !
 ! A53   A(7,17,29)            110.4052         estimate D2E/DX2                !
 ! A54   A(7,17,30)            110.401          estimate D2E/DX2                !
 ! A55   A(28,17,29)           107.8739         estimate D2E/DX2                !
 ! A56   A(28,17,30)           107.8541         estimate D2E/DX2                !
 ! A57   A(29,17,30)           108.7955         estimate D2E/DX2                !
 ! A58   A(9,18,31)            110.89           estimate D2E/DX2                !
 ! A59   A(9,18,32)            111.0224         estimate D2E/DX2                !
 ! A60   A(9,18,33)            110.7445         estimate D2E/DX2                !
 ! A61   A(31,18,32)           107.5257         estimate D2E/DX2                !
 ! A62   A(31,18,33)           108.9545         estimate D2E/DX2                !
 ! A63   A(32,18,33)           107.5792         estimate D2E/DX2                !
 ! D1    D(6,1,2,3)              0.1203         estimate D2E/DX2                !
 ! D2    D(6,1,2,7)           -179.8684         estimate D2E/DX2                !
 ! D3    D(19,1,2,3)          -179.9101         estimate D2E/DX2                !
 ! D4    D(19,1,2,7)             0.1012         estimate D2E/DX2                !
 ! D5    D(2,1,6,5)              0.085          estimate D2E/DX2                !
 ! D6    D(2,1,6,12)          -179.9486         estimate D2E/DX2                !
 ! D7    D(19,1,6,5)          -179.8845         estimate D2E/DX2                !
 ! D8    D(19,1,6,12)            0.0818         estimate D2E/DX2                !
 ! D9    D(1,2,3,4)              0.1777         estimate D2E/DX2                !
 ! D10   D(1,2,3,9)           -179.9489         estimate D2E/DX2                !
 ! D11   D(7,2,3,4)           -179.8317         estimate D2E/DX2                !
 ! D12   D(7,2,3,9)              0.0417         estimate D2E/DX2                !
 ! D13   D(1,2,7,8)            179.9591         estimate D2E/DX2                !
 ! D14   D(1,2,7,17)            -0.0114         estimate D2E/DX2                !
 ! D15   D(3,2,7,8)             -0.0308         estimate D2E/DX2                !
 ! D16   D(3,2,7,17)           179.9987         estimate D2E/DX2                !
 ! D17   D(2,3,4,5)             -0.5638         estimate D2E/DX2                !
 ! D18   D(2,3,4,13)          -120.3169         estimate D2E/DX2                !
 ! D19   D(2,3,4,14)           119.0586         estimate D2E/DX2                !
 ! D20   D(9,3,4,5)            179.5919         estimate D2E/DX2                !
 ! D21   D(9,3,4,13)            59.8388         estimate D2E/DX2                !
 ! D22   D(9,3,4,14)           -60.7857         estimate D2E/DX2                !
 ! D23   D(2,3,9,8)             -0.0365         estimate D2E/DX2                !
 ! D24   D(2,3,9,18)          -179.9611         estimate D2E/DX2                !
 ! D25   D(4,3,9,8)            179.8266         estimate D2E/DX2                !
 ! D26   D(4,3,9,18)            -0.098          estimate D2E/DX2                !
 ! D27   D(3,4,5,6)              0.7527         estimate D2E/DX2                !
 ! D28   D(3,4,5,10)          -179.8799         estimate D2E/DX2                !
 ! D29   D(13,4,5,6)           120.4465         estimate D2E/DX2                !
 ! D30   D(13,4,5,10)          -60.1861         estimate D2E/DX2                !
 ! D31   D(14,4,5,6)          -118.8442         estimate D2E/DX2                !
 ! D32   D(14,4,5,10)           60.5232         estimate D2E/DX2                !
 ! D33   D(4,5,6,1)             -0.574          estimate D2E/DX2                !
 ! D34   D(4,5,6,12)           179.4539         estimate D2E/DX2                !
 ! D35   D(10,5,6,1)           179.981          estimate D2E/DX2                !
 ! D36   D(10,5,6,12)            0.009          estimate D2E/DX2                !
 ! D37   D(4,5,10,11)         -179.4227         estimate D2E/DX2                !
 ! D38   D(4,5,10,16)            0.6096         estimate D2E/DX2                !
 ! D39   D(6,5,10,11)            0.0017         estimate D2E/DX2                !
 ! D40   D(6,5,10,16)         -179.966          estimate D2E/DX2                !
 ! D41   D(1,6,12,11)         -179.9866         estimate D2E/DX2                !
 ! D42   D(1,6,12,15)            0.0369         estimate D2E/DX2                !
 ! D43   D(5,6,12,11)           -0.0158         estimate D2E/DX2                !
 ! D44   D(5,6,12,15)         -179.9923         estimate D2E/DX2                !
 ! D45   D(2,7,8,9)              0.0081         estimate D2E/DX2                !
 ! D46   D(2,7,8,20)          -179.9957         estimate D2E/DX2                !
 ! D47   D(17,7,8,9)           179.9789         estimate D2E/DX2                !
 ! D48   D(17,7,8,20)           -0.0248         estimate D2E/DX2                !
 ! D49   D(2,7,17,28)          179.8497         estimate D2E/DX2                !
 ! D50   D(2,7,17,29)          -60.3062         estimate D2E/DX2                !
 ! D51   D(2,7,17,30)           60.0332         estimate D2E/DX2                !
 ! D52   D(8,7,17,28)           -0.1152         estimate D2E/DX2                !
 ! D53   D(8,7,17,29)          119.7289         estimate D2E/DX2                !
 ! D54   D(8,7,17,30)         -119.9317         estimate D2E/DX2                !
 ! D55   D(7,8,9,3)              0.0173         estimate D2E/DX2                !
 ! D56   D(7,8,9,18)           179.9384         estimate D2E/DX2                !
 ! D57   D(20,8,9,3)          -179.9789         estimate D2E/DX2                !
 ! D58   D(20,8,9,18)           -0.0579         estimate D2E/DX2                !
 ! D59   D(3,9,18,31)           58.99           estimate D2E/DX2                !
 ! D60   D(3,9,18,32)          178.4609         estimate D2E/DX2                !
 ! D61   D(3,9,18,33)          -62.0965         estimate D2E/DX2                !
 ! D62   D(8,9,18,31)         -120.9209         estimate D2E/DX2                !
 ! D63   D(8,9,18,32)           -1.45           estimate D2E/DX2                !
 ! D64   D(8,9,18,33)          117.9927         estimate D2E/DX2                !
 ! D65   D(5,10,11,12)          -0.0118         estimate D2E/DX2                !
 ! D66   D(5,10,11,21)        -179.985          estimate D2E/DX2                !
 ! D67   D(16,10,11,12)        179.958          estimate D2E/DX2                !
 ! D68   D(16,10,11,21)         -0.0152         estimate D2E/DX2                !
 ! D69   D(5,10,16,25)        -179.657          estimate D2E/DX2                !
 ! D70   D(5,10,16,26)         -59.8216         estimate D2E/DX2                !
 ! D71   D(5,10,16,27)          60.5336         estimate D2E/DX2                !
 ! D72   D(11,10,16,25)          0.3803         estimate D2E/DX2                !
 ! D73   D(11,10,16,26)        120.2157         estimate D2E/DX2                !
 ! D74   D(11,10,16,27)       -119.4291         estimate D2E/DX2                !
 ! D75   D(10,11,12,6)           0.0168         estimate D2E/DX2                !
 ! D76   D(10,11,12,15)        179.9936         estimate D2E/DX2                !
 ! D77   D(21,11,12,6)         179.9901         estimate D2E/DX2                !
 ! D78   D(21,11,12,15)         -0.0331         estimate D2E/DX2                !
 ! D79   D(6,12,15,22)         -60.3331         estimate D2E/DX2                !
 ! D80   D(6,12,15,23)          60.0185         estimate D2E/DX2                !
 ! D81   D(6,12,15,24)         179.8401         estimate D2E/DX2                !
 ! D82   D(11,12,15,22)        119.6951         estimate D2E/DX2                !
 ! D83   D(11,12,15,23)       -119.9533         estimate D2E/DX2                !
 ! D84   D(11,12,15,24)         -0.1317         estimate D2E/DX2                !
 --------------------------------------------------------------------------------
 Trust Radius=3.00D-01 FncErr=1.00D-07 GrdErr=1.00D-06 EigMax=2.50D+02 EigMin=1.00D-04
 Number of steps in this run=    192 maximum allowed number of steps=    198.
 GradGradGradGradGradGradGradGradGradGradGradGradGradGradGradGradGradGrad

                          Input orientation:                          
 ---------------------------------------------------------------------
 Center     Atomic      Atomic             Coordinates (Angstroms)
 Number     Number       Type             X           Y           Z
 ---------------------------------------------------------------------
      1          6           0       -5.808300    1.347900   -0.015400
      2          6           0       -4.654500    0.667100   -0.040700
      3          7           0       -4.616300   -0.637700   -0.029000
      4          5           0       -5.845500   -1.491300    0.009500
      5          7           0       -7.051200   -0.601300    0.044500
      6          6           0       -6.963800    0.669400    0.025700
      7          6           0       -3.403800    1.154600   -0.079900
      8          6           0       -2.584400    0.093600   -0.091400
      9          6           0       -3.362500   -0.997400   -0.059100
     10          6           0       -8.262500   -0.995800    0.083900
     11          6           0       -9.028600    0.107700    0.091400
     12          6           0       -8.209700    1.168700    0.054800
     13          9           0       -5.818700   -2.374300    1.271300
     14          9           0       -5.895700   -2.375600   -1.250700
     15          6           0       -8.616500    2.612800    0.047700
     16          6           0       -8.802000   -2.398400    0.117900
     17          6           0       -2.990400    2.596400   -0.105400
     18          6           0       -2.914800   -2.428100   -0.058000
     19          1           0       -5.806700    2.448900   -0.027700
     20          1           0       -1.488300    0.113200   -0.121500
     21          1           0      -10.124800    0.138100    0.122300
     22          1           0       -8.198800    3.137900    0.936300
     23          1           0       -8.245800    3.116000   -0.873800
     24          1           0       -9.723900    2.722600    0.075000
     25          1           0       -9.914700   -2.410400    0.143200
     26          1           0       -8.478200   -2.962300   -0.785400
     27          1           0       -8.437300   -2.933300    1.023300
     28          1           0       -1.882500    2.701100   -0.134200
     29          1           0       -3.405100    3.103300   -1.005900
     30          1           0       -3.359500    3.122200    0.804200
     31          1           0       -3.331000   -2.974800   -0.933400
     32          1           0       -1.805400   -2.499400   -0.114800
     33          1           0       -3.237300   -2.941400    0.875500
 ---------------------------------------------------------------------
                    Distance matrix (angstroms):
                    1          2          3          4          5
     1  C    0.000000
     2  C    1.339919   0.000000
     3  N    2.315957   1.305411   0.000000
     4  B    2.839553   2.465703   1.497013   0.000000
     5  N    2.312524   2.712981   2.436281   1.499012   0.000000
     6  C    1.340609   2.310256   2.687426   2.432999   1.273841
     7  C    2.413119   1.342923   2.164506   3.601483   4.049961
     8  C    3.460141   2.148671   2.160396   3.627239   4.522572
     9  C    3.388846   2.107169   1.304724   2.532574   3.711352
    10  C    3.394980   3.974723   3.665482   2.468389   1.274531
    11  C    3.452511   4.411704   4.476439   3.563093   2.101188
    12  C    2.409100   3.591681   4.022764   3.559086   2.115450
    13  F    3.938334   3.510957   2.480388   1.540307   2.483470
    14  F    3.924036   3.501814   2.479861   1.540328   2.482109
    15  C    3.080575   4.414862   5.154923   4.952124   3.574998
    16  C    4.797371   5.159864   4.543317   3.094426   2.510031
    17  C    3.083409   2.548649   3.620606   4.987393   5.170866
    18  C    4.757345   3.550650   2.470116   3.077524   4.522998
    19  H    1.101070   2.121920   3.308195   3.940567   3.295104
    20  H    4.494234   3.215300   3.218197   4.645081   5.611054
    21  H    4.484947   5.498235   5.564920   4.580401   3.162243
    22  H    3.134378   4.429610   5.293512   5.275080   4.011722
    23  H    3.131203   4.425901   5.289350   5.269618   4.011068
    24  H    4.150891   5.471497   6.114737   5.727410   4.265275
    25  H    5.568886   6.097092   5.589737   4.173848   3.388542
    26  H    5.128264   5.324266   4.570577   3.118784   2.880865
    27  H    5.130225   5.329592   4.580082   3.134419   2.884016
    28  H    4.154175   3.439460   4.316517   5.770809   6.136224
    29  H    3.136541   2.903047   4.051718   5.300655   5.302966
    30  H    3.133130   2.901447   4.051002   5.300578   5.298136
    31  H    5.066110   3.976431   2.816376   3.067987   4.519920
    32  H    5.552910   4.260233   3.372602   4.165828   5.580912
    33  H    5.079551   3.983610   2.833160   3.107323   4.551095
                    6          7          8          9         10
     6  C    0.000000
     7  C    3.594464   0.000000
     8  C    4.418643   1.340623   0.000000
     9  C    3.969229   2.152497   1.340434   0.000000
    10  C    2.112558   5.315827   5.784319   4.902086   0.000000
    11  C    2.140846   5.723960   6.446808   5.774823   1.343383
    12  C    1.342540   4.807808   5.728980   5.310396   2.165339
    13  F    3.482367   4.484486   4.290475   3.114279   3.046693
    14  F    3.470167   4.476902   4.290179   3.120328   3.047417
    15  C    2.551216   5.414321   6.538497   6.375693   3.626103
    16  C    3.577552   6.465562   6.701673   5.619812   1.503164
    17  C    4.417966   1.500112   2.535555   3.613309   6.382380
    18  C    5.098619   3.615984   2.543472   1.499113   5.538006
    19  H    2.123288   2.729811   3.991831   4.225173   4.231946
    20  H    5.505645   2.180684   1.096688   2.179438   6.867449
    21  H    3.206795   6.800441   7.543559   6.859371   2.180680
    22  H    2.906529   5.287548   6.468803   6.440600   4.221151
    23  H    2.904905   5.284159   6.465176   6.436646   4.221891
    24  H    3.440380   6.513546   7.609980   7.370468   3.995281
    25  H    4.266941   7.426360   7.749732   6.705879   2.175862
    26  H    4.017529   6.572376   6.675106   5.527995   2.160864
    27  H    4.018191   6.577545   6.682897   5.538311   2.160309
    28  H    5.474759   2.170015   2.700658   3.984337   7.376926
    29  H    4.433104   2.157524   3.250870   4.208799   6.448614
    30  H    4.428687   2.157555   3.251968   4.209085   6.443304
    31  H    5.234243   4.217310   3.268249   2.162291   5.410271
    32  H    6.055586   3.988460   2.707589   2.164178   6.632830
    33  H    5.258026   4.209243   3.251523   2.160622   5.446524
                   11         12         13         14         15
    11  C    0.000000
    12  C    1.340768   0.000000
    13  F    4.225630   4.444052   0.000000
    14  F    4.216998   4.429559   2.523176   0.000000
    15  C    2.539146   1.500320   5.847739   5.828613   0.000000
    16  C    2.516463   3.616490   3.198592   3.212501   5.015124
    17  C    6.533928   5.413417   5.882384   5.871394   5.628207
    18  C    6.620510   6.402004   3.194146   3.211083   7.611257
    19  H    3.984475   2.723991   4.995078   4.977896   2.815586
    20  H    7.543307   6.806055   5.184584   5.185980   7.555651
    21  H    1.097057   2.175845   5.116136   5.107749   2.899082
    22  H    3.253388   2.157524   6.013439   6.362855   1.113469
    23  H    3.254882   2.157679   6.374611   5.985206   1.113459
    24  H    2.705811   2.169750   6.531471   6.511854   1.113165
    25  H    2.669960   3.965450   4.248662   4.254002   5.189121
    26  H    3.239849   4.224120   3.413019   2.688871   5.638699
    27  H    3.235082   4.220924   2.689061   3.455696   5.634104
    28  H    7.605483   6.512867   6.574860   6.566980   6.737035
    29  H    6.465403   5.286960   6.404312   6.023401   5.339415
    30  H    6.460185   5.282254   6.039649   6.393804   5.335525
    31  H    6.558557   6.476638   3.377862   2.652811   7.753731
    32  H    7.682064   7.382329   4.247764   4.246899   8.517751
    33  H    6.591736   6.503171   2.672431   3.450789   7.776258
                   16         17         18         19         20
    16  C    0.000000
    17  C    7.666328   0.000000
    18  C    5.889902   5.025292   0.000000
    19  H    5.699942   2.821230   5.670021   0.000000
    20  H    7.736644   2.902214   2.914985   4.910486   0.000000
    21  H    2.860708   7.549487   7.655194   4.899825   8.639976
    22  H    5.628876   5.339082   7.738840   2.669487   7.436300
    23  H    5.630403   5.336633   7.734477   2.666480   7.432804
    24  H    5.203497   6.737098   8.538808   3.928093   8.641336
    25  H    1.113052   8.548437   7.002813   6.365349   8.800161
    26  H    1.113005   7.840759   5.636125   6.082114   7.665387
    27  H    1.113047   7.843486   5.649995   6.082165   7.673352
    28  H    8.599299   1.113209   5.232604   3.933738   2.617782
    29  H    7.788335   1.113474   5.633409   2.674471   3.660189
    30  H    7.782598   1.113585   5.634446   2.670988   3.662293
    31  H    5.600831   5.642682   1.112847   6.030415   3.686525
    32  H    7.001197   5.231777   1.113139   6.364249   2.631782
    33  H    5.642224   5.629419   1.113061   6.039281   3.658359
                   21         22         23         24         25
    21  H    0.000000
    22  H    3.656620   0.000000
    23  H    3.659337   1.810843   0.000000
    24  H    2.615836   1.800067   1.799935   0.000000
    25  H    2.557231   5.861480   5.861793   5.136998   0.000000
    26  H    3.625974   6.344664   6.083384   5.883039   1.797338
    27  H    3.618419   6.076506   6.342688   5.877399   1.797418
    28  H    8.635408   6.421247   6.419559   7.844220   9.524737
    29  H    7.430990   5.172320   4.842519   6.421878   8.607916
    30  H    7.425572   4.841128   5.166396   6.418489   8.603327
    31  H    7.547209   8.034697   7.826663   8.622436   6.694977
    32  H    8.730695   8.588337   8.578319   9.487252   8.113891
    33  H    7.582103   7.847169   8.052156   8.648565   6.738390
                   26         27         28         29         30
    26  H    0.000000
    27  H    1.809395   0.000000
    28  H    8.717879   8.720761   0.000000
    29  H    7.910529   8.116725   1.799982   0.000000
    30  H    8.108579   7.905766   1.799847   1.810773   0.000000
    31  H    5.149342   5.468519   5.912082   6.078984   6.339832
    32  H    6.722369   6.742821   5.201108   5.894349   5.904420
    33  H    5.497823   5.202106   5.890058   6.332947   6.065250
                   31         32         33
    31  H    0.000000
    32  H    1.795429   0.000000
    33  H    1.811633   1.796217   0.000000
 Stoichiometry    C13H15BF2N2
 Framework group  C1[X(C13H15BF2N2)]
 Deg. of freedom    93
 Full point group                 C1      NOp   1
 Largest Abelian subgroup         C1      NOp   1
 Largest concise Abelian subgroup C1      NOp   1
                         Standard orientation:                         
 ---------------------------------------------------------------------
 Center     Atomic      Atomic             Coordinates (Angstroms)
 Number     Number       Type             X           Y           Z
 ---------------------------------------------------------------------
      1          6           0       -0.035313    1.604663   -0.000260
      2          6           0       -1.182024    0.911527   -0.000947
      3          7           0       -1.205928   -0.393665   -0.000455
      4          5           0        0.032921   -1.234065    0.004799
      5          7           0        1.229550   -0.331279   -0.004858
      6          6           0        1.128074    0.938510   -0.001487
      7          6           0       -2.438471    1.385639   -0.002391
      8          6           0       -3.246480    0.315877   -0.003467
      9          6           0       -2.456161   -0.766786   -0.002463
     10          6           0        2.445627   -0.712834   -0.005684
     11          6           0        3.199793    0.398877   -0.002562
     12          6           0        2.368890    1.451138   -0.000126
     13          9           0        0.051688   -2.129711   -1.248202
     14          9           0        0.056474   -2.105286    1.274851
     15          6           0        2.759866    2.899614    0.003879
     16          6           0        3.000836   -2.109697   -0.010013
     17          6           0       -2.867815    2.822997   -0.003361
     18          6           0       -2.888333   -2.202253   -0.001773
     19          1           0       -0.049029    2.705647    0.000786
     20          1           0       -4.343140    0.323746   -0.004837
     21          1           0        4.296041    0.440997   -0.002497
     22          1           0        2.362186    3.411308   -0.901568
     23          1           0        2.357584    3.407783    0.909265
     24          1           0        3.866357    3.021283    0.007053
     25          1           0        4.113869   -2.109737   -0.003449
     26          1           0        2.657356   -2.668178    0.889377
     27          1           0        2.667939   -2.657472   -0.919955
     28          1           0       -3.977140    2.915814   -0.007232
     29          1           0       -2.484501    3.343276    0.903395
     30          1           0       -2.478468    3.343817   -0.907368
     31          1           0       -2.491543   -2.735691    0.890657
     32          1           0       -3.998079   -2.285157    0.024090
     33          1           0       -2.533777   -2.721168   -0.920426
 ---------------------------------------------------------------------
 Rotational constants (GHZ):           0.6382322           0.4129921           0.2686234
 Standard basis: 6-31G(d,p) (6D, 7F)
 There are   345 symmetry adapted cartesian basis functions of A   symmetry.
 There are   345 symmetry adapted basis functions of A   symmetry.
   345 basis functions,   609 primitive gaussians,   345 cartesian basis functions
    65 alpha electrons       65 beta electrons
       nuclear repulsion energy      1374.1603045751 Hartrees.
 NAtoms=   33 NActive=   33 NUniq=   33 SFac= 1.00D+00 NAtFMM=   60 NAOKFM=F Big=F
 Integral buffers will be    131072 words long.
 Raffenetti 2 integral format.
 Two-electron integral symmetry is turned on.
 One-electron integrals computed using PRISM.
 NBasis=   345 RedAO= T EigKep=  3.14D-04  NBF=   345
 NBsUse=   345 1.00D-06 EigRej= -1.00D+00 NBFU=   345
 ExpMin= 1.27D-01 ExpMax= 7.00D+03 ExpMxC= 1.05D+03 IAcc=3 IRadAn=         5 AccDes= 0.00D+00
 Harris functional with IExCor=  402 and IRadAn=       5 diagonalized for initial guess.
 HarFok:  IExCor=  402 AccDes= 0.00D+00 IRadAn=         5 IDoV= 1 UseB2=F ITyADJ=14
 ICtDFT=  3500011 ScaDFX=  1.000000  1.000000  1.000000  1.000000
 FoFCou: FMM=F IPFlag=           0 FMFlag=      100000 FMFlg1=           0
         NFxFlg=           0 DoJE=T BraDBF=F KetDBF=T FulRan=T
         wScrn=  0.000000 ICntrl=       500 IOpCl=  0 I1Cent=   200000004 NGrid=           0
         NMat0=    1 NMatS0=      1 NMatT0=    0 NMatD0=    1 NMtDS0=    0 NMtDT0=    0
 Petite list used in FoFCou.
 Requested convergence on RMS density matrix=1.00D-08 within 128 cycles.
 Requested convergence on MAX density matrix=1.00D-06.
 Requested convergence on             energy=1.00D-06.
 No special actions if energy rises.
 Integral accuracy reduced to 1.0D-05 until final iterations.
 Initial convergence to 1.0D-05 achieved.  Increase integral accuracy.
 SCF Done:  E(RB3LYP) =  -838.588895239     A.U. after   15 cycles
            NFock= 15  Conv=0.49D-08     -V/T= 2.0067

 **********************************************************************

            Population analysis using the SCF density.

 **********************************************************************

 Orbital symmetries:
       Occupied  (A) (A) (A) (A) (A) (A) (A) (A) (A) (A) (A) (A)
                 (A) (A) (A) (A) (A) (A) (A) (A) (A) (A) (A) (A)
                 (A) (A) (A) (A) (A) (A) (A) (A) (A) (A) (A) (A)
                 (A) (A) (A) (A) (A) (A) (A) (A) (A) (A) (A) (A)
                 (A) (A) (A) (A) (A) (A) (A) (A) (A) (A) (A) (A)
                 (A) (A) (A) (A) (A)
       Virtual   (A) (A) (A) (A) (A) (A) (A) (A) (A) (A) (A) (A)
                 (A) (A) (A) (A) (A) (A) (A) (A) (A) (A) (A) (A)
                 (A) (A) (A) (A) (A) (A) (A) (A) (A) (A) (A) (A)
                 (A) (A) (A) (A) (A) (A) (A) (A) (A) (A) (A) (A)
                 (A) (A) (A) (A) (A) (A) (A) (A) (A) (A) (A) (A)
                 (A) (A) (A) (A) (A) (A) (A) (A) (A) (A) (A) (A)
                 (A) (A) (A) (A) (A) (A) (A) (A) (A) (A) (A) (A)
                 (A) (A) (A) (A) (A) (A) (A) (A) (A) (A) (A) (A)
                 (A) (A) (A) (A) (A) (A) (A) (A) (A) (A) (A) (A)
                 (A) (A) (A) (A) (A) (A) (A) (A) (A) (A) (A) (A)
                 (A) (A) (A) (A) (A) (A) (A) (A) (A) (A) (A) (A)
                 (A) (A) (A) (A) (A) (A) (A) (A) (A) (A) (A) (A)
                 (A) (A) (A) (A) (A) (A) (A) (A) (A) (A) (A) (A)
                 (A) (A) (A) (A) (A) (A) (A) (A) (A) (A) (A) (A)
                 (A) (A) (A) (A) (A) (A) (A) (A) (A) (A) (A) (A)
                 (A) (A) (A) (A) (A) (A) (A) (A) (A) (A) (A) (A)
                 (A) (A) (A) (A) (A) (A) (A) (A) (A) (A) (A) (A)
                 (A) (A) (A) (A) (A) (A) (A) (A) (A) (A) (A) (A)
                 (A) (A) (A) (A) (A) (A) (A) (A) (A) (A) (A) (A)
                 (A) (A) (A) (A) (A) (A) (A) (A) (A) (A) (A) (A)
                 (A) (A) (A) (A) (A) (A) (A) (A) (A) (A) (A) (A)
                 (A) (A) (A) (A) (A) (A) (A) (A) (A) (A) (A) (A)
                 (A) (A) (A) (A) (A) (A) (A) (A) (A) (A) (A) (A)
                 (A) (A) (A) (A)
 The electronic state is 1-A.
 Alpha  occ. eigenvalues --  -24.60722 -24.60719 -14.35335 -14.35275 -10.22707
 Alpha  occ. eigenvalues --  -10.22358 -10.22091 -10.20496 -10.20314 -10.20230
 Alpha  occ. eigenvalues --  -10.20066 -10.19226 -10.18867 -10.18714 -10.18597
 Alpha  occ. eigenvalues --  -10.17161 -10.16632  -6.82013  -1.09095  -1.06905
 Alpha  occ. eigenvalues --   -1.04581  -1.02462  -0.84657  -0.82659  -0.81422
 Alpha  occ. eigenvalues --   -0.77601  -0.73923  -0.71778  -0.71367  -0.68122
 Alpha  occ. eigenvalues --   -0.63129  -0.62475  -0.57690  -0.57231  -0.55691
 Alpha  occ. eigenvalues --   -0.54165  -0.48899  -0.48848  -0.47060  -0.46222
 Alpha  occ. eigenvalues --   -0.44082  -0.42880  -0.42489  -0.42174  -0.41854
 Alpha  occ. eigenvalues --   -0.41755  -0.40949  -0.40694  -0.39937  -0.39716
 Alpha  occ. eigenvalues --   -0.39419  -0.38616  -0.38466  -0.38272  -0.37598
 Alpha  occ. eigenvalues --   -0.35775  -0.35296  -0.32758  -0.32315  -0.31150
 Alpha  occ. eigenvalues --   -0.30985  -0.29979  -0.25897  -0.25218  -0.21077
 Alpha virt. eigenvalues --   -0.09313   0.05266   0.06641   0.07879   0.08991
 Alpha virt. eigenvalues --    0.10235   0.11327   0.11991   0.12492   0.12947
 Alpha virt. eigenvalues --    0.13240   0.14629   0.14962   0.15135   0.16667
 Alpha virt. eigenvalues --    0.17307   0.17461   0.17751   0.19236   0.19393
 Alpha virt. eigenvalues --    0.19995   0.22107   0.24356   0.24598   0.25104
 Alpha virt. eigenvalues --    0.26003   0.26979   0.27311   0.29016   0.31700
 Alpha virt. eigenvalues --    0.32203   0.33309   0.35444   0.37741   0.41428
 Alpha virt. eigenvalues --    0.41934   0.43870   0.44535   0.45055   0.47171
 Alpha virt. eigenvalues --    0.48780   0.49524   0.50375   0.51442   0.52678
 Alpha virt. eigenvalues --    0.53290   0.54242   0.54710   0.55191   0.55721
 Alpha virt. eigenvalues --    0.56724   0.57819   0.58486   0.59157   0.60018
 Alpha virt. eigenvalues --    0.60516   0.62178   0.63136   0.63835   0.64357
 Alpha virt. eigenvalues --    0.66216   0.67416   0.67942   0.68685   0.70874
 Alpha virt. eigenvalues --    0.70939   0.73588   0.73721   0.75995   0.77186
 Alpha virt. eigenvalues --    0.77498   0.77992   0.79857   0.80739   0.80928
 Alpha virt. eigenvalues --    0.81900   0.82668   0.84201   0.84401   0.84667
 Alpha virt. eigenvalues --    0.86898   0.87003   0.87195   0.87347   0.87681
 Alpha virt. eigenvalues --    0.88999   0.89970   0.91323   0.91641   0.92580
 Alpha virt. eigenvalues --    0.95279   0.95578   0.98902   0.99282   1.00785
 Alpha virt. eigenvalues --    1.02332   1.03713   1.06941   1.10823   1.11496
 Alpha virt. eigenvalues --    1.11723   1.13676   1.15315   1.18613   1.18764
 Alpha virt. eigenvalues --    1.19441   1.22158   1.26259   1.26333   1.27313
 Alpha virt. eigenvalues --    1.28654   1.30605   1.31309   1.31798   1.32439
 Alpha virt. eigenvalues --    1.33074   1.34420   1.35372   1.37097   1.37882
 Alpha virt. eigenvalues --    1.41447   1.41635   1.43458   1.46551   1.49544
 Alpha virt. eigenvalues --    1.50154   1.51227   1.53148   1.54618   1.54913
 Alpha virt. eigenvalues --    1.55691   1.59788   1.62659   1.65407   1.65684
 Alpha virt. eigenvalues --    1.66640   1.68090   1.68724   1.69920   1.71198
 Alpha virt. eigenvalues --    1.73916   1.74891   1.75539   1.76560   1.81614
 Alpha virt. eigenvalues --    1.81781   1.83551   1.85768   1.86176   1.87839
 Alpha virt. eigenvalues --    1.89457   1.90228   1.90972   1.91682   1.93205
 Alpha virt. eigenvalues --    1.94823   1.95523   1.95927   1.96570   1.97946
 Alpha virt. eigenvalues --    1.98555   2.01514   2.01900   2.02288   2.02902
 Alpha virt. eigenvalues --    2.03614   2.04215   2.04428   2.05504   2.06090
 Alpha virt. eigenvalues --    2.06140   2.06308   2.07362   2.08967   2.09113
 Alpha virt. eigenvalues --    2.10287   2.12039   2.12903   2.13228   2.14514
 Alpha virt. eigenvalues --    2.15705   2.17179   2.18381   2.19788   2.20368
 Alpha virt. eigenvalues --    2.20558   2.21016   2.22064   2.24256   2.27082
 Alpha virt. eigenvalues --    2.27326   2.30626   2.33239   2.35270   2.36928
 Alpha virt. eigenvalues --    2.37371   2.37629   2.39864   2.41949   2.42031
 Alpha virt. eigenvalues --    2.43653   2.43913   2.44698   2.45601   2.48085
 Alpha virt. eigenvalues --    2.48788   2.49706   2.51405   2.55091   2.55521
 Alpha virt. eigenvalues --    2.58505   2.59723   2.64008   2.64478   2.64536
 Alpha virt. eigenvalues --    2.65593   2.66232   2.66631   2.68397   2.69029
 Alpha virt. eigenvalues --    2.72039   2.74443   2.75609   2.76389   2.77418
 Alpha virt. eigenvalues --    2.79089   2.81448   2.85066   2.86060   2.86950
 Alpha virt. eigenvalues --    2.87444   2.88007   2.89027   2.90625   2.91048
 Alpha virt. eigenvalues --    2.92750   2.96084   2.99228   3.01648   3.06840
 Alpha virt. eigenvalues --    3.08445   3.10938   3.12175   3.13292   3.14008
 Alpha virt. eigenvalues --    3.16377   3.17422   3.26490   3.28259   3.35952
 Alpha virt. eigenvalues --    3.37895   3.38120   3.40249   3.40418   3.40586
 Alpha virt. eigenvalues --    3.41482   3.42660   3.45269   3.52381   3.62845
 Alpha virt. eigenvalues --    3.65114   3.77153   3.88094   4.12835   4.16427
 Alpha virt. eigenvalues --    4.21870   4.24862   4.27379   4.36500   4.38998
 Alpha virt. eigenvalues --    4.39677   4.42506   4.50261   4.55636   4.59713
 Alpha virt. eigenvalues --    4.66266   4.72389   4.76158   4.86792   5.41528
          Condensed to atoms (all electrons):
               1          2          3          4          5          6
     1  C    5.579197   0.349435  -0.127103  -0.007437  -0.125797   0.347544
     2  C    0.349435   4.829967   0.392224  -0.042770   0.004517   0.040238
     3  N   -0.127103   0.392224   6.898754   0.172907  -0.023901   0.006136
     4  B   -0.007437  -0.042770   0.172907   3.475458   0.179891  -0.046504
     5  N   -0.125797   0.004517  -0.023901   0.179891   6.850223   0.413193
     6  C    0.347544   0.040238   0.006136  -0.046504   0.413193   4.834595
     7  C   -0.156185   0.330546  -0.053159  -0.004627   0.001655   0.011105
     8  C    0.030173   0.030943  -0.072475   0.008625  -0.000522  -0.001332
     9  C    0.001983  -0.095916   0.446094  -0.041562   0.001731   0.001485
    10  C    0.002447   0.001263   0.001381  -0.040443   0.457626  -0.103411
    11  C    0.029107  -0.001319  -0.000541   0.007853  -0.078528   0.033951
    12  C   -0.158958   0.012007   0.001868  -0.004313  -0.058007   0.317579
    13  F    0.001050  -0.001823  -0.031897   0.337309  -0.031815  -0.002162
    14  F    0.001035  -0.001832  -0.032562   0.338278  -0.032572  -0.002192
    15  C   -0.017027   0.000768  -0.000004  -0.000087   0.010143  -0.094658
    16  C   -0.000570   0.000023   0.000175  -0.005348  -0.070061   0.006044
    17  C   -0.017404  -0.091613   0.009609  -0.000063  -0.000004   0.000731
    18  C   -0.000693   0.006798  -0.075378  -0.006529   0.000142   0.000030
    19  H    0.370512  -0.030947   0.003506   0.000541   0.003344  -0.030713
    20  H   -0.000135   0.008381   0.005373   0.000046   0.000000  -0.000000
    21  H   -0.000134   0.000000   0.000000   0.000028   0.005992   0.009498
    22  H    0.001613  -0.000021   0.000001  -0.000005  -0.000078  -0.002511
    23  H    0.001607  -0.000024   0.000001  -0.000005  -0.000073  -0.002497
    24  H   -0.000094  -0.000004   0.000000   0.000005  -0.000063   0.003399
    25  H    0.000006   0.000000   0.000002   0.000373   0.003063   0.000001
    26  H    0.000004  -0.000003   0.000023   0.002494  -0.003033  -0.000182
    27  H    0.000005  -0.000004   0.000021   0.002410  -0.002929  -0.000156
    28  H   -0.000084   0.003388  -0.000064   0.000004   0.000000  -0.000004
    29  H    0.001598  -0.002642  -0.000076  -0.000005   0.000001  -0.000017
    30  H    0.001609  -0.002709  -0.000076  -0.000005   0.000001  -0.000014
    31  H    0.000007  -0.000130  -0.004088   0.002711   0.000032  -0.000004
    32  H    0.000008  -0.000015   0.003592   0.000345   0.000002   0.000000
    33  H    0.000009  -0.000124  -0.003851   0.002583   0.000027  -0.000005
               7          8          9         10         11         12
     1  C   -0.156185   0.030173   0.001983   0.002447   0.029107  -0.158958
     2  C    0.330546   0.030943  -0.095916   0.001263  -0.001319   0.012007
     3  N   -0.053159  -0.072475   0.446094   0.001381  -0.000541   0.001868
     4  B   -0.004627   0.008625  -0.041562  -0.040443   0.007853  -0.004313
     5  N    0.001655  -0.000522   0.001731   0.457626  -0.078528  -0.058007
     6  C    0.011105  -0.001332   0.001485  -0.103411   0.033951   0.317579
     7  C    5.111602   0.410067  -0.002409   0.000058   0.000004  -0.000681
     8  C    0.410067   5.142403   0.453261  -0.000002   0.000001   0.000003
     9  C   -0.002409   0.453261   4.636974  -0.000015  -0.000002   0.000063
    10  C    0.000058  -0.000002  -0.000015   4.636452   0.452846  -0.006471
    11  C    0.000004   0.000001  -0.000002   0.452846   5.133038   0.433363
    12  C   -0.000681   0.000003   0.000063  -0.006471   0.433363   5.121170
    13  F   -0.000102   0.000035  -0.001181  -0.000317   0.000049  -0.000122
    14  F   -0.000104   0.000045  -0.000398   0.000368   0.000038  -0.000119
    15  C    0.000010  -0.000000   0.000000   0.012992  -0.084575   0.370748
    16  C   -0.000000  -0.000000  -0.000000   0.369176  -0.077597   0.009874
    17  C    0.369507  -0.084701   0.012143  -0.000000  -0.000000   0.000011
    18  C    0.010787  -0.081218   0.372430   0.000000  -0.000000  -0.000000
    19  H   -0.011108   0.000032   0.000070   0.000056   0.000149  -0.012253
    20  H   -0.038042   0.370611  -0.042916  -0.000000   0.000000  -0.000000
    21  H   -0.000000   0.000000  -0.000000  -0.045101   0.369049  -0.038745
    22  H    0.000002   0.000000  -0.000000  -0.000189   0.001254  -0.026045
    23  H    0.000002   0.000000  -0.000000  -0.000194   0.001287  -0.026111
    24  H   -0.000000   0.000000  -0.000000  -0.000280  -0.004438  -0.024535
    25  H    0.000000   0.000000  -0.000000  -0.027692  -0.004895   0.000135
    26  H   -0.000000   0.000000   0.000002  -0.019676   0.001212  -0.000084
    27  H   -0.000000   0.000000   0.000003  -0.020032   0.001138  -0.000096
    28  H   -0.025016  -0.004550  -0.000189  -0.000000   0.000000  -0.000000
    29  H   -0.025638   0.001320  -0.000192  -0.000000   0.000000   0.000002
    30  H   -0.025629   0.001337  -0.000188  -0.000000  -0.000000   0.000003
    31  H   -0.000109   0.001598  -0.018232   0.000002   0.000000  -0.000000
    32  H    0.000024  -0.004450  -0.027932  -0.000000   0.000000   0.000000
    33  H   -0.000114   0.001371  -0.018897   0.000003   0.000000  -0.000000
              13         14         15         16         17         18
     1  C    0.001050   0.001035  -0.017027  -0.000570  -0.017404  -0.000693
     2  C   -0.001823  -0.001832   0.000768   0.000023  -0.091613   0.006798
     3  N   -0.031897  -0.032562  -0.000004   0.000175   0.009609  -0.075378
     4  B    0.337309   0.338278  -0.000087  -0.005348  -0.000063  -0.006529
     5  N   -0.031815  -0.032572   0.010143  -0.070061  -0.000004   0.000142
     6  C   -0.002162  -0.002192  -0.094658   0.006044   0.000731   0.000030
     7  C   -0.000102  -0.000104   0.000010  -0.000000   0.369507   0.010787
     8  C    0.000035   0.000045  -0.000000  -0.000000  -0.084701  -0.081218
     9  C   -0.001181  -0.000398   0.000000  -0.000000   0.012143   0.372430
    10  C   -0.000317   0.000368   0.012992   0.369176  -0.000000   0.000000
    11  C    0.000049   0.000038  -0.084575  -0.077597  -0.000000  -0.000000
    12  C   -0.000122  -0.000119   0.370748   0.009874   0.000011  -0.000000
    13  F    9.129020  -0.014404   0.000000  -0.001435   0.000000  -0.001502
    14  F   -0.014404   9.127674   0.000000  -0.002012   0.000000  -0.002616
    15  C    0.000000   0.000000   5.081607  -0.000198  -0.000002   0.000000
    16  C   -0.001435  -0.002012  -0.000198   5.058968  -0.000000   0.000001
    17  C    0.000000   0.000000  -0.000002  -0.000000   5.079837  -0.000209
    18  C   -0.001502  -0.002616   0.000000   0.000001  -0.000209   5.074185
    19  H    0.000002   0.000002   0.004159   0.000006   0.004187   0.000006
    20  H    0.000000   0.000000  -0.000000  -0.000000  -0.006788  -0.003666
    21  H    0.000000   0.000000  -0.007053  -0.003877  -0.000000  -0.000000
    22  H   -0.000000   0.000000   0.365865   0.000004  -0.000001  -0.000000
    23  H    0.000000  -0.000000   0.365973   0.000004  -0.000001  -0.000000
    24  H   -0.000000  -0.000000   0.376354  -0.000006   0.000000   0.000000
    25  H    0.000049   0.000042  -0.000008   0.369951  -0.000000   0.000000
    26  H   -0.000509   0.007329   0.000004   0.360614  -0.000000   0.000000
    27  H    0.007123  -0.000417   0.000004   0.361000  -0.000000  -0.000000
    28  H   -0.000000  -0.000000   0.000000   0.000000   0.377011  -0.000004
    29  H    0.000000  -0.000000  -0.000001  -0.000000   0.366080   0.000004
    30  H   -0.000000   0.000000  -0.000001  -0.000000   0.366119   0.000004
    31  H   -0.000609   0.008282  -0.000000  -0.000000   0.000004   0.360800
    32  H    0.000050   0.000040  -0.000000   0.000000  -0.000007   0.365755
    33  H    0.007458  -0.000432  -0.000000  -0.000000   0.000004   0.361509
              19         20         21         22         23         24
     1  C    0.370512  -0.000135  -0.000134   0.001613   0.001607  -0.000094
     2  C   -0.030947   0.008381   0.000000  -0.000021  -0.000024  -0.000004
     3  N    0.003506   0.005373   0.000000   0.000001   0.000001   0.000000
     4  B    0.000541   0.000046   0.000028  -0.000005  -0.000005   0.000005
     5  N    0.003344   0.000000   0.005992  -0.000078  -0.000073  -0.000063
     6  C   -0.030713  -0.000000   0.009498  -0.002511  -0.002497   0.003399
     7  C   -0.011108  -0.038042  -0.000000   0.000002   0.000002  -0.000000
     8  C    0.000032   0.370611   0.000000   0.000000   0.000000   0.000000
     9  C    0.000070  -0.042916  -0.000000  -0.000000  -0.000000  -0.000000
    10  C    0.000056  -0.000000  -0.045101  -0.000189  -0.000194  -0.000280
    11  C    0.000149   0.000000   0.369049   0.001254   0.001287  -0.004438
    12  C   -0.012253  -0.000000  -0.038745  -0.026045  -0.026111  -0.024535
    13  F    0.000002   0.000000   0.000000  -0.000000   0.000000  -0.000000
    14  F    0.000002   0.000000   0.000000   0.000000  -0.000000  -0.000000
    15  C    0.004159  -0.000000  -0.007053   0.365865   0.365973   0.376354
    16  C    0.000006  -0.000000  -0.003877   0.000004   0.000004  -0.000006
    17  C    0.004187  -0.006788  -0.000000  -0.000001  -0.000001   0.000000
    18  C    0.000006  -0.003666  -0.000000  -0.000000  -0.000000   0.000000
    19  H    0.577227  -0.000009  -0.000008   0.001677   0.001695  -0.000152
    20  H   -0.000009   0.614852  -0.000000   0.000000   0.000000  -0.000000
    21  H   -0.000008  -0.000000   0.625167   0.000057   0.000058   0.004435
    22  H    0.001677   0.000000   0.000057   0.597952  -0.031971  -0.027657
    23  H    0.001695   0.000000   0.000058  -0.031971   0.597846  -0.027675
    24  H   -0.000152  -0.000000   0.004435  -0.027657  -0.027675   0.581980
    25  H   -0.000000  -0.000000   0.002959   0.000000   0.000000  -0.000000
    26  H   -0.000000   0.000000   0.000085  -0.000000  -0.000000   0.000000
    27  H   -0.000000   0.000000   0.000091  -0.000000  -0.000000   0.000000
    28  H   -0.000143   0.004350  -0.000000  -0.000000  -0.000000   0.000000
    29  H    0.001610   0.000056   0.000000   0.000001  -0.000003  -0.000000
    30  H    0.001613   0.000053   0.000000  -0.000003   0.000001  -0.000000
    31  H   -0.000000   0.000076   0.000000  -0.000000   0.000000   0.000000
    32  H   -0.000000   0.002794   0.000000  -0.000000  -0.000000  -0.000000
    33  H   -0.000000   0.000087   0.000000   0.000000  -0.000000   0.000000
              25         26         27         28         29         30
     1  C    0.000006   0.000004   0.000005  -0.000084   0.001598   0.001609
     2  C    0.000000  -0.000003  -0.000004   0.003388  -0.002642  -0.002709
     3  N    0.000002   0.000023   0.000021  -0.000064  -0.000076  -0.000076
     4  B    0.000373   0.002494   0.002410   0.000004  -0.000005  -0.000005
     5  N    0.003063  -0.003033  -0.002929   0.000000   0.000001   0.000001
     6  C    0.000001  -0.000182  -0.000156  -0.000004  -0.000017  -0.000014
     7  C    0.000000  -0.000000  -0.000000  -0.025016  -0.025638  -0.025629
     8  C    0.000000   0.000000   0.000000  -0.004550   0.001320   0.001337
     9  C   -0.000000   0.000002   0.000003  -0.000189  -0.000192  -0.000188
    10  C   -0.027692  -0.019676  -0.020032  -0.000000  -0.000000  -0.000000
    11  C   -0.004895   0.001212   0.001138   0.000000   0.000000  -0.000000
    12  C    0.000135  -0.000084  -0.000096  -0.000000   0.000002   0.000003
    13  F    0.000049  -0.000509   0.007123  -0.000000   0.000000  -0.000000
    14  F    0.000042   0.007329  -0.000417  -0.000000  -0.000000   0.000000
    15  C   -0.000008   0.000004   0.000004   0.000000  -0.000001  -0.000001
    16  C    0.369951   0.360614   0.361000   0.000000  -0.000000  -0.000000
    17  C   -0.000000  -0.000000  -0.000000   0.377011   0.366080   0.366119
    18  C    0.000000   0.000000  -0.000000  -0.000004   0.000004   0.000004
    19  H   -0.000000  -0.000000  -0.000000  -0.000143   0.001610   0.001613
    20  H   -0.000000   0.000000   0.000000   0.004350   0.000056   0.000053
    21  H    0.002959   0.000085   0.000091  -0.000000   0.000000   0.000000
    22  H    0.000000  -0.000000  -0.000000  -0.000000   0.000001  -0.000003
    23  H    0.000000  -0.000000  -0.000000  -0.000000  -0.000003   0.000001
    24  H   -0.000000   0.000000   0.000000   0.000000  -0.000000  -0.000000
    25  H    0.604440  -0.027909  -0.027836  -0.000000  -0.000000  -0.000000
    26  H   -0.027909   0.550180  -0.023986   0.000000   0.000000  -0.000000
    27  H   -0.027836  -0.023986   0.550589   0.000000  -0.000000   0.000000
    28  H   -0.000000   0.000000   0.000000   0.581001  -0.027566  -0.027585
    29  H   -0.000000   0.000000  -0.000000  -0.027566   0.594318  -0.031307
    30  H   -0.000000  -0.000000   0.000000  -0.027585  -0.031307   0.594478
    31  H   -0.000000  -0.000007   0.000002   0.000000  -0.000000  -0.000000
    32  H   -0.000000  -0.000000  -0.000000   0.000000   0.000000   0.000000
    33  H   -0.000000   0.000002  -0.000006   0.000000  -0.000000  -0.000000
              31         32         33
     1  C    0.000007   0.000008   0.000009
     2  C   -0.000130  -0.000015  -0.000124
     3  N   -0.004088   0.003592  -0.003851
     4  B    0.002711   0.000345   0.002583
     5  N    0.000032   0.000002   0.000027
     6  C   -0.000004   0.000000  -0.000005
     7  C   -0.000109   0.000024  -0.000114
     8  C    0.001598  -0.004450   0.001371
     9  C   -0.018232  -0.027932  -0.018897
    10  C    0.000002  -0.000000   0.000003
    11  C    0.000000   0.000000   0.000000
    12  C   -0.000000   0.000000  -0.000000
    13  F   -0.000609   0.000050   0.007458
    14  F    0.008282   0.000040  -0.000432
    15  C   -0.000000  -0.000000  -0.000000
    16  C   -0.000000   0.000000  -0.000000
    17  C    0.000004  -0.000007   0.000004
    18  C    0.360800   0.365755   0.361509
    19  H   -0.000000  -0.000000  -0.000000
    20  H    0.000076   0.002794   0.000087
    21  H    0.000000   0.000000   0.000000
    22  H   -0.000000  -0.000000   0.000000
    23  H    0.000000  -0.000000  -0.000000
    24  H    0.000000  -0.000000   0.000000
    25  H   -0.000000  -0.000000  -0.000000
    26  H   -0.000007  -0.000000   0.000002
    27  H    0.000002  -0.000000  -0.000006
    28  H    0.000000   0.000000   0.000000
    29  H   -0.000000   0.000000  -0.000000
    30  H   -0.000000   0.000000  -0.000000
    31  H    0.547030  -0.027620  -0.024489
    32  H   -0.027620   0.612460  -0.027537
    33  H   -0.024489  -0.027537   0.548524
 Mulliken charges:
               1
     1  C   -0.107329
     2  C    0.261400
     3  N   -0.516493
     4  B    0.667841
     5  N   -0.504200
     6  C    0.260832
     7  C    0.097554
     8  C   -0.202574
     9  C    0.323792
    10  C    0.329151
    11  C   -0.212443
    12  C    0.089714
    13  F   -0.394270
    14  F   -0.393473
    15  C   -0.385013
    16  C   -0.374736
    17  C   -0.384451
    18  C   -0.380635
    19  H    0.114940
    20  H    0.084877
    21  H    0.077500
    22  H    0.120055
    23  H    0.120080
    24  H    0.118730
    25  H    0.107319
    26  H    0.153438
    27  H    0.153075
    28  H    0.119451
    29  H    0.122455
    30  H    0.122300
    31  H    0.154741
    32  H    0.102493
    33  H    0.153880
 Sum of Mulliken charges =  -0.00000
 Mulliken charges with hydrogens summed into heavy atoms:
               1
     1  C    0.007611
     2  C    0.261400
     3  N   -0.516493
     4  B    0.667841
     5  N   -0.504200
     6  C    0.260832
     7  C    0.097554
     8  C   -0.117697
     9  C    0.323792
    10  C    0.329151
    11  C   -0.134943
    12  C    0.089714
    13  F   -0.394270
    14  F   -0.393473
    15  C   -0.026147
    16  C    0.039095
    17  C   -0.020245
    18  C    0.030478
 Electronic spatial extent (au):  <R**2>=           4148.2828
 Charge=              0.0000 electrons
 Dipole moment (field-independent basis, Debye):
    X=             -0.2299    Y=              4.5597    Z=             -0.0387  Tot=              4.5656
 Quadrupole moment (field-independent basis, Debye-Ang):
   XX=            -85.7962   YY=           -100.0451   ZZ=           -108.3188
   XY=             -0.3856   XZ=             -0.0068   YZ=              0.0522
 Traceless Quadrupole moment (field-independent basis, Debye-Ang):
   XX=             12.2572   YY=             -1.9917   ZZ=            -10.2654
   XY=             -0.3856   XZ=             -0.0068   YZ=              0.0522
 Octapole moment (field-independent basis, Debye-Ang**2):
  XXX=             -0.7940  YYY=              1.4459  ZZZ=             -0.0912  XYY=             -0.9014
  XXY=            -17.2359  XXZ=              0.0037  XZZ=              0.1144  YZZ=             -2.3299
  YYZ=              0.0869  XYZ=              0.0590
 Hexadecapole moment (field-independent basis, Debye-Ang**3):
 XXXX=          -3013.2136 YYYY=          -1975.3171 ZZZZ=           -227.1620 XXXY=            -11.0429
 XXXZ=              0.0208 YYYX=             -2.3127 YYYZ=             -0.4635 ZZZX=              0.0747
 ZZZY=              0.4441 XXYY=           -803.3215 XXZZ=           -608.9723 YYZZ=           -375.3610
 XXYZ=              0.1138 YYXZ=              0.0056 ZZXY=             -0.9854
 N-N= 1.374160304575D+03 E-N=-4.706992502029D+03  KE= 8.329735466374D+02
 Calling FoFJK, ICntrl=      2127 FMM=F ISym2X=0 I1Cent= 0 IOpClX= 0 NMat=1 NMatS=1 NMatT=0.
 ***** Axes restored to original set *****
 -------------------------------------------------------------------
 Center     Atomic                   Forces (Hartrees/Bohr)
 Number     Number              X              Y              Z
 -------------------------------------------------------------------
      1        6           0.001447681    0.050172013   -0.000650527
      2        6          -0.024604169    0.052010101    0.000104168
      3        7          -0.040394984   -0.070027155    0.001960110
      4        5           0.002346478   -0.084362121    0.000335286
      5        7           0.095601095   -0.124486288   -0.001261751
      6        6           0.017319001    0.088510713   -0.001568298
      7        6           0.051475712    0.078155223   -0.002120259
      8        6           0.082244289    0.014424173   -0.002329484
      9        6           0.023923290   -0.089002250   -0.000207693
     10        6          -0.070507267   -0.076100839    0.002944667
     11        6          -0.091424215    0.021555337    0.002376988
     12        6          -0.057767167    0.081559182    0.000579202
     13        9          -0.001605171    0.031643158   -0.052925887
     14        9           0.001630945    0.031452905    0.052716167
     15        6          -0.001486525    0.008503857   -0.000048634
     16        6           0.004035481   -0.012632464    0.000069953
     17        6           0.001127947    0.009303325   -0.000049438
     18        6           0.007109527   -0.011340270   -0.000113108
     19        1          -0.000648431   -0.011832473    0.000138502
     20        1          -0.009995549   -0.001745615    0.000284789
     21        1           0.009671695   -0.001575689   -0.000247191
     22        1          -0.004677171   -0.001689026   -0.010186626
     23        1          -0.004125341   -0.001466408    0.010462019
     24        1           0.013130320   -0.001599803   -0.000304789
     25        1           0.013479596    0.005085803   -0.000376945
     26        1          -0.000083253    0.004132895    0.011618236
     27        1          -0.000659789    0.003692883   -0.011772182
     28        1          -0.013190987   -0.001732696    0.000327512
     29        1           0.004644572   -0.001598899    0.010275828
     30        1           0.004131894   -0.001846259   -0.010524423
     31        1           0.000577886    0.005006281    0.011604999
     32        1          -0.012330446    0.003533835    0.000722367
     33        1          -0.000396943    0.004296572   -0.011833559
 -------------------------------------------------------------------
 Cartesian Forces:  Max     0.124486288 RMS     0.034287727

 GradGradGradGradGradGradGradGradGradGradGradGradGradGradGradGradGradGrad
 Berny optimization.
 FormGI is forming the generalized inverse of G from B-inverse, IUseBI=4.
 Internal  Forces:  Max     0.129219660 RMS     0.023500269
 Search for a local minimum.
 Step number   1 out of a maximum of  192
 All quantities printed in internal units (Hartrees-Bohrs-Radians)
 Mixed Optimization -- RFO/linear search
 Second derivative matrix not updated -- first step.
 ITU=  0
     Eigenvalues ---    0.00724   0.00762   0.00764   0.00778   0.01224
     Eigenvalues ---    0.01785   0.01821   0.01881   0.02028   0.02140
     Eigenvalues ---    0.02270   0.02634   0.02855   0.02872   0.02875
     Eigenvalues ---    0.02879   0.02902   0.02916   0.02943   0.03154
     Eigenvalues ---    0.07192   0.07239   0.07250   0.07253   0.07284
     Eigenvalues ---    0.07292   0.07323   0.07323   0.07415   0.10576
     Eigenvalues ---    0.14499   0.15869   0.16000   0.16000   0.16000
     Eigenvalues ---    0.16000   0.16000   0.16000   0.16000   0.16000
     Eigenvalues ---    0.16000   0.16000   0.16000   0.16000   0.16000
     Eigenvalues ---    0.16000   0.16000   0.23528   0.23838   0.23871
     Eigenvalues ---    0.24999   0.24999   0.25000   0.25000   0.25000
     Eigenvalues ---    0.25000   0.25000   0.25000   0.28490   0.28492
     Eigenvalues ---    0.31772   0.32048   0.32099   0.32223   0.32235
     Eigenvalues ---    0.32235   0.32237   0.32263   0.32267   0.32270
     Eigenvalues ---    0.32278   0.32279   0.32280   0.32284   0.32300
     Eigenvalues ---    0.32344   0.32366   0.32471   0.33564   0.34010
     Eigenvalues ---    0.34051   0.47494   0.49263   0.50448   0.51155
     Eigenvalues ---    0.54288   0.55611   0.56620   0.56871   0.60604
     Eigenvalues ---    0.63642   0.67968   0.71742
 RFO step:  Lambda=-1.44431656D-01 EMin= 7.24089475D-03
 Linear search not attempted -- first point.
 Maximum step size (   0.300) exceeded in Quadratic search.
    -- Step size scaled by   0.639
 Iteration  1 RMS(Cart)=  0.05522009 RMS(Int)=  0.00026777
 Iteration  2 RMS(Cart)=  0.00050083 RMS(Int)=  0.00006438
 Iteration  3 RMS(Cart)=  0.00000012 RMS(Int)=  0.00006438
 Variable       Old X    -DE/DX   Delta X   Delta X   Delta X     New X
                                 (Linear)    (Quad)   (Total)
    R1        2.53208   0.06151   0.00000   0.05628   0.05637   2.58845
    R2        2.53338   0.05697   0.00000   0.05423   0.05438   2.58776
    R3        2.08072  -0.01183   0.00000  -0.01575  -0.01575   2.06497
    R4        2.46687   0.10107   0.00000   0.08078   0.08077   2.54764
    R5        2.53776   0.08537   0.00000   0.07808   0.07816   2.61592
    R6        2.82894   0.02209   0.00000   0.02486   0.02471   2.85365
    R7        2.46557   0.05993   0.00000   0.04769   0.04763   2.51320
    R8        2.83272   0.02026   0.00000   0.02584   0.02577   2.85849
    R9        2.91076  -0.06152   0.00000  -0.09154  -0.09154   2.81922
   R10        2.91080  -0.06124   0.00000  -0.09112  -0.09112   2.81968
   R11        2.40721   0.12922   0.00000   0.09853   0.09876   2.50597
   R12        2.40852   0.09305   0.00000   0.06925   0.06936   2.47788
   R13        2.53703   0.09610   0.00000   0.08697   0.08697   2.62401
   R14        2.53341   0.06618   0.00000   0.05783   0.05783   2.59124
   R15        2.83480   0.00306   0.00000   0.00417   0.00417   2.83898
   R16        2.53305   0.07954   0.00000   0.06902   0.06894   2.60199
   R17        2.07244  -0.01003   0.00000  -0.01321  -0.01321   2.05923
   R18        2.83291  -0.00293   0.00000  -0.00399  -0.00399   2.82892
   R19        2.53863   0.08869   0.00000   0.07613   0.07603   2.61466
   R20        2.84057  -0.00629   0.00000  -0.00864  -0.00864   2.83193
   R21        2.53368   0.06800   0.00000   0.05527   0.05511   2.58879
   R22        2.07314  -0.00971   0.00000  -0.01281  -0.01281   2.06033
   R23        2.83519   0.00284   0.00000   0.00387   0.00387   2.83907
   R24        2.10415  -0.01068   0.00000  -0.01462  -0.01462   2.08954
   R25        2.10413  -0.01069   0.00000  -0.01464  -0.01464   2.08950
   R26        2.10358  -0.01323   0.00000  -0.01809  -0.01809   2.08549
   R27        2.10336  -0.01354   0.00000  -0.01851  -0.01851   2.08485
   R28        2.10327  -0.01155   0.00000  -0.01579  -0.01579   2.08749
   R29        2.10335  -0.01157   0.00000  -0.01581  -0.01581   2.08754
   R30        2.10366  -0.01330   0.00000  -0.01819  -0.01819   2.08547
   R31        2.10416  -0.01077   0.00000  -0.01474  -0.01474   2.08942
   R32        2.10437  -0.01084   0.00000  -0.01484  -0.01484   2.08954
   R33        2.10298  -0.01180   0.00000  -0.01613  -0.01613   2.08684
   R34        2.10353  -0.01255   0.00000  -0.01716  -0.01716   2.08636
   R35        2.10338  -0.01179   0.00000  -0.01612  -0.01612   2.08726
    A1        2.07788   0.00095   0.00000   0.01344   0.01374   2.09161
    A2        2.10203   0.00018   0.00000  -0.00534  -0.00549   2.09654
    A3        2.10328  -0.00113   0.00000  -0.00810  -0.00825   2.09503
    A4        2.13280  -0.00647   0.00000  -0.01104  -0.01101   2.12179
    A5        2.23708   0.01301   0.00000   0.01801   0.01792   2.25500
    A6        1.91331  -0.00654   0.00000  -0.00697  -0.00690   1.90640
    A7        2.14854   0.00811   0.00000   0.00502   0.00487   2.15341
    A8        1.87913  -0.00005   0.00000   0.00595   0.00601   1.88515
    A9        2.25551  -0.00806   0.00000  -0.01097  -0.01089   2.24462
   A10        1.89916   0.00806   0.00000   0.00785   0.00760   1.90676
   A11        1.91098  -0.00070   0.00000   0.00169   0.00174   1.91272
   A12        1.91036  -0.00072   0.00000   0.00176   0.00181   1.91217
   A13        1.91264  -0.00152   0.00000  -0.00002   0.00002   1.91267
   A14        1.91107  -0.00141   0.00000   0.00012   0.00016   1.91123
   A15        1.91949  -0.00359   0.00000  -0.01120  -0.01122   1.90826
   A16        2.13735   0.01158   0.00000   0.01499   0.01489   2.15224
   A17        2.19121   0.01429   0.00000   0.01376   0.01361   2.20482
   A18        1.95457  -0.02587   0.00000  -0.02875  -0.02850   1.92608
   A19        2.17057  -0.02223   0.00000  -0.03026  -0.03009   2.14048
   A20        2.22978   0.01934   0.00000   0.01986   0.01964   2.24942
   A21        1.88283   0.00289   0.00000   0.01040   0.01045   1.89328
   A22        1.85687  -0.00339   0.00000  -0.00630  -0.00623   1.85064
   A23        2.22189  -0.00088   0.00000  -0.00102  -0.00105   2.22083
   A24        2.20443   0.00427   0.00000   0.00732   0.00728   2.21171
   A25        1.86413   0.01026   0.00000   0.01149   0.01141   1.87555
   A26        2.21052  -0.00350   0.00000  -0.00234  -0.00230   2.20822
   A27        2.20853  -0.00675   0.00000  -0.00915  -0.00911   2.19942
   A28        1.91133  -0.00028   0.00000  -0.00417  -0.00429   1.90704
   A29        2.15326  -0.00634   0.00000  -0.00842  -0.00836   2.14490
   A30        2.21859   0.00662   0.00000   0.01259   0.01265   2.23124
   A31        1.86283   0.01128   0.00000   0.01901   0.01905   1.88188
   A32        2.25315  -0.02470   0.00000  -0.04037  -0.04039   2.21276
   A33        2.16720   0.01342   0.00000   0.02137   0.02135   2.18855
   A34        1.87714   0.01022   0.00000   0.00352   0.00330   1.88044
   A35        2.20527  -0.00646   0.00000  -0.00460  -0.00450   2.20077
   A36        2.20078  -0.00375   0.00000   0.00109   0.00119   2.20197
   A37        1.84740   0.00149   0.00000  -0.00418  -0.00430   1.84310
   A38        2.22622  -0.00265   0.00000  -0.00099  -0.00093   2.22528
   A39        2.20957   0.00116   0.00000   0.00517   0.00523   2.21480
   A40        1.92669   0.00457   0.00000   0.00963   0.00961   1.93629
   A41        1.92691   0.00453   0.00000   0.00954   0.00952   1.93643
   A42        1.94396  -0.00211   0.00000  -0.00451  -0.00450   1.93946
   A43        1.89911  -0.00448   0.00000  -0.00924  -0.00929   1.88983
   A44        1.88294  -0.00144   0.00000  -0.00311  -0.00310   1.87984
   A45        1.88275  -0.00141   0.00000  -0.00305  -0.00304   1.87972
   A46        1.94913  -0.00649   0.00000  -0.01288  -0.01287   1.93626
   A47        1.92834   0.00124   0.00000   0.00224   0.00224   1.93059
   A48        1.92754   0.00141   0.00000   0.00260   0.00260   1.93014
   A49        1.87949   0.00377   0.00000   0.00860   0.00861   1.88810
   A50        1.87956   0.00372   0.00000   0.00852   0.00853   1.88809
   A51        1.89798  -0.00353   0.00000  -0.00883  -0.00883   1.88915
   A52        1.94454  -0.00235   0.00000  -0.00503  -0.00502   1.93952
   A53        1.92693   0.00449   0.00000   0.00946   0.00944   1.93637
   A54        1.92686   0.00449   0.00000   0.00948   0.00946   1.93632
   A55        1.88275  -0.00129   0.00000  -0.00281  -0.00280   1.87995
   A56        1.88241  -0.00127   0.00000  -0.00275  -0.00274   1.87967
   A57        1.89884  -0.00440   0.00000  -0.00906  -0.00911   1.88973
   A58        1.93540  -0.00067   0.00000  -0.00196  -0.00197   1.93343
   A59        1.93771  -0.00250   0.00000  -0.00411  -0.00411   1.93360
   A60        1.93286  -0.00008   0.00000  -0.00073  -0.00074   1.93212
   A61        1.87668   0.00328   0.00000   0.00796   0.00796   1.88464
   A62        1.90161  -0.00283   0.00000  -0.00808  -0.00809   1.89352
   A63        1.87761   0.00297   0.00000   0.00731   0.00731   1.88492
    D1        0.00210  -0.00006   0.00000  -0.00007  -0.00006   0.00204
    D2       -3.13930  -0.00002   0.00000   0.00006   0.00006  -3.13924
    D3       -3.14002  -0.00008   0.00000  -0.00014  -0.00014  -3.14016
    D4        0.00177  -0.00004   0.00000  -0.00002  -0.00001   0.00175
    D5        0.00148  -0.00009   0.00000  -0.00016  -0.00016   0.00132
    D6       -3.14070  -0.00010   0.00000  -0.00022  -0.00022  -3.14091
    D7       -3.13958  -0.00007   0.00000  -0.00009  -0.00009  -3.13967
    D8        0.00143  -0.00008   0.00000  -0.00015  -0.00014   0.00128
    D9        0.00310   0.00000   0.00000   0.00003   0.00003   0.00313
   D10       -3.14070  -0.00002   0.00000  -0.00001  -0.00001  -3.14071
   D11       -3.13865  -0.00003   0.00000  -0.00007  -0.00007  -3.13872
   D12        0.00073  -0.00005   0.00000  -0.00011  -0.00011   0.00062
   D13        3.14088   0.00000   0.00000  -0.00004  -0.00004   3.14084
   D14       -0.00020  -0.00002   0.00000  -0.00007  -0.00008  -0.00028
   D15       -0.00054   0.00004   0.00000   0.00007   0.00007  -0.00047
   D16        3.14157   0.00002   0.00000   0.00004   0.00003  -3.14158
   D17       -0.00984  -0.00003   0.00000   0.00003   0.00004  -0.00981
   D18       -2.09993  -0.00263   0.00000  -0.00568  -0.00566  -2.10559
   D19        2.07796   0.00266   0.00000   0.00593   0.00592   2.08388
   D20        3.13447  -0.00003   0.00000   0.00005   0.00005   3.13452
   D21        1.04438  -0.00262   0.00000  -0.00567  -0.00565   1.03874
   D22       -1.06091   0.00267   0.00000   0.00595   0.00593  -1.05498
   D23       -0.00064   0.00004   0.00000   0.00010   0.00010  -0.00053
   D24       -3.14091  -0.00002   0.00000  -0.00008  -0.00008  -3.14099
   D25        3.13857   0.00005   0.00000   0.00009   0.00009   3.13866
   D26       -0.00171  -0.00001   0.00000  -0.00009  -0.00009  -0.00180
   D27        0.01314   0.00001   0.00000  -0.00006  -0.00006   0.01308
   D28       -3.13950  -0.00008   0.00000  -0.00005  -0.00005  -3.13954
   D29        2.10219   0.00312   0.00000   0.00673   0.00671   2.10890
   D30       -1.05045   0.00303   0.00000   0.00674   0.00672  -1.04372
   D31       -2.07422  -0.00312   0.00000  -0.00699  -0.00697  -2.08119
   D32        1.05633  -0.00322   0.00000  -0.00698  -0.00695   1.04938
   D33       -0.01002   0.00009   0.00000   0.00023   0.00023  -0.00979
   D34        3.13206   0.00009   0.00000   0.00027   0.00027   3.13233
   D35        3.14126  -0.00002   0.00000   0.00001   0.00002   3.14128
   D36        0.00016  -0.00002   0.00000   0.00005   0.00006   0.00021
   D37       -3.13152  -0.00008   0.00000  -0.00030  -0.00030  -3.13182
   D38        0.01064  -0.00009   0.00000  -0.00030  -0.00029   0.01034
   D39        0.00003   0.00001   0.00000  -0.00008  -0.00009  -0.00006
   D40       -3.14100  -0.00000   0.00000  -0.00008  -0.00008  -3.14108
   D41       -3.14136   0.00004   0.00000   0.00006   0.00006  -3.14130
   D42        0.00064   0.00001   0.00000  -0.00001  -0.00001   0.00063
   D43       -0.00028   0.00002   0.00000  -0.00000  -0.00000  -0.00028
   D44       -3.14146  -0.00000   0.00000  -0.00007  -0.00007  -3.14153
   D45        0.00014  -0.00001   0.00000  -0.00000  -0.00000   0.00014
   D46       -3.14152  -0.00001   0.00000  -0.00001  -0.00001  -3.14152
   D47        3.14123   0.00001   0.00000   0.00003   0.00003   3.14126
   D48       -0.00043   0.00001   0.00000   0.00003   0.00003  -0.00040
   D49        3.13897   0.00002   0.00000   0.00006   0.00006   3.13903
   D50       -1.05254  -0.00016   0.00000  -0.00047  -0.00049  -1.05303
   D51        1.04778   0.00017   0.00000   0.00050   0.00052   1.04830
   D52       -0.00201   0.00000   0.00000   0.00002   0.00002  -0.00199
   D53        2.08966  -0.00018   0.00000  -0.00051  -0.00053   2.08913
   D54       -2.09320   0.00015   0.00000   0.00046   0.00048  -2.09272
   D55        0.00030  -0.00002   0.00000  -0.00006  -0.00006   0.00024
   D56        3.14052   0.00003   0.00000   0.00011   0.00011   3.14063
   D57       -3.14123  -0.00002   0.00000  -0.00006  -0.00006  -3.14128
   D58       -0.00101   0.00003   0.00000   0.00012   0.00012  -0.00089
   D59        1.02957  -0.00200   0.00000  -0.00586  -0.00585   1.02372
   D60        3.11473   0.00004   0.00000   0.00016   0.00016   3.11489
   D61       -1.08379   0.00208   0.00000   0.00617   0.00616  -1.07763
   D62       -2.11047  -0.00206   0.00000  -0.00606  -0.00606  -2.11652
   D63       -0.02531  -0.00002   0.00000  -0.00005  -0.00005  -0.02535
   D64        2.05936   0.00202   0.00000   0.00596   0.00596   2.06532
   D65       -0.00021   0.00001   0.00000   0.00008   0.00008  -0.00012
   D66       -3.14133   0.00000   0.00000   0.00005   0.00005  -3.14128
   D67        3.14086   0.00000   0.00000   0.00005   0.00005   3.14091
   D68       -0.00027  -0.00000   0.00000   0.00002   0.00002  -0.00025
   D69       -3.13561   0.00002   0.00000   0.00003   0.00003  -3.13558
   D70       -1.04408   0.00133   0.00000   0.00390   0.00389  -1.04019
   D71        1.05651  -0.00135   0.00000  -0.00399  -0.00399   1.05252
   D72        0.00664   0.00001   0.00000   0.00004   0.00004   0.00668
   D73        2.09816   0.00133   0.00000   0.00391   0.00391   2.10207
   D74       -2.08443  -0.00136   0.00000  -0.00398  -0.00398  -2.08841
   D75        0.00029  -0.00002   0.00000  -0.00005  -0.00005   0.00024
   D76        3.14148   0.00001   0.00000   0.00002   0.00002   3.14150
   D77        3.14142  -0.00002   0.00000  -0.00002  -0.00002   3.14140
   D78       -0.00058   0.00001   0.00000   0.00004   0.00004  -0.00053
   D79       -1.05301  -0.00013   0.00000  -0.00040  -0.00043  -1.05344
   D80        1.04752   0.00017   0.00000   0.00049   0.00051   1.04803
   D81        3.13880   0.00002   0.00000   0.00005   0.00005   3.13886
   D82        2.08907  -0.00017   0.00000  -0.00049  -0.00051   2.08857
   D83       -2.09358   0.00013   0.00000   0.00041   0.00043  -2.09315
   D84       -0.00230  -0.00001   0.00000  -0.00003  -0.00003  -0.00233
         Item               Value     Threshold  Converged?
 Maximum Force            0.129220     0.000450     NO 
 RMS     Force            0.023500     0.000300     NO 
 Maximum Displacement     0.208018     0.001800     NO 
 RMS     Displacement     0.054997     0.001200     NO 
 Predicted change in Energy=-6.931673D-02
 GradGradGradGradGradGradGradGradGradGradGradGradGradGradGradGradGradGrad

                          Input orientation:                          
 ---------------------------------------------------------------------
 Center     Atomic      Atomic             Coordinates (Angstroms)
 Number     Number       Type             X           Y           Z
 ---------------------------------------------------------------------
      1          6           0       -5.811233    1.387350   -0.015966
      2          6           0       -4.628216    0.697415   -0.041905
      3          7           0       -4.596730   -0.650312   -0.029434
      4          5           0       -5.837561   -1.510071    0.009501
      5          7           0       -7.060093   -0.619974    0.044798
      6          6           0       -6.997484    0.704518    0.026076
      7          6           0       -3.332654    1.183355   -0.082263
      8          6           0       -2.515359    0.082369   -0.093181
      9          6           0       -3.323167   -1.032183   -0.059813
     10          6           0       -8.309108   -1.017033    0.085329
     11          6           0       -9.111714    0.109974    0.093764
     12          6           0       -8.291686    1.206733    0.056664
     13          9           0       -5.811012   -2.371849    1.227001
     14          9           0       -5.885126   -2.373855   -1.206234
     15          6           0       -8.713564    2.648641    0.050223
     16          6           0       -8.800065   -2.432543    0.117992
     17          6           0       -2.901690    2.622299   -0.108313
     18          6           0       -2.905149   -2.469633   -0.057572
     19          1           0       -5.809213    2.480016   -0.028196
     20          1           0       -1.426066    0.083595   -0.122844
     21          1           0      -10.201481    0.122214    0.124836
     22          1           0       -8.308878    3.182752    0.929771
     23          1           0       -8.355569    3.161229   -0.861751
     24          1           0       -9.812900    2.741494    0.077673
     25          1           0       -9.902491   -2.467017    0.143372
     26          1           0       -8.458515   -2.983400   -0.776522
     27          1           0       -8.418188   -2.955612    1.012913
     28          1           0       -1.801778    2.707641   -0.136700
     29          1           0       -3.302312    3.138817   -1.000070
     30          1           0       -3.257260    3.157724    0.791432
     31          1           0       -3.334783   -3.003887   -0.923303
     32          1           0       -1.806075   -2.558159   -0.113605
     33          1           0       -3.241381   -2.972608    0.866522
 ---------------------------------------------------------------------
                    Distance matrix (angstroms):
                    1          2          3          4          5
     1  C    0.000000
     2  C    1.369749   0.000000
     3  N    2.372185   1.348152   0.000000
     4  B    2.897652   2.517568   1.510087   0.000000
     5  N    2.364888   2.767139   2.464668   1.512648   0.000000
     6  C    1.369386   2.370254   2.757221   2.500021   1.326104
     7  C    2.487843   1.384286   2.227782   3.679337   4.142698
     8  C    3.545663   2.201154   2.207485   3.685571   4.600753
     9  C    3.470812   2.166791   1.329929   2.560343   3.761047
    10  C    3.468530   4.062571   3.732212   2.521385   1.311235
    11  C    3.540749   4.523853   4.580206   3.654001   2.178158
    12  C    2.488080   3.700018   4.136270   3.661418   2.203139
    13  F    3.959361   3.525551   2.452916   1.491868   2.454969
    14  F    3.945739   3.516842   2.452636   1.492111   2.453920
    15  C    3.165242   4.528336   5.276149   5.056475   3.663037
    16  C    4.852076   5.217904   4.567944   3.104699   2.513616
    17  C    3.162131   2.586597   3.686376   5.070474   5.275234
    18  C    4.829428   3.605468   2.484385   3.086146   4.549206
    19  H    1.092737   2.138366   3.356944   3.990366   3.343646
    20  H    4.576122   3.261456   3.255834   4.692395   5.680262
    21  H    4.571069   5.605349   5.659844   4.660629   3.228865
    22  H    3.218092   4.546243   5.421484   5.383019   4.099191
    23  H    3.214910   4.542652   5.417515   5.377778   4.098486
    24  H    4.225614   5.574361   6.222881   5.820978   4.344939
    25  H    5.623160   6.153530   5.610827   4.178197   3.391241
    26  H    5.166236   5.362764   4.573273   3.107721   2.866344
    27  H    5.168764   5.368532   4.583060   3.123469   2.869995
    28  H    4.222970   3.469690   4.370253   5.839351   6.225419
    29  H    3.214153   2.938800   4.120091   5.390629   5.416750
    30  H    3.210747   2.937192   4.119361   5.390518   5.412024
    31  H    5.122404   4.018640   2.816172   3.060311   4.527493
    32  H    5.622977   4.309105   3.381526   4.167315   5.602353
    33  H    5.137330   4.027111   2.834214   3.100589   4.559899
                    6          7          8          9         10
     6  C    0.000000
     7  C    3.697567   0.000000
     8  C    4.526670   1.371226   0.000000
     9  C    4.064986   2.215672   1.376914   0.000000
    10  C    2.165088   5.443794   5.899837   4.988076   0.000000
    11  C    2.197278   5.880533   6.599061   5.902151   1.383616
    12  C    1.388565   4.961033   5.886646   5.450917   2.224020
    13  F    3.509127   4.527240   4.315947   3.104830   3.062585
    14  F    3.497471   4.520195   4.315930   3.110948   3.063460
    15  C    2.593284   5.578423   6.709997   6.528165   3.688087
    16  C    3.619240   6.558003   6.772511   5.655885   1.498591
    17  C    4.524542   1.502321   2.569188   3.679026   6.520921
    18  C    5.179714   3.678001   2.581844   1.496999   5.597611
    19  H    2.137131   2.795997   4.074606   4.303135   4.300200
    20  H    5.607890   2.201408   1.089697   2.201800   6.973592
    21  H    3.257979   6.953395   7.689317   6.976958   2.209190
    22  H    2.945855   5.457528   6.650088   6.603201   4.283839
    23  H    2.944157   5.454288   6.646663   6.599460   4.284507
    24  H    3.475414   6.666856   7.768800   7.508407   4.048207
    25  H    4.302495   7.519235   7.818251   6.737028   2.155155
    26  H    4.047161   6.642160   6.722127   5.540101   2.152140
    27  H    4.048308   6.647790   6.730242   5.550636   2.151836
    28  H    5.570850   2.161017   2.720872   4.038170   7.501190
    29  H    4.542365   2.160352   3.283842   4.275717   6.596756
    30  H    4.537981   2.160361   3.284930   4.276012   6.591536
    31  H    5.298015   4.270872   3.299323   2.152526   5.450581
    32  H    6.133132   4.041083   2.734207   2.152456   6.686111
    33  H    5.323150   4.263866   3.283447   2.151752   5.487841
                   11         12         13         14         15
    11  C    0.000000
    12  C    1.369928   0.000000
    13  F    4.282325   4.508845   0.000000
    14  F    4.274373   4.495226   2.434364   0.000000
    15  C    2.570067   1.502371   5.917341   5.899509   0.000000
    16  C    2.561661   3.675125   3.188734   3.202169   5.082372
    17  C    6.702015   5.575222   5.932009   5.921814   5.814095
    18  C    6.723000   6.522538   3.178637   3.195131   7.742482
    19  H    4.066754   2.791258   5.011598   4.995358   2.910298
    20  H    7.688745   6.959195   5.203752   5.205383   7.727680
    21  H    1.090279   2.197305   5.168301   5.160720   2.932967
    22  H    3.284115   2.160384   6.097644   6.427516   1.105735
    23  H    3.285563   2.160468   6.438370   6.071154   1.105714
    24  H    2.723384   2.161024   6.594114   6.575912   1.103592
    25  H    2.696048   4.012313   4.233617   4.239026   5.252826
    26  H    3.279181   4.275423   3.375999   2.679277   5.698108
    27  H    3.274695   4.272649   2.680295   3.417522   5.694002
    28  H    7.761195   6.664009   6.613233   6.606000   6.914565
    29  H    6.642252   5.453759   6.451423   6.091221   5.533989
    30  H    6.637029   5.449009   6.106353   6.441639   5.529901
    31  H    6.641045   6.577275   3.339908   2.642204   7.863212
    32  H    7.780379   7.501104   4.227464   4.226874   8.651647
    33  H    6.675349   6.605176   2.663431   3.412362   7.887304
                   16         17         18         19         20
    16  C    0.000000
    17  C    7.771324   0.000000
    18  C    5.897647   5.092186   0.000000
    19  H    5.753243   2.912105   5.738770   0.000000
    20  H    7.795179   2.936443   2.951426   4.996376   0.000000
    21  H    2.913898   7.719568   7.745154   4.987451   8.778995
    22  H    5.694891   5.534384   7.881915   2.767646   7.621409
    23  H    5.696294   5.531989   7.877842   2.764560   7.618125
    24  H    5.272393   6.914739   8.653968   4.013613   8.800206
    25  H    1.103257   8.658851   7.000228   6.423201   8.855861
    26  H    1.104652   7.921405   5.623230   6.117819   7.699941
    27  H    1.104678   7.924771   5.636996   6.118555   7.708210
    28  H    8.686909   1.103583   5.294134   4.015361   2.650843
    29  H    7.906668   1.105676   5.700943   2.768232   3.691098
    30  H    7.901095   1.105735   5.701924   2.764696   3.693161
    31  H    5.592856   5.701381   1.104311   6.082534   3.717052
    32  H    6.998951   5.295050   1.104056   6.435497   2.668962
    33  H    5.634797   5.689348   1.104530   6.093062   3.689796
                   21         22         23         24         25
    21  H    0.000000
    22  H    3.687378   0.000000
    23  H    3.690035   1.792260   0.000000
    24  H    2.648367   1.784057   1.783959   0.000000
    25  H    2.606503   5.922661   5.922871   5.209696   0.000000
    26  H    3.673583   6.399629   6.146082   5.944612   1.788274
    27  H    3.666310   6.139899   6.397971   5.939437   1.788290
    28  H    8.792488   6.611010   6.609358   8.014062   9.616501
    29  H    7.613399   5.365810   5.055199   6.611138   8.734712
    30  H    7.607949   5.053575   5.359644   6.607505   8.730223
    31  H    7.617260   8.151687   7.951147   8.716499   6.675389
    32  H    8.816127   8.736884   8.727370   9.603758   8.101006
    33  H    7.653171   7.973205   8.171035   8.744033   6.719298
                   26         27         28         29         30
    26  H    0.000000
    27  H    1.790105   0.000000
    28  H    8.781200   8.784699   0.000000
    29  H    8.007367   8.207701   1.784075   0.000000
    30  H    8.199081   8.003568   1.783937   1.792168   0.000000
    31  H    5.125875   5.439878   5.965769   6.143269   6.396231
    32  H    6.698898   6.719155   5.265853   5.956516   5.966268
    33  H    5.469753   5.178905   5.945094   6.390415   6.130813
                   31         32         33
    31  H    0.000000
    32  H    1.786401   0.000000
    33  H    1.792533   1.786762   0.000000
 Stoichiometry    C13H15BF2N2
 Framework group  C1[X(C13H15BF2N2)]
 Deg. of freedom    93
 Full point group                 C1      NOp   1
 Largest Abelian subgroup         C1      NOp   1
 Largest concise Abelian subgroup C1      NOp   1
                         Standard orientation:                         
 ---------------------------------------------------------------------
 Center     Atomic      Atomic             Coordinates (Angstroms)
 Number     Number       Type             X           Y           Z
 ---------------------------------------------------------------------
      1          6           0       -0.017546    1.642573   -0.000001
      2          6           0       -1.199707    0.950687   -0.000767
      3          7           0       -1.228652   -0.397154   -0.000415
      4          5           0        0.014169   -1.254902    0.004780
      5          7           0        1.235774   -0.362885   -0.004718
      6          6           0        1.170521    0.961608   -0.001268
      7          6           0       -2.496676    1.434546   -0.002294
      8          6           0       -3.312173    0.332174   -0.003469
      9          6           0       -2.501946   -0.781119   -0.002458
     10          6           0        2.486076   -0.757958   -0.005595
     11          6           0        3.286777    0.370431   -0.002622
     12          6           0        2.464257    1.465948   -0.000070
     13          9           0        0.023740   -2.129014   -1.204149
     14          9           0        0.028439   -2.106238    1.230104
     15          6           0        2.883454    2.908646    0.003717
     16          6           0        2.980046   -2.172789   -0.009847
     17          6           0       -2.930527    2.872858   -0.003182
     18          6           0       -2.917412   -2.219311   -0.001982
     19          1           0       -0.021676    2.735301    0.001046
     20          1           0       -4.401870    0.331629   -0.004876
     21          1           0        4.376966    0.384428   -0.002747
     22          1           0        2.503154    3.433052   -0.892397
     23          1           0        2.498772    3.429762    0.899855
     24          1           0        3.982975    3.003308    0.006665
     25          1           0        4.082802   -2.205422   -0.003446
     26          1           0        2.614015   -2.715208    0.880130
     27          1           0        2.624688   -2.705619   -0.909918
     28          1           0       -4.030937    2.956391   -0.007023
     29          1           0       -2.556331    3.399141    0.894327
     30          1           0       -2.550308    3.399819   -0.897831
     31          1           0       -2.511779   -2.743953    0.881033
     32          1           0       -4.017492   -2.309356    0.023604
     33          1           0       -2.554154   -2.730978   -0.910953
 ---------------------------------------------------------------------
 Rotational constants (GHZ):           0.6277333           0.3993254           0.2598177
 Standard basis: 6-31G(d,p) (6D, 7F)
 There are   345 symmetry adapted cartesian basis functions of A   symmetry.
 There are   345 symmetry adapted basis functions of A   symmetry.
   345 basis functions,   609 primitive gaussians,   345 cartesian basis functions
    65 alpha electrons       65 beta electrons
       nuclear repulsion energy      1356.9167650524 Hartrees.
 NAtoms=   33 NActive=   33 NUniq=   33 SFac= 1.00D+00 NAtFMM=   60 NAOKFM=F Big=F
 Integral buffers will be    131072 words long.
 Raffenetti 2 integral format.
 Two-electron integral symmetry is turned on.
 One-electron integrals computed using PRISM.
 NBasis=   345 RedAO= T EigKep=  3.91D-04  NBF=   345
 NBsUse=   345 1.00D-06 EigRej= -1.00D+00 NBFU=   345
 Initial guess from the checkpoint file:  "chenxi-bd.chk"
 B after Tr=    -0.000000    0.000000   -0.000000
         Rot=    0.999990   -0.000023   -0.000002    0.004572 Ang=  -0.52 deg.
 ExpMin= 1.27D-01 ExpMax= 7.00D+03 ExpMxC= 1.05D+03 IAcc=2 IRadAn=         4 AccDes= 0.00D+00
 Harris functional with IExCor=  402 and IRadAn=       4 diagonalized for initial guess.
 HarFok:  IExCor=  402 AccDes= 0.00D+00 IRadAn=         4 IDoV= 1 UseB2=F ITyADJ=14
 ICtDFT=  3500011 ScaDFX=  1.000000  1.000000  1.000000  1.000000
 FoFCou: FMM=F IPFlag=           0 FMFlag=      100000 FMFlg1=           0
         NFxFlg=           0 DoJE=T BraDBF=F KetDBF=T FulRan=T
         wScrn=  0.000000 ICntrl=       500 IOpCl=  0 I1Cent=   200000004 NGrid=           0
         NMat0=    1 NMatS0=      1 NMatT0=    0 NMatD0=    1 NMtDS0=    0 NMtDT0=    0
 Petite list used in FoFCou.
 Requested convergence on RMS density matrix=1.00D-08 within 128 cycles.
 Requested convergence on MAX density matrix=1.00D-06.
 Requested convergence on             energy=1.00D-06.
 No special actions if energy rises.
 Integral accuracy reduced to 1.0D-05 until final iterations.
 Initial convergence to 1.0D-05 achieved.  Increase integral accuracy.
 SCF Done:  E(RB3LYP) =  -838.656678621     A.U. after   13 cycles
            NFock= 13  Conv=0.41D-08     -V/T= 2.0081
 Calling FoFJK, ICntrl=      2127 FMM=F ISym2X=0 I1Cent= 0 IOpClX= 0 NMat=1 NMatS=1 NMatT=0.
 ***** Axes restored to original set *****
 -------------------------------------------------------------------
 Center     Atomic                   Forces (Hartrees/Bohr)
 Number     Number              X              Y              Z
 -------------------------------------------------------------------
      1        6           0.000721005    0.016362971   -0.000228427
      2        6          -0.010421568    0.029502823   -0.000049641
      3        7          -0.014645147   -0.026591109    0.000842663
      4        5           0.001148686   -0.068762812    0.000273497
      5        7           0.041478753   -0.056484316   -0.000557240
      6        6           0.003969878    0.050484235   -0.000711822
      7        6           0.026777500    0.032178082   -0.000990739
      8        6           0.034526484    0.009075911   -0.000988999
      9        6           0.010165954   -0.040958690   -0.000215316
     10        6          -0.038204418   -0.030476664    0.001457059
     11        6          -0.036458391    0.010320132    0.000963852
     12        6          -0.026740296    0.032139908    0.000332923
     13        9          -0.001256032    0.024279583   -0.038850380
     14        9           0.001118611    0.024141997    0.038697850
     15        6           0.000416037    0.003061390   -0.000031405
     16        6           0.002593132   -0.006531951    0.000007024
     17        6          -0.000275814    0.003411056    0.000019476
     18        6           0.005453079   -0.005564428   -0.000135886
     19        1          -0.000205736   -0.006040514    0.000060930
     20        1          -0.005513800   -0.001183070    0.000156904
     21        1           0.005670433   -0.001497987   -0.000136716
     22        1          -0.002404533   -0.000979234   -0.005912407
     23        1          -0.002078422   -0.000852453    0.006054391
     24        1           0.007193950   -0.001121248   -0.000161420
     25        1           0.007333759    0.003158848   -0.000207199
     26        1           0.000625115    0.002293044    0.006906320
     27        1           0.000278270    0.002023347   -0.007024572
     28        1          -0.007215511   -0.001088760    0.000173691
     29        1           0.002397012   -0.000900379    0.005924398
     30        1           0.002097130   -0.001046339   -0.006056313
     31        1          -0.000485771    0.002784977    0.007011058
     32        1          -0.007003108    0.002522495    0.000431867
     33        1          -0.001056240    0.002339158   -0.007055421
 -------------------------------------------------------------------
 Cartesian Forces:  Max     0.068762812 RMS     0.017346797

 GradGradGradGradGradGradGradGradGradGradGradGradGradGradGradGradGradGrad
 Berny optimization.
 Using GEDIIS/GDIIS optimizer.
 FormGI is forming the generalized inverse of G from B-inverse, IUseBI=4.
 Internal  Forces:  Max     0.061494499 RMS     0.011170417
 Search for a local minimum.
 Step number   2 out of a maximum of  192
 All quantities printed in internal units (Hartrees-Bohrs-Radians)
 Mixed Optimization -- RFO/linear search
 Update second derivatives using D2CorX and points    1    2
 DE= -6.78D-02 DEPred=-6.93D-02 R= 9.78D-01
 TightC=F SS=  1.41D+00  RLast= 3.01D-01 DXNew= 5.0454D-01 9.0262D-01
 Trust test= 9.78D-01 RLast= 3.01D-01 DXMaxT set to 5.05D-01
 ITU=  1  0
 Use linear search instead of GDIIS.
     Eigenvalues ---    0.00724   0.00762   0.00764   0.00778   0.01224
     Eigenvalues ---    0.01783   0.01819   0.01880   0.02026   0.02142
     Eigenvalues ---    0.02261   0.02630   0.02855   0.02872   0.02875
     Eigenvalues ---    0.02879   0.02902   0.02915   0.02940   0.03150
     Eigenvalues ---    0.07228   0.07230   0.07238   0.07239   0.07250
     Eigenvalues ---    0.07279   0.07287   0.07301   0.07303   0.10536
     Eigenvalues ---    0.14636   0.15988   0.15998   0.16000   0.16000
     Eigenvalues ---    0.16000   0.16000   0.16000   0.16000   0.16000
     Eigenvalues ---    0.16000   0.16000   0.16000   0.16000   0.16000
     Eigenvalues ---    0.16000   0.16027   0.23525   0.23844   0.23849
     Eigenvalues ---    0.24393   0.24999   0.25000   0.25000   0.25000
     Eigenvalues ---    0.25000   0.25000   0.25134   0.26350   0.28491
     Eigenvalues ---    0.31652   0.32042   0.32112   0.32224   0.32235
     Eigenvalues ---    0.32236   0.32237   0.32264   0.32267   0.32269
     Eigenvalues ---    0.32276   0.32279   0.32280   0.32283   0.32299
     Eigenvalues ---    0.32355   0.32430   0.32474   0.33575   0.34007
     Eigenvalues ---    0.34053   0.47826   0.49499   0.50842   0.52216
     Eigenvalues ---    0.54872   0.55697   0.56725   0.58508   0.61474
     Eigenvalues ---    0.64534   0.70490   0.73318
 RFO step:  Lambda=-1.53038666D-02 EMin= 7.24089476D-03
 Quartic linear search produced a step of  1.13877.
 Iteration  1 RMS(Cart)=  0.06224967 RMS(Int)=  0.00392919
 Iteration  2 RMS(Cart)=  0.00399689 RMS(Int)=  0.00016799
 Iteration  3 RMS(Cart)=  0.00000337 RMS(Int)=  0.00016796
 Iteration  4 RMS(Cart)=  0.00000000 RMS(Int)=  0.00016796
 Variable       Old X    -DE/DX   Delta X   Delta X   Delta X     New X
                                 (Linear)    (Quad)   (Total)
    R1        2.58845   0.02512   0.06419  -0.01443   0.04993   2.63838
    R2        2.58776   0.02319   0.06193  -0.01327   0.04898   2.63675
    R3        2.06497  -0.00604  -0.01793  -0.00454  -0.02248   2.04250
    R4        2.54764   0.04619   0.09198  -0.00433   0.08760   2.63524
    R5        2.61592   0.03724   0.08901  -0.00949   0.07969   2.69561
    R6        2.85365   0.01521   0.02813   0.03447   0.06228   2.91594
    R7        2.51320   0.02474   0.05424  -0.01055   0.04359   2.55679
    R8        2.85849   0.01390   0.02934   0.03281   0.06203   2.92052
    R9        2.81922  -0.04575  -0.10424  -0.13242  -0.23666   2.58256
   R10        2.81968  -0.04554  -0.10376  -0.13182  -0.23558   2.58410
   R11        2.50597   0.06149   0.11247   0.00185   0.11492   2.62089
   R12        2.47788   0.04072   0.07898  -0.00895   0.07035   2.54822
   R13        2.62401   0.03878   0.09904  -0.02181   0.07720   2.70120
   R14        2.59124   0.02627   0.06586  -0.01727   0.04857   2.63981
   R15        2.83898  -0.00050   0.00475  -0.01172  -0.00697   2.83201
   R16        2.60199   0.03501   0.07850  -0.00773   0.07060   2.67259
   R17        2.05923  -0.00552  -0.01504  -0.00614  -0.02119   2.03804
   R18        2.82892  -0.00286  -0.00455  -0.00974  -0.01429   2.81463
   R19        2.61466   0.03572   0.08658  -0.02151   0.06483   2.67949
   R20        2.83193  -0.00445  -0.00984  -0.01044  -0.02028   2.81165
   R21        2.58879   0.02755   0.06275  -0.01642   0.04586   2.63465
   R22        2.06033  -0.00569  -0.01459  -0.00802  -0.02261   2.03772
   R23        2.83907  -0.00077   0.00441  -0.01282  -0.00841   2.83066
   R24        2.08954  -0.00606  -0.01664  -0.00818  -0.02483   2.06471
   R25        2.08950  -0.00606  -0.01667  -0.00818  -0.02485   2.06465
   R26        2.08549  -0.00726  -0.02060  -0.00864  -0.02924   2.05625
   R27        2.08485  -0.00743  -0.02108  -0.00881  -0.02989   2.05496
   R28        2.08749  -0.00654  -0.01798  -0.00880  -0.02678   2.06071
   R29        2.08754  -0.00655  -0.01801  -0.00881  -0.02682   2.06072
   R30        2.08547  -0.00728  -0.02071  -0.00853  -0.02925   2.05622
   R31        2.08942  -0.00607  -0.01678  -0.00801  -0.02479   2.06463
   R32        2.08954  -0.00611  -0.01689  -0.00808  -0.02497   2.06456
   R33        2.08684  -0.00665  -0.01837  -0.00878  -0.02715   2.05970
   R34        2.08636  -0.00720  -0.01955  -0.01010  -0.02965   2.05672
   R35        2.08726  -0.00665  -0.01836  -0.00877  -0.02713   2.06013
    A1        2.09161   0.00328   0.01565   0.02198   0.03823   2.12985
    A2        2.09654  -0.00144  -0.00625  -0.01186  -0.01841   2.07812
    A3        2.09503  -0.00184  -0.00939  -0.01013  -0.01982   2.07521
    A4        2.12179  -0.00353  -0.01254  -0.01026  -0.02279   2.09899
    A5        2.25500   0.00696   0.02040   0.01205   0.03228   2.28728
    A6        1.90640  -0.00342  -0.00786  -0.00179  -0.00949   1.89691
    A7        2.15341   0.00551   0.00555   0.01511   0.02029   2.17371
    A8        1.88515  -0.00032   0.00685  -0.00061   0.00641   1.89156
    A9        2.24462  -0.00518  -0.01240  -0.01451  -0.02670   2.21792
   A10        1.90676  -0.00094   0.00865  -0.02913  -0.02088   1.88588
   A11        1.91272   0.00125   0.00199   0.01200   0.01413   1.92685
   A12        1.91217   0.00124   0.00206   0.01243   0.01463   1.92679
   A13        1.91267   0.00054   0.00003   0.00714   0.00734   1.92001
   A14        1.91123   0.00060   0.00018   0.00774   0.00810   1.91933
   A15        1.90826  -0.00268  -0.01278  -0.01013  -0.02301   1.88525
   A16        2.15224   0.00646   0.01696   0.01314   0.02986   2.18210
   A17        2.20482   0.00601   0.01550  -0.00731   0.00773   2.21255
   A18        1.92608  -0.01247  -0.03245  -0.00582  -0.03757   1.88850
   A19        2.14048  -0.01077  -0.03426  -0.01084  -0.04470   2.09578
   A20        2.24942   0.01046   0.02237   0.01368   0.03552   2.28494
   A21        1.89328   0.00031   0.01190  -0.00285   0.00918   1.90246
   A22        1.85064  -0.00105  -0.00709   0.00138  -0.00559   1.84505
   A23        2.22083  -0.00162  -0.00120  -0.00889  -0.01015   2.21068
   A24        2.21171   0.00266   0.00829   0.00751   0.01574   2.22746
   A25        1.87555   0.00503   0.01300   0.00235   0.01516   1.89071
   A26        2.20822  -0.00130  -0.00262   0.00539   0.00286   2.21108
   A27        2.19942  -0.00373  -0.01038  -0.00774  -0.01802   2.18140
   A28        1.90704  -0.00024  -0.00489  -0.00133  -0.00649   1.90055
   A29        2.14490  -0.00385  -0.00951  -0.00858  -0.01796   2.12694
   A30        2.23124   0.00409   0.01440   0.00991   0.02445   2.25569
   A31        1.88188   0.00524   0.02169   0.00280   0.02465   1.90653
   A32        2.21276  -0.01556  -0.04600  -0.03876  -0.08484   2.12792
   A33        2.18855   0.01032   0.02431   0.03596   0.06019   2.24874
   A34        1.88044   0.00528   0.00376   0.00085   0.00404   1.88448
   A35        2.20077  -0.00412  -0.00512  -0.01157  -0.01640   2.18437
   A36        2.20197  -0.00116   0.00136   0.01072   0.01236   2.21434
   A37        1.84310   0.00164  -0.00490   0.00502  -0.00030   1.84280
   A38        2.22528  -0.00303  -0.00106  -0.01363  -0.01449   2.21080
   A39        2.21480   0.00139   0.00596   0.00862   0.01478   2.22959
   A40        1.93629   0.00259   0.01094   0.00839   0.01925   1.95555
   A41        1.93643   0.00256   0.01084   0.00826   0.01903   1.95546
   A42        1.93946  -0.00161  -0.00512  -0.00861  -0.01366   1.92580
   A43        1.88983  -0.00272  -0.01058  -0.01104  -0.02182   1.86801
   A44        1.87984  -0.00053  -0.00353   0.00118  -0.00229   1.87756
   A45        1.87972  -0.00051  -0.00346   0.00133  -0.00206   1.87766
   A46        1.93626  -0.00343  -0.01465  -0.00317  -0.01778   1.91848
   A47        1.93059   0.00032   0.00255  -0.00538  -0.00288   1.92771
   A48        1.93014   0.00045   0.00296  -0.00462  -0.00170   1.92843
   A49        1.88810   0.00258   0.00980   0.01799   0.02782   1.91592
   A50        1.88809   0.00254   0.00971   0.01793   0.02767   1.91577
   A51        1.88915  -0.00234  -0.01005  -0.02228  -0.03247   1.85668
   A52        1.93952  -0.00163  -0.00571  -0.00758  -0.01322   1.92630
   A53        1.93637   0.00255   0.01075   0.00824   0.01891   1.95529
   A54        1.93632   0.00255   0.01078   0.00829   0.01900   1.95532
   A55        1.87995  -0.00051  -0.00319   0.00058  -0.00254   1.87742
   A56        1.87967  -0.00049  -0.00312   0.00083  -0.00223   1.87744
   A57        1.88973  -0.00267  -0.01037  -0.01091  -0.02148   1.86825
   A58        1.93343  -0.00075  -0.00224  -0.00946  -0.01193   1.92149
   A59        1.93360  -0.00155  -0.00468   0.00125  -0.00343   1.93017
   A60        1.93212  -0.00034  -0.00084  -0.00750  -0.00858   1.92354
   A61        1.88464   0.00252   0.00907   0.02149   0.03056   1.91520
   A62        1.89352  -0.00206  -0.00922  -0.02517  -0.03487   1.85865
   A63        1.88492   0.00230   0.00833   0.02025   0.02857   1.91349
    D1        0.00204  -0.00002  -0.00007  -0.00012  -0.00017   0.00187
    D2       -3.13924   0.00002   0.00007   0.00053   0.00062  -3.13862
    D3       -3.14016  -0.00005  -0.00016  -0.00050  -0.00063  -3.14079
    D4        0.00175  -0.00001  -0.00002   0.00015   0.00015   0.00190
    D5        0.00132  -0.00006  -0.00019  -0.00070  -0.00087   0.00046
    D6       -3.14091  -0.00008  -0.00025  -0.00114  -0.00138   3.14090
    D7       -3.13967  -0.00003  -0.00010  -0.00032  -0.00040  -3.14007
    D8        0.00128  -0.00005  -0.00016  -0.00076  -0.00091   0.00037
    D9        0.00313   0.00002   0.00003   0.00024   0.00027   0.00340
   D10       -3.14071   0.00000  -0.00001   0.00000  -0.00002  -3.14073
   D11       -3.13872  -0.00001  -0.00008  -0.00029  -0.00034  -3.13907
   D12        0.00062  -0.00002  -0.00012  -0.00053  -0.00064  -0.00001
   D13        3.14084  -0.00001  -0.00004  -0.00032  -0.00038   3.14046
   D14       -0.00028  -0.00002  -0.00009  -0.00051  -0.00060  -0.00087
   D15       -0.00047   0.00002   0.00008   0.00026   0.00034  -0.00013
   D16       -3.14158   0.00001   0.00004   0.00008   0.00012  -3.14146
   D17       -0.00981  -0.00001   0.00004   0.00054   0.00058  -0.00923
   D18       -2.10559  -0.00086  -0.00645   0.00236  -0.00401  -2.10960
   D19        2.08388   0.00090   0.00674  -0.00024   0.00640   2.09029
   D20        3.13452  -0.00000   0.00006   0.00080   0.00087   3.13539
   D21        1.03874  -0.00085  -0.00643   0.00262  -0.00372   1.03501
   D22       -1.05498   0.00091   0.00676   0.00001   0.00669  -1.04828
   D23       -0.00053   0.00002   0.00012   0.00058   0.00069   0.00015
   D24       -3.14099  -0.00002  -0.00009  -0.00077  -0.00084   3.14135
   D25        3.13866   0.00002   0.00010   0.00038   0.00047   3.13912
   D26       -0.00180  -0.00002  -0.00011  -0.00098  -0.00107  -0.00287
   D27        0.01308  -0.00001  -0.00007  -0.00130  -0.00139   0.01168
   D28       -3.13954  -0.00004  -0.00005   0.00022   0.00018  -3.13936
   D29        2.10890   0.00127   0.00764  -0.00012   0.00744   2.11634
   D30       -1.04372   0.00124   0.00765   0.00140   0.00902  -1.03471
   D31       -2.08119  -0.00132  -0.00793  -0.00341  -0.01131  -2.09250
   D32        1.04938  -0.00134  -0.00792  -0.00189  -0.00974   1.03964
   D33       -0.00979   0.00005   0.00026   0.00133   0.00159  -0.00820
   D34        3.13233   0.00006   0.00030   0.00168   0.00198   3.13431
   D35        3.14128  -0.00002   0.00002   0.00005   0.00008   3.14136
   D36        0.00021  -0.00001   0.00006   0.00041   0.00048   0.00069
   D37       -3.13182  -0.00007  -0.00034  -0.00205  -0.00237  -3.13419
   D38        0.01034  -0.00007  -0.00034  -0.00192  -0.00224   0.00810
   D39       -0.00006  -0.00000  -0.00010  -0.00059  -0.00069  -0.00075
   D40       -3.14108  -0.00001  -0.00009  -0.00046  -0.00056   3.14155
   D41       -3.14130   0.00003   0.00007   0.00034   0.00041  -3.14089
   D42        0.00063   0.00001  -0.00001  -0.00016  -0.00016   0.00047
   D43       -0.00028   0.00001  -0.00000  -0.00006  -0.00008  -0.00036
   D44       -3.14153  -0.00001  -0.00008  -0.00056  -0.00064   3.14101
   D45        0.00014  -0.00000  -0.00000   0.00009   0.00008   0.00022
   D46       -3.14152  -0.00000  -0.00001   0.00008   0.00008  -3.14144
   D47        3.14126   0.00000   0.00003   0.00027   0.00030   3.14155
   D48       -0.00040   0.00001   0.00003   0.00026   0.00029  -0.00011
   D49        3.13903   0.00001   0.00007   0.00031   0.00037   3.13940
   D50       -1.05303  -0.00001  -0.00056   0.00150   0.00083  -1.05221
   D51        1.04830   0.00002   0.00059  -0.00123  -0.00053   1.04776
   D52       -0.00199   0.00001   0.00002   0.00009   0.00011  -0.00188
   D53        2.08913  -0.00002  -0.00061   0.00128   0.00057   2.08970
   D54       -2.09272   0.00001   0.00055  -0.00144  -0.00079  -2.09352
   D55        0.00024  -0.00001  -0.00007  -0.00042  -0.00048  -0.00024
   D56        3.14063   0.00003   0.00013   0.00101   0.00116  -3.14139
   D57       -3.14128  -0.00001  -0.00007  -0.00041  -0.00048   3.14142
   D58       -0.00089   0.00003   0.00013   0.00102   0.00116   0.00027
   D59        1.02372  -0.00162  -0.00667  -0.01987  -0.02634   0.99737
   D60        3.11489   0.00004   0.00018   0.00170   0.00188   3.11676
   D61       -1.07763   0.00169   0.00701   0.02299   0.02981  -1.04782
   D62       -2.11652  -0.00167  -0.00690  -0.02148  -0.02818  -2.14471
   D63       -0.02535  -0.00001  -0.00005   0.00009   0.00003  -0.02532
   D64        2.06532   0.00164   0.00678   0.02138   0.02797   2.09328
   D65       -0.00012   0.00001   0.00009   0.00054   0.00065   0.00053
   D66       -3.14128   0.00001   0.00006   0.00036   0.00044  -3.14084
   D67        3.14091   0.00001   0.00005   0.00039   0.00045   3.14135
   D68       -0.00025   0.00000   0.00002   0.00021   0.00023  -0.00001
   D69       -3.13558   0.00001   0.00003  -0.00015  -0.00013  -3.13571
   D70       -1.04019   0.00121   0.00443   0.01681   0.02117  -1.01902
   D71        1.05252  -0.00122  -0.00454  -0.01754  -0.02201   1.03051
   D72        0.00668   0.00001   0.00005   0.00001   0.00006   0.00674
   D73        2.10207   0.00120   0.00445   0.01698   0.02136   2.12343
   D74       -2.08841  -0.00123  -0.00453  -0.01737  -0.02182  -2.11023
   D75        0.00024  -0.00001  -0.00006  -0.00029  -0.00034  -0.00009
   D76        3.14150   0.00001   0.00002   0.00020   0.00023  -3.14146
   D77        3.14140  -0.00001  -0.00003  -0.00012  -0.00013   3.14126
   D78       -0.00053   0.00001   0.00005   0.00037   0.00044  -0.00010
   D79       -1.05344   0.00000  -0.00049   0.00173   0.00113  -1.05230
   D80        1.04803   0.00002   0.00058  -0.00109  -0.00040   1.04763
   D81        3.13886   0.00002   0.00006   0.00037   0.00043   3.13929
   D82        2.08857  -0.00002  -0.00058   0.00113   0.00045   2.08901
   D83       -2.09315  -0.00000   0.00049  -0.00168  -0.00109  -2.09424
   D84       -0.00233  -0.00001  -0.00003  -0.00022  -0.00025  -0.00258
         Item               Value     Threshold  Converged?
 Maximum Force            0.061494     0.000450     NO 
 RMS     Force            0.011170     0.000300     NO 
 Maximum Displacement     0.212861     0.001800     NO 
 RMS     Displacement     0.062896     0.001200     NO 
 Predicted change in Energy=-2.543021D-02
 GradGradGradGradGradGradGradGradGradGradGradGradGradGradGradGradGradGrad

                          Input orientation:                          
 ---------------------------------------------------------------------
 Center     Atomic      Atomic             Coordinates (Angstroms)
 Number     Number       Type             X           Y           Z
 ---------------------------------------------------------------------
      1          6           0       -5.819348    1.415781   -0.017407
      2          6           0       -4.602511    0.731757   -0.044077
      3          7           0       -4.579582   -0.662491   -0.030102
      4          5           0       -5.835633   -1.557883    0.009889
      5          7           0       -7.077871   -0.639106    0.044191
      6          6           0       -7.043310    0.747258    0.025855
      7          6           0       -3.259426    1.210508   -0.085262
      8          6           0       -2.451666    0.070840   -0.094914
      9          6           0       -3.289218   -1.068239   -0.060628
     10          6           0       -8.368417   -1.027793    0.086145
     11          6           0       -9.201696    0.119397    0.096745
     12          6           0       -8.382221    1.246707    0.059022
     13          9           0       -5.815148   -2.358091    1.117558
     14          9           0       -5.881461   -2.364195   -1.093592
     15          6           0       -8.800868    2.684926    0.054077
     16          6           0       -8.757001   -2.463718    0.115220
     17          6           0       -2.820551    2.643192   -0.111924
     18          6           0       -2.918202   -2.510716   -0.055217
     19          1           0       -5.814594    2.496545   -0.029624
     20          1           0       -1.373864    0.045238   -0.123494
     21          1           0      -10.279419    0.103695    0.128805
     22          1           0       -8.408133    3.229316    0.916147
     23          1           0       -8.455485    3.209391   -0.839986
     24          1           0       -9.885802    2.763142    0.082502
     25          1           0       -9.840374   -2.553921    0.141476
     26          1           0       -8.364720   -2.982374   -0.760144
     27          1           0       -8.324549   -2.958670    0.985374
     28          1           0       -1.734624    2.706190   -0.139631
     29          1           0       -3.204055    3.173055   -0.987054
     30          1           0       -3.160380    3.192378    0.769273
     31          1           0       -3.385752   -3.020776   -0.897365
     32          1           0       -1.837502   -2.628176   -0.108468
     33          1           0       -3.295119   -2.993165    0.846810
 ---------------------------------------------------------------------
                    Distance matrix (angstroms):
                    1          2          3          4          5
     1  C    0.000000
     2  C    1.396171   0.000000
     3  N    2.419999   1.394507   0.000000
     4  B    2.973834   2.601145   1.543046   0.000000
     5  N    2.410443   2.830983   2.499503   1.545472   0.000000
     6  C    1.395306   2.441850   2.839099   2.602386   1.386916
     7  C    2.569035   1.426456   2.292156   3.782841   4.244803
     8  C    3.627141   2.250673   2.251666   3.756987   4.682429
     9  C    3.545952   2.228227   1.352997   2.594022   3.814319
    10  C    3.532638   4.158728   3.808179   2.588784   1.348461
    11  C    3.624075   4.641909   4.689496   3.761807   2.255820
    12  C    2.569581   3.816020   4.255942   3.788568   2.292997
    13  F    3.940847   3.516681   2.391403   1.366632   2.387781
    14  F    3.930681   3.510287   2.392008   1.367447   2.387861
    15  C    3.241188   4.631491   5.388093   5.176485   3.744063
    16  C    4.868050   5.243684   4.551524   3.060395   2.480672
    17  C    3.241644   2.614109   3.745453   5.172484   5.377976
    18  C    4.882157   3.653855   2.485307   3.069778   4.562417
    19  H    1.080843   2.140988   3.391867   4.054675   3.381364
    20  H    4.653167   3.301784   3.284239   4.742907   5.747359
    21  H    4.651364   5.714161   5.753298   4.745758   3.287678
    22  H    3.295791   4.652160   5.540699   5.509658   4.182654
    23  H    3.292855   4.649468   5.538051   5.505707   4.182167
    24  H    4.285022   5.661776   6.316931   5.922871   4.411489
    25  H    5.652648   6.185897   5.593111   4.128845   3.362649
    26  H    5.135596   5.334955   4.499121   3.003066   2.791746
    27  H    5.139789   5.341591   4.508704   3.018025   2.796500
    28  H    4.285448   3.483144   4.410646   5.918020   6.306749
    29  H    3.296662   2.967291   4.185599   5.504623   5.531951
    30  H    3.293216   2.965794   4.184871   5.504419   5.527454
    31  H    5.136123   4.036101   2.781885   2.994175   4.493397
    32  H    5.676000   4.351847   3.374768   4.140602   5.607242
    33  H    5.153388   4.046974   2.801939   3.035569   4.527140
                    6          7          8          9         10
     6  C    0.000000
     7  C    3.813755   0.000000
     8  C    4.642771   1.396930   0.000000
     9  C    4.170937   2.279075   1.414273   0.000000
    10  C    2.215930   5.580426   6.020607   5.081479   0.000000
    11  C    2.248969   6.044354   6.752924   6.032631   1.417925
    12  C    1.429416   5.124954   6.047961   5.595709   2.274703
    13  F    3.513316   4.551197   4.322361   3.071182   3.058217
    14  F    3.504882   4.546460   4.323222   3.076726   3.059853
    15  C    2.616173   5.735931   6.867897   6.669159   3.737957
    16  C    3.640754   6.615396   6.798925   5.645788   1.487859
    17  C    4.630901   1.498634   2.598723   3.741256   6.655387
    18  C    5.257137   3.736957   2.623674   1.489438   5.650123
    19  H    2.138417   2.861095   4.146997   4.368771   4.353891
    20  H    5.714696   2.216903   1.078485   2.216385   7.079485
    21  H    3.301087   7.109934   7.831018   7.090290   2.221264
    22  H    2.969170   5.620284   6.817456   6.754728   4.337448
    23  H    2.967493   5.618200   6.815532   6.752468   4.338090
    24  H    3.485220   6.807912   7.908624   7.629867   4.083339
    25  H    4.328362   7.584934   7.844632   6.720546   2.121035
    26  H    4.034114   6.640764   6.687963   5.469365   2.129932
    27  H    4.036850   6.647088   6.695947   5.479270   2.130452
    28  H    5.661003   2.136596   2.731524   4.082808   7.615826
    29  H    4.652994   2.160528   3.314474   4.342129   6.743108
    30  H    4.648487   2.160520   3.315584   4.342602   6.737963
    31  H    5.331805   4.310364   3.327843   2.126465   5.455843
    32  H    6.205807   4.093642   2.768044   2.131472   6.726957
    33  H    5.358513   4.305915   3.314571   2.128103   5.493600
                   11         12         13         14         15
    11  C    0.000000
    12  C    1.394198   0.000000
    13  F    4.318416   4.550267   0.000000
    14  F    4.313826   4.541028   2.212153   0.000000
    15  C    2.597002   1.497920   5.956302   5.944217   0.000000
    16  C    2.621179   3.729728   3.109717   3.120875   5.149194
    17  C    6.865282   5.736860   5.957522   5.950359   5.982767
    18  C    6.813434   6.632253   3.129056   3.143341   7.849357
    19  H    4.139959   2.857037   4.988338   4.976273   2.993381
    20  H    7.831280   7.112939   5.200115   5.202392   7.884153
    21  H    1.078315   2.216012   5.193047   5.189101   2.975643
    22  H    3.312515   2.160110   6.163055   6.458366   1.092596
    23  H    3.313964   2.160026   6.465309   6.144492   1.092567
    24  H    2.730859   2.135623   6.623337   6.611168   1.088121
    25  H    2.748917   4.071582   4.146509   4.151432   5.341698
    26  H    3.325023   4.307722   3.227354   2.580680   5.742079
    27  H    3.321679   4.306582   2.583653   3.262542   5.739719
    28  H    7.905981   6.808825   6.624058   6.619299   7.068931
    29  H    6.816974   5.623032   6.468444   6.151503   5.713715
    30  H    6.811240   5.617625   6.162532   6.461428   5.708250
    31  H    6.683872   6.640089   3.225063   2.588081   7.923620
    32  H    7.862736   7.607635   4.171061   4.170582   8.760362
    33  H    6.718503   6.669012   2.612885   3.293923   7.948736
                   16         17         18         19         20
    16  C    0.000000
    17  C    7.834128   0.000000
    18  C    5.841475   5.155145   0.000000
    19  H    5.769137   2.998762   5.784670   0.000000
    20  H    7.801445   2.973617   2.987062   5.073243   0.000000
    21  H    2.984887   7.883002   7.813868   5.068086   8.909320
    22  H    5.759673   5.711528   8.001929   2.856201   7.791030
    23  H    5.760859   5.709916   7.999812   2.852918   7.789389
    24  H    5.347460   7.068944   8.739565   4.081468   8.937702
    25  H    1.087439   8.737970   6.925101   6.460912   8.860453
    26  H    1.090482   7.924960   5.512163   6.087311   7.644855
    27  H    1.090486   7.929623   5.523774   6.090112   7.652782
    28  H    8.723914   1.088106   5.350149   4.086834   2.685345
    29  H    7.988956   1.092557   5.766739   2.861687   3.725395
    30  H    7.983819   1.092519   5.767471   2.857844   3.727354
    31  H    5.494174   5.746034   1.089944   6.090408   3.747934
    32  H    6.925066   5.362249   1.088368   6.487390   2.713361
    33  H    5.536035   5.736977   1.090173   6.103507   3.723520
                   21         22         23         24         25
    21  H    0.000000
    22  H    3.727080   0.000000
    23  H    3.729697   1.756885   0.000000
    24  H    2.688818   1.759485   1.759525   0.000000
    25  H    2.693667   6.008100   6.008074   5.317585   0.000000
    26  H    3.739001   6.434045   6.192945   6.002891   1.781586
    27  H    3.732735   6.188938   6.433822   5.999319   1.781491
    28  H    8.936362   6.776729   6.775964   8.154403   9.667005
    29  H    7.792746   5.541459   5.253615   6.779212   8.838132
    30  H    7.786584   5.249938   5.534270   6.774009   8.833822
    31  H    7.637931   8.220510   8.032463   8.755827   6.554334
    32  H    8.876113   8.861898   8.854943   9.689061   8.007118
    33  H    7.673755   8.054004   8.242958   8.783868   6.597787
                   26         27         28         29         30
    26  H    0.000000
    27  H    1.746141   0.000000
    28  H    8.758024   8.762613   0.000000
    29  H    8.035749   8.228486   1.759351   0.000000
    30  H    8.218992   8.034347   1.759336   1.756975   0.000000
    31  H    4.981006   5.285856   6.008206   6.197144   6.436751
    32  H    6.569224   6.586918   5.335449   6.024422   6.033182
    33  H    5.318201   5.031456   5.990898   6.433787   6.187496
                   31         32         33
    31  H    0.000000
    32  H    1.781452   0.000000
    33  H    1.746747   1.780568   0.000000
 Stoichiometry    C13H15BF2N2
 Framework group  C1[X(C13H15BF2N2)]
 Deg. of freedom    93
 Full point group                 C1      NOp   1
 Largest Abelian subgroup         C1      NOp   1
 Largest concise Abelian subgroup C1      NOp   1
                         Standard orientation:                         
 ---------------------------------------------------------------------
 Center     Atomic      Atomic             Coordinates (Angstroms)
 Number     Number       Type             X           Y           Z
 ---------------------------------------------------------------------
      1          6           0        0.005664    1.668360    0.001396
      2          6           0       -1.217665    0.995488    0.000313
      3          7           0       -1.252980   -0.398572   -0.000162
      4          5           0       -0.004569   -1.305455    0.004753
      5          7           0        1.246520   -0.398155   -0.003451
      6          6           0        1.224175    0.988577   -0.000176
      7          6           0       -2.556928    1.486554   -0.001660
      8          6           0       -3.375060    0.354268   -0.003471
      9          6           0       -2.547359   -0.792501   -0.002311
     10          6           0        2.534116   -0.798707   -0.004658
     11          6           0        3.377851    0.340863   -0.003145
     12          6           0        2.568014    1.475739   -0.000235
     13          9           0       -0.000920   -2.116930   -1.094874
     14          9           0        0.002490   -2.100617    1.117217
     15          6           0        2.999532    2.910156    0.002046
     16          6           0        2.910177   -2.238253   -0.008073
     17          6           0       -2.983219    2.923279   -0.002057
     18          6           0       -2.931293   -2.231604   -0.003656
     19          1           0        0.010482    2.749192    0.002505
     20          1           0       -4.453428    0.338540   -0.005364
     21          1           0        4.455861    0.315254   -0.004312
     22          1           0        2.636458    3.449014   -0.876348
     23          1           0        2.633715    3.446943    0.880533
     24          1           0        4.085507    2.978431    0.003763
     25          1           0        3.992986   -2.338345   -0.002524
     26          1           0        2.488443   -2.744268    0.860972
     27          1           0        2.498097   -2.738370   -0.885132
     28          1           0       -4.068871    2.996207   -0.005954
     29          1           0       -2.619886    3.458791    0.878225
     30          1           0       -2.613468    3.460227   -0.878738
     31          1           0       -2.492556   -2.737008    0.856609
     32          1           0       -4.014101   -2.338898    0.019960
     33          1           0       -2.533344   -2.726741   -0.889632
 ---------------------------------------------------------------------
 Rotational constants (GHZ):           0.6230732           0.3897436           0.2523799
 Standard basis: 6-31G(d,p) (6D, 7F)
 There are   345 symmetry adapted cartesian basis functions of A   symmetry.
 There are   345 symmetry adapted basis functions of A   symmetry.
   345 basis functions,   609 primitive gaussians,   345 cartesian basis functions
    65 alpha electrons       65 beta electrons
       nuclear repulsion energy      1347.7682000292 Hartrees.
 NAtoms=   33 NActive=   33 NUniq=   33 SFac= 1.00D+00 NAtFMM=   60 NAOKFM=F Big=F
 Integral buffers will be    131072 words long.
 Raffenetti 2 integral format.
 Two-electron integral symmetry is turned on.
 One-electron integrals computed using PRISM.
 NBasis=   345 RedAO= T EigKep=  4.51D-04  NBF=   345
 NBsUse=   345 1.00D-06 EigRej= -1.00D+00 NBFU=   345
 Initial guess from the checkpoint file:  "chenxi-bd.chk"
 B after Tr=     0.000000   -0.000000   -0.000000
         Rot=    0.999987   -0.000122    0.000011    0.005180 Ang=  -0.59 deg.
 ExpMin= 1.27D-01 ExpMax= 7.00D+03 ExpMxC= 1.05D+03 IAcc=2 IRadAn=         4 AccDes= 0.00D+00
 Harris functional with IExCor=  402 and IRadAn=       4 diagonalized for initial guess.
 HarFok:  IExCor=  402 AccDes= 0.00D+00 IRadAn=         4 IDoV= 1 UseB2=F ITyADJ=14
 ICtDFT=  3500011 ScaDFX=  1.000000  1.000000  1.000000  1.000000
 FoFCou: FMM=F IPFlag=           0 FMFlag=      100000 FMFlg1=           0
         NFxFlg=           0 DoJE=T BraDBF=F KetDBF=T FulRan=T
         wScrn=  0.000000 ICntrl=       500 IOpCl=  0 I1Cent=   200000004 NGrid=           0
         NMat0=    1 NMatS0=      1 NMatT0=    0 NMatD0=    1 NMtDS0=    0 NMtDT0=    0
 Petite list used in FoFCou.
 Requested convergence on RMS density matrix=1.00D-08 within 128 cycles.
 Requested convergence on MAX density matrix=1.00D-06.
 Requested convergence on             energy=1.00D-06.
 No special actions if energy rises.
 Integral accuracy reduced to 1.0D-05 until final iterations.
 Initial convergence to 1.0D-05 achieved.  Increase integral accuracy.
 SCF Done:  E(RB3LYP) =  -838.683138827     A.U. after   13 cycles
            NFock= 13  Conv=0.92D-08     -V/T= 2.0087
 Calling FoFJK, ICntrl=      2127 FMM=F ISym2X=0 I1Cent= 0 IOpClX= 0 NMat=1 NMatS=1 NMatT=0.
 ***** Axes restored to original set *****
 -------------------------------------------------------------------
 Center     Atomic                   Forces (Hartrees/Bohr)
 Number     Number              X              Y              Z
 -------------------------------------------------------------------
      1        6          -0.000168807   -0.005872697    0.000100557
      2        6          -0.002087198    0.002841470    0.000040973
      3        7           0.007847987    0.007572441   -0.000240627
      4        5          -0.000362683   -0.001192108   -0.000127177
      5        7          -0.007660405    0.004942972    0.000036820
      6        6           0.003578009    0.009107348   -0.000168398
      7        6           0.001257626   -0.004538438    0.000030635
      8        6          -0.004386532    0.003601085    0.000075902
      9        6          -0.005815221    0.004369864    0.000107148
     10        6           0.001633138    0.002408868    0.000022105
     11        6           0.006435502    0.001556906   -0.000204056
     12        6           0.000412493   -0.004248361    0.000051097
     13        9           0.001037620   -0.009238551    0.023701787
     14        9          -0.000375977   -0.009177214   -0.023400183
     15        6           0.000651032   -0.002182108    0.000014060
     16        6          -0.001498083    0.001283048   -0.000021346
     17        6          -0.000679183   -0.002514473    0.000027949
     18        6           0.000818239    0.002118212   -0.000080199
     19        1           0.000290427    0.003192007   -0.000058747
     20        1           0.002461787   -0.000005698   -0.000074072
     21        1          -0.002458942   -0.000188398    0.000071564
     22        1           0.001056473    0.000727227    0.002126703
     23        1           0.000936576    0.000685765   -0.002198641
     24        1          -0.003140345    0.000597098    0.000076512
     25        1          -0.002766710   -0.001941709    0.000094752
     26        1           0.000410385   -0.001036277   -0.002286784
     27        1           0.000529494   -0.000962846    0.002298842
     28        1           0.003156085    0.000509598   -0.000086227
     29        1          -0.001062759    0.000710681   -0.002154363
     30        1          -0.000958088    0.000764697    0.002198598
     31        1          -0.000673346   -0.001577500   -0.002349289
     32        1           0.002079011   -0.000882809   -0.000090338
     33        1          -0.000497606   -0.001430100    0.002464443
 -------------------------------------------------------------------
 Cartesian Forces:  Max     0.023701787 RMS     0.004426318

 GradGradGradGradGradGradGradGradGradGradGradGradGradGradGradGradGradGrad
 Berny optimization.
 Using GEDIIS/GDIIS optimizer.
 FormGI is forming the generalized inverse of G from B-inverse, IUseBI=4.
 Internal  Forces:  Max     0.024635571 RMS     0.003235194
 Search for a local minimum.
 Step number   3 out of a maximum of  192
 All quantities printed in internal units (Hartrees-Bohrs-Radians)
 Mixed Optimization -- RFO/linear search
 Update second derivatives using D2CorX and points    2    3
 DE= -2.65D-02 DEPred=-2.54D-02 R= 1.04D+00
 TightC=F SS=  1.41D+00  RLast= 4.79D-01 DXNew= 8.4853D-01 1.4379D+00
 Trust test= 1.04D+00 RLast= 4.79D-01 DXMaxT set to 8.49D-01
 ITU=  1  1  0
 Use linear search instead of GDIIS.
     Eigenvalues ---    0.00724   0.00762   0.00764   0.00778   0.01239
     Eigenvalues ---    0.01781   0.01816   0.01877   0.02016   0.02148
     Eigenvalues ---    0.02255   0.02622   0.02855   0.02872   0.02875
     Eigenvalues ---    0.02879   0.02901   0.02914   0.02935   0.03143
     Eigenvalues ---    0.07049   0.07052   0.07229   0.07229   0.07270
     Eigenvalues ---    0.07296   0.07336   0.07395   0.07476   0.10518
     Eigenvalues ---    0.14430   0.15786   0.15973   0.16000   0.16000
     Eigenvalues ---    0.16000   0.16000   0.16000   0.16000   0.16000
     Eigenvalues ---    0.16000   0.16000   0.16000   0.16000   0.16000
     Eigenvalues ---    0.16005   0.16041   0.23233   0.23775   0.23840
     Eigenvalues ---    0.24175   0.24999   0.25000   0.25000   0.25000
     Eigenvalues ---    0.25000   0.25019   0.25128   0.28489   0.28621
     Eigenvalues ---    0.31813   0.32084   0.32114   0.32225   0.32235
     Eigenvalues ---    0.32236   0.32246   0.32264   0.32268   0.32273
     Eigenvalues ---    0.32278   0.32279   0.32283   0.32298   0.32352
     Eigenvalues ---    0.32388   0.32473   0.33479   0.33900   0.34033
     Eigenvalues ---    0.34992   0.48145   0.49574   0.51168   0.52585
     Eigenvalues ---    0.55009   0.55831   0.56461   0.58116   0.61125
     Eigenvalues ---    0.64425   0.64820   0.72181
 RFO step:  Lambda=-3.56096845D-03 EMin= 7.24089437D-03
 Quartic linear search produced a step of -0.15602.
 Iteration  1 RMS(Cart)=  0.01657935 RMS(Int)=  0.00018633
 Iteration  2 RMS(Cart)=  0.00024472 RMS(Int)=  0.00006429
 Iteration  3 RMS(Cart)=  0.00000007 RMS(Int)=  0.00006429
 Variable       Old X    -DE/DX   Delta X   Delta X   Delta X     New X
                                 (Linear)    (Quad)   (Total)
    R1        2.63838  -0.00433  -0.00779   0.00111  -0.00678   2.63160
    R2        2.63675  -0.00415  -0.00764   0.00161  -0.00615   2.63060
    R3        2.04250   0.00319   0.00351   0.00381   0.00732   2.04981
    R4        2.63524   0.00109  -0.01367   0.01703   0.00337   2.63861
    R5        2.69561  -0.00119  -0.01243   0.01265   0.00020   2.69581
    R6        2.91594   0.01045  -0.00972   0.03969   0.03008   2.94601
    R7        2.55679  -0.00343  -0.00680   0.00389  -0.00289   2.55390
    R8        2.92052   0.01041  -0.00968   0.04074   0.03115   2.95167
    R9        2.58256   0.02464   0.03692   0.02945   0.06637   2.64893
   R10        2.58410   0.02431   0.03675   0.02868   0.06544   2.64954
   R11        2.62089   0.00573  -0.01793   0.02793   0.00995   2.63084
   R12        2.54822   0.00016  -0.01098   0.01336   0.00237   2.55059
   R13        2.70120  -0.00266  -0.01204   0.01030  -0.00175   2.69946
   R14        2.63981  -0.00554  -0.00758   0.00031  -0.00728   2.63253
   R15        2.83201  -0.00037   0.00109  -0.00203  -0.00095   2.83106
   R16        2.67259  -0.00038  -0.01101   0.01195   0.00094   2.67353
   R17        2.03804   0.00246   0.00331   0.00218   0.00549   2.04353
   R18        2.81463   0.00215   0.00223   0.00302   0.00525   2.81988
   R19        2.67949  -0.00181  -0.01012   0.00855  -0.00155   2.67794
   R20        2.81165   0.00344   0.00316   0.00533   0.00849   2.82014
   R21        2.63465  -0.00307  -0.00716   0.00264  -0.00448   2.63017
   R22        2.03772   0.00246   0.00353   0.00196   0.00549   2.04321
   R23        2.83066  -0.00003   0.00131  -0.00139  -0.00008   2.83058
   R24        2.06471   0.00242   0.00387   0.00174   0.00562   2.07032
   R25        2.06465   0.00242   0.00388   0.00175   0.00563   2.07028
   R26        2.05625   0.00318   0.00456   0.00287   0.00743   2.06368
   R27        2.05496   0.00292   0.00466   0.00208   0.00675   2.06171
   R28        2.06071   0.00248   0.00418   0.00152   0.00570   2.06641
   R29        2.06072   0.00248   0.00418   0.00153   0.00571   2.06643
   R30        2.05622   0.00318   0.00456   0.00288   0.00744   2.06366
   R31        2.06463   0.00244   0.00387   0.00181   0.00567   2.07031
   R32        2.06456   0.00246   0.00390   0.00181   0.00570   2.07026
   R33        2.05970   0.00284   0.00424   0.00240   0.00663   2.06633
   R34        2.05672   0.00216   0.00463   0.00020   0.00483   2.06154
   R35        2.06013   0.00284   0.00423   0.00241   0.00664   2.06677
    A1        2.12985   0.00050  -0.00597   0.00496  -0.00117   2.12868
    A2        2.07812  -0.00053   0.00287  -0.00377  -0.00081   2.07731
    A3        2.07521   0.00003   0.00309  -0.00119   0.00198   2.07720
    A4        2.09899   0.00165   0.00356  -0.00141   0.00210   2.10109
    A5        2.28728  -0.00148  -0.00504   0.00140  -0.00361   2.28367
    A6        1.89691  -0.00017   0.00148   0.00002   0.00151   1.89843
    A7        2.17371   0.00259  -0.00317   0.01596   0.01295   2.18666
    A8        1.89156  -0.00172  -0.00100  -0.00461  -0.00566   1.88589
    A9        2.21792  -0.00087   0.00417  -0.01135  -0.00729   2.21063
   A10        1.88588  -0.00698   0.00326  -0.02903  -0.02580   1.86008
   A11        1.92685   0.00012  -0.00220  -0.00462  -0.00712   1.91973
   A12        1.92679   0.00008  -0.00228  -0.00451  -0.00708   1.91971
   A13        1.92001   0.00099  -0.00115  -0.00129  -0.00281   1.91719
   A14        1.91933   0.00097  -0.00126  -0.00118  -0.00282   1.91650
   A15        1.88525   0.00485   0.00359   0.04053   0.04417   1.92942
   A16        2.18210  -0.00002  -0.00466   0.01090   0.00639   2.18849
   A17        2.21255   0.00042  -0.00121  -0.00396  -0.00521   2.20734
   A18        1.88850  -0.00040   0.00586  -0.00692  -0.00116   1.88734
   A19        2.09578   0.00226   0.00697  -0.00136   0.00554   2.10132
   A20        2.28494  -0.00041  -0.00554   0.00263  -0.00285   2.28209
   A21        1.90246  -0.00185  -0.00143  -0.00127  -0.00269   1.89978
   A22        1.84505   0.00068   0.00087   0.00014   0.00099   1.84604
   A23        2.21068  -0.00037   0.00158  -0.00250  -0.00091   2.20977
   A24        2.22746  -0.00032  -0.00246   0.00236  -0.00009   2.22737
   A25        1.89071  -0.00010  -0.00236   0.00086  -0.00150   1.88921
   A26        2.21108  -0.00000  -0.00045   0.00134   0.00089   2.21197
   A27        2.18140   0.00010   0.00281  -0.00220   0.00061   2.18201
   A28        1.90055   0.00130   0.00101   0.00360   0.00465   1.90520
   A29        2.12694   0.00106   0.00280  -0.00003   0.00275   2.12969
   A30        2.25569  -0.00237  -0.00381  -0.00356  -0.00740   2.24829
   A31        1.90653  -0.00107  -0.00385   0.00237  -0.00148   1.90505
   A32        2.12792   0.00265   0.01324  -0.00751   0.00572   2.13364
   A33        2.24874  -0.00158  -0.00939   0.00515  -0.00425   2.24449
   A34        1.88448   0.00200  -0.00063   0.00393   0.00335   1.88783
   A35        2.18437  -0.00115   0.00256  -0.00553  -0.00300   2.18137
   A36        2.21434  -0.00084  -0.00193   0.00160  -0.00036   2.21398
   A37        1.84280   0.00132   0.00005   0.00190   0.00198   1.84478
   A38        2.21080  -0.00081   0.00226  -0.00407  -0.00183   2.20897
   A39        2.22959  -0.00051  -0.00231   0.00217  -0.00015   2.22943
   A40        1.95555  -0.00077  -0.00300  -0.00041  -0.00341   1.95214
   A41        1.95546  -0.00076  -0.00297  -0.00039  -0.00335   1.95211
   A42        1.92580   0.00083   0.00213   0.00219   0.00432   1.93012
   A43        1.86801   0.00062   0.00340  -0.00223   0.00119   1.86919
   A44        1.87756   0.00007   0.00036   0.00037   0.00072   1.87828
   A45        1.87766   0.00006   0.00032   0.00040   0.00071   1.87837
   A46        1.91848   0.00241   0.00277   0.00936   0.01213   1.93061
   A47        1.92771  -0.00039   0.00045  -0.00278  -0.00233   1.92538
   A48        1.92843  -0.00042   0.00027  -0.00273  -0.00246   1.92597
   A49        1.91592  -0.00105  -0.00434   0.00064  -0.00371   1.91221
   A50        1.91577  -0.00104  -0.00432   0.00062  -0.00371   1.91206
   A51        1.85668   0.00038   0.00507  -0.00560  -0.00052   1.85616
   A52        1.92630   0.00077   0.00206   0.00196   0.00401   1.93032
   A53        1.95529  -0.00076  -0.00295  -0.00041  -0.00336   1.95193
   A54        1.95532  -0.00076  -0.00296  -0.00038  -0.00334   1.95198
   A55        1.87742   0.00009   0.00040   0.00046   0.00085   1.87827
   A56        1.87744   0.00009   0.00035   0.00055   0.00089   1.87833
   A57        1.86825   0.00061   0.00335  -0.00222   0.00115   1.86940
   A58        1.92149   0.00043   0.00186  -0.00004   0.00185   1.92335
   A59        1.93017   0.00064   0.00054   0.00256   0.00309   1.93326
   A60        1.92354   0.00027   0.00134  -0.00026   0.00111   1.92465
   A61        1.91520  -0.00070  -0.00477   0.00238  -0.00239   1.91281
   A62        1.85865  -0.00004   0.00544  -0.00713  -0.00162   1.85703
   A63        1.91349  -0.00064  -0.00446   0.00218  -0.00228   1.91121
    D1        0.00187   0.00001   0.00003  -0.00039  -0.00038   0.00150
    D2       -3.13862   0.00001  -0.00010  -0.00009  -0.00020  -3.13882
    D3       -3.14079  -0.00000   0.00010  -0.00024  -0.00015  -3.14094
    D4        0.00190   0.00000  -0.00002   0.00006   0.00003   0.00193
    D5        0.00046  -0.00002   0.00014  -0.00036  -0.00022   0.00024
    D6        3.14090  -0.00003   0.00021  -0.00049  -0.00027   3.14062
    D7       -3.14007  -0.00001   0.00006  -0.00051  -0.00045  -3.14052
    D8        0.00037  -0.00002   0.00014  -0.00064  -0.00050  -0.00013
    D9        0.00340   0.00002  -0.00004   0.00004  -0.00001   0.00340
   D10       -3.14073   0.00001   0.00000   0.00003   0.00004  -3.14069
   D11       -3.13907   0.00001   0.00005  -0.00020  -0.00015  -3.13922
   D12       -0.00001   0.00001   0.00010  -0.00020  -0.00011  -0.00012
   D13        3.14046  -0.00001   0.00006  -0.00018  -0.00012   3.14034
   D14       -0.00087  -0.00001   0.00009  -0.00036  -0.00026  -0.00114
   D15       -0.00013  -0.00000  -0.00005   0.00009   0.00004  -0.00009
   D16       -3.14146  -0.00001  -0.00002  -0.00009  -0.00010  -3.14157
   D17       -0.00923   0.00002  -0.00009   0.00104   0.00095  -0.00828
   D18       -2.10960   0.00307   0.00063   0.02342   0.02390  -2.08570
   D19        2.09029  -0.00308  -0.00100  -0.02112  -0.02197   2.06832
   D20        3.13539   0.00003  -0.00014   0.00103   0.00089   3.13628
   D21        1.03501   0.00308   0.00058   0.02340   0.02384   1.05885
   D22       -1.04828  -0.00307  -0.00104  -0.02113  -0.02203  -1.07032
   D23        0.00015  -0.00001  -0.00011   0.00023   0.00013   0.00028
   D24        3.14135  -0.00001   0.00013  -0.00072  -0.00060   3.14075
   D25        3.13912  -0.00000  -0.00007   0.00028   0.00021   3.13934
   D26       -0.00287  -0.00001   0.00017  -0.00068  -0.00051  -0.00338
   D27        0.01168  -0.00006   0.00022  -0.00184  -0.00161   0.01007
   D28       -3.13936  -0.00002  -0.00003   0.00017   0.00015  -3.13921
   D29        2.11634  -0.00361  -0.00116  -0.02611  -0.02719   2.08915
   D30       -1.03471  -0.00358  -0.00141  -0.02410  -0.02543  -1.06014
   D31       -2.09250   0.00355   0.00177   0.02220   0.02389  -2.06861
   D32        1.03964   0.00359   0.00152   0.02421   0.02565   1.06528
   D33       -0.00820   0.00002  -0.00025   0.00148   0.00124  -0.00696
   D34        3.13431   0.00002  -0.00031   0.00158   0.00128   3.13559
   D35        3.14136  -0.00002  -0.00001  -0.00021  -0.00022   3.14114
   D36        0.00069  -0.00001  -0.00007  -0.00011  -0.00018   0.00051
   D37       -3.13419  -0.00002   0.00037  -0.00175  -0.00138  -3.13557
   D38        0.00810  -0.00003   0.00035  -0.00191  -0.00156   0.00654
   D39       -0.00075   0.00001   0.00011   0.00007   0.00017  -0.00058
   D40        3.14155   0.00000   0.00009  -0.00010  -0.00002   3.14153
   D41       -3.14089   0.00001  -0.00006   0.00023   0.00016  -3.14073
   D42        0.00047   0.00001   0.00002  -0.00013  -0.00011   0.00037
   D43       -0.00036   0.00001   0.00001   0.00010   0.00012  -0.00024
   D44        3.14101   0.00000   0.00010  -0.00025  -0.00015   3.14086
   D45        0.00022   0.00000  -0.00001   0.00005   0.00004   0.00026
   D46       -3.14144   0.00000  -0.00001   0.00004   0.00002  -3.14142
   D47        3.14155   0.00000  -0.00005   0.00023   0.00018  -3.14145
   D48       -0.00011   0.00000  -0.00005   0.00021   0.00017   0.00005
   D49        3.13940   0.00000  -0.00006   0.00028   0.00022   3.13962
   D50       -1.05221   0.00014  -0.00013   0.00192   0.00180  -1.05040
   D51        1.04776  -0.00014   0.00008  -0.00149  -0.00142   1.04634
   D52       -0.00188   0.00000  -0.00002   0.00007   0.00005  -0.00183
   D53        2.08970   0.00014  -0.00009   0.00171   0.00163   2.09133
   D54       -2.09352  -0.00014   0.00012  -0.00171  -0.00159  -2.09511
   D55       -0.00024   0.00000   0.00008  -0.00018  -0.00011  -0.00035
   D56       -3.14139   0.00001  -0.00018   0.00087   0.00068  -3.14071
   D57        3.14142   0.00000   0.00007  -0.00016  -0.00009   3.14133
   D58        0.00027   0.00001  -0.00018   0.00088   0.00070   0.00097
   D59        0.99737   0.00020   0.00411  -0.00227   0.00181   0.99919
   D60        3.11676   0.00003  -0.00029   0.00238   0.00209   3.11885
   D61       -1.04782  -0.00017  -0.00465   0.00663   0.00201  -1.04581
   D62       -2.14471   0.00019   0.00440  -0.00343   0.00094  -2.14377
   D63       -0.02532   0.00002  -0.00001   0.00122   0.00121  -0.02411
   D64        2.09328  -0.00018  -0.00436   0.00547   0.00113   2.09442
   D65        0.00053  -0.00001  -0.00010   0.00000  -0.00010   0.00043
   D66       -3.14084  -0.00001  -0.00007   0.00001  -0.00006  -3.14090
   D67        3.14135   0.00001  -0.00007   0.00018   0.00011   3.14146
   D68       -0.00001   0.00001  -0.00004   0.00019   0.00015   0.00014
   D69       -3.13571  -0.00000   0.00002  -0.00028  -0.00026  -3.13597
   D70       -1.01902   0.00002  -0.00330   0.00485   0.00155  -1.01746
   D71        1.03051  -0.00001   0.00343  -0.00544  -0.00201   1.02850
   D72        0.00674  -0.00001  -0.00001  -0.00049  -0.00049   0.00624
   D73        2.12343   0.00001  -0.00333   0.00465   0.00132   2.12475
   D74       -2.11023  -0.00002   0.00340  -0.00564  -0.00224  -2.11247
   D75       -0.00009   0.00000   0.00005  -0.00006  -0.00001  -0.00011
   D76       -3.14146   0.00001  -0.00004   0.00030   0.00026  -3.14120
   D77        3.14126   0.00000   0.00002  -0.00007  -0.00005   3.14121
   D78       -0.00010   0.00001  -0.00007   0.00029   0.00022   0.00012
   D79       -1.05230   0.00014  -0.00018   0.00197   0.00180  -1.05051
   D80        1.04763  -0.00014   0.00006  -0.00147  -0.00141   1.04622
   D81        3.13929   0.00000  -0.00007   0.00027   0.00020   3.13949
   D82        2.08901   0.00014  -0.00007   0.00153   0.00147   2.09048
   D83       -2.09424  -0.00015   0.00017  -0.00190  -0.00174  -2.09598
   D84       -0.00258  -0.00000   0.00004  -0.00016  -0.00012  -0.00270
         Item               Value     Threshold  Converged?
 Maximum Force            0.024636     0.000450     NO 
 RMS     Force            0.003235     0.000300     NO 
 Maximum Displacement     0.089719     0.001800     NO 
 RMS     Displacement     0.016450     0.001200     NO 
 Predicted change in Energy=-2.896242D-03
 GradGradGradGradGradGradGradGradGradGradGradGradGradGradGradGradGradGrad

                          Input orientation:                          
 ---------------------------------------------------------------------
 Center     Atomic      Atomic             Coordinates (Angstroms)
 Number     Number       Type             X           Y           Z
 ---------------------------------------------------------------------
      1          6           0       -5.817939    1.413106   -0.017530
      2          6           0       -4.604693    0.730024   -0.044266
      3          7           0       -4.579737   -0.665974   -0.030184
      4          5           0       -5.835593   -1.588762    0.010423
      5          7           0       -7.080440   -0.645911    0.043515
      6          6           0       -7.038719    0.745529    0.025485
      7          6           0       -3.262928    1.212757   -0.085565
      8          6           0       -2.452932    0.079411   -0.095315
      9          6           0       -3.287997   -1.062111   -0.060999
     10          6           0       -8.374568   -1.026929    0.085746
     11          6           0       -9.198525    0.125966    0.096540
     12          6           0       -8.375575    1.247806    0.058973
     13          9           0       -5.809450   -2.383180    1.165036
     14          9           0       -5.877958   -2.391462   -1.138356
     15          6           0       -8.788177    2.687729    0.054679
     16          6           0       -8.781486   -2.462438    0.114850
     17          6           0       -2.829720    2.646638   -0.112377
     18          6           0       -2.902070   -2.503546   -0.055153
     19          1           0       -5.811559    2.497733   -0.029815
     20          1           0       -1.372156    0.057035   -0.124050
     21          1           0      -10.279209    0.115287    0.128876
     22          1           0       -8.388896    3.228867    0.919556
     23          1           0       -8.436916    3.209813   -0.842127
     24          1           0       -9.876318    2.775483    0.083443
     25          1           0       -9.868383   -2.553149    0.141819
     26          1           0       -8.392119   -2.985302   -0.763071
     27          1           0       -8.350780   -2.962180    0.986924
     28          1           0       -1.740402    2.718430   -0.140512
     29          1           0       -3.219533    3.173777   -0.990113
     30          1           0       -3.175381    3.193426    0.771786
     31          1           0       -3.364070   -3.021531   -0.900072
     32          1           0       -1.817975   -2.613944   -0.106745
     33          1           0       -3.276295   -2.992399    0.848799
 ---------------------------------------------------------------------
                    Distance matrix (angstroms):
                    1          2          3          4          5
     1  C    0.000000
     2  C    1.392581   0.000000
     3  N    2.419893   1.396292   0.000000
     4  B    3.002050   2.625809   1.558962   0.000000
     5  N    2.416027   2.833765   2.501870   1.561956   0.000000
     6  C    1.392054   2.435075   2.835848   2.626148   1.392181
     7  C    2.563758   1.426559   2.294925   3.804778   4.247906
     8  C    3.620506   2.248550   2.254581   3.773112   4.686063
     9  C    3.539661   2.223897   1.351468   2.602443   3.816643
    10  C    3.535645   4.161219   3.813722   2.601484   1.349713
    11  C    3.619130   4.635516   4.687903   3.775847   2.254970
    12  C    2.564113   3.807664   4.251928   3.807884   2.294292
    13  F    3.976220   3.550477   2.426838   1.401754   2.427206
    14  F    3.966685   3.544279   2.427083   1.402076   2.426877
    15  C    3.232984   4.619950   5.381960   5.196930   3.745617
    16  C    4.880571   5.259537   4.571981   3.074491   2.489662
    17  C    3.234200   2.613155   3.747360   5.195091   5.379015
    18  C    4.883019   3.654451   2.488344   3.073546   4.573764
    19  H    1.084715   2.140451   3.395059   4.086763   3.390860
    20  H    4.649223   3.302814   3.289396   4.759097   5.753844
    21  H    4.648516   5.710343   5.754968   4.760623   3.289200
    22  H    3.284042   4.636093   5.530053   5.527696   4.182512
    23  H    3.281334   4.633774   5.528002   5.524494   4.182223
    24  H    4.282137   5.655991   6.317460   5.948060   4.418649
    25  H    5.671213   6.206471   5.617899   4.148578   3.379326
    26  H    5.150556   5.353964   4.522242   3.014041   2.800685
    27  H    5.154352   5.359934   4.530766   3.027539   2.805154
    28  H    4.283142   3.488149   4.419070   5.945189   6.314163
    29  H    3.285969   2.963988   4.185128   5.525090   5.528562
    30  H    3.282632   2.962638   4.184535   5.525009   5.524525
    31  H    5.144547   4.042983   2.789838   2.998375   4.510580
    32  H    5.676690   4.353369   3.380499   4.148009   5.620433
    33  H    5.159357   4.051992   2.807816   3.036953   4.541587
                    6          7          8          9         10
     6  C    0.000000
     7  C    3.806210   0.000000
     8  C    4.635488   1.393076   0.000000
     9  C    4.164488   2.275139   1.414773   0.000000
    10  C    2.220299   5.583405   6.026818   5.088808   0.000000
    11  C    2.248036   6.037019   6.748481   6.030812   1.417106
    12  C    1.428491   5.114810   6.038762   5.588699   2.274893
    13  F    3.549436   4.580343   4.349603   3.099372   3.095822
    14  F    3.541554   4.575713   4.350166   3.104153   3.097327
    15  C    2.614115   5.720454   6.852820   6.657827   3.737743
    16  C    3.651886   6.633378   6.823178   5.671883   1.492352
    17  C    4.620487   1.498133   2.594787   3.737309   6.654298
    18  C    5.260689   3.733906   2.622022   1.492215   5.669962
    19  H    2.139907   2.854784   4.139196   4.363694   4.359542
    20  H    5.710195   2.216347   1.081390   2.219665   7.088919
    21  H    3.302827   7.104832   7.829569   7.092204   2.221301
    22  H    2.964677   5.599153   6.795932   6.737444   4.336732
    23  H    2.963174   5.597389   6.794498   6.735789   4.337605
    24  H    3.489418   6.797617   7.899836   7.625874   4.088227
    25  H    4.347620   7.606957   7.872452   6.750245   2.136346
    26  H    4.046308   6.662681   6.716569   5.499421   2.134484
    27  H    4.048823   6.668326   6.723624   5.508191   2.134920
    28  H    5.656152   2.141997   2.733892   4.085813   7.621749
    29  H    4.638320   2.160020   3.311109   4.337129   6.736303
    30  H    4.634065   2.160038   3.312233   4.337719   6.731537
    31  H    5.343261   4.313102   3.330712   2.132875   5.482277
    32  H    6.209647   4.090474   2.767212   2.138046   6.748672
    33  H    5.367103   4.307732   3.317423   2.133983   5.517038
                   11         12         13         14         15
    11  C    0.000000
    12  C    1.391827   0.000000
    13  F    4.350095   4.581750   0.000000
    14  F    4.346099   4.573396   2.304425   0.000000
    15  C    2.594758   1.497878   5.984967   5.974185   0.000000
    16  C    2.621849   3.732799   3.153121   3.163232   5.150523
    17  C    6.852672   5.722115   5.984116   5.977193   5.960940
    18  C    6.825151   6.636634   3.155345   3.168880   7.849054
    19  H    4.136760   2.853836   5.025036   5.013731   2.983872
    20  H    7.829781   7.106287   5.225512   5.227448   7.870824
    21  H    1.081220   2.216147   5.224434   5.221176   2.974246
    22  H    3.310718   2.159950   6.181333   6.490601   1.095568
    23  H    3.312288   2.159911   6.497218   6.165249   1.095544
    24  H    2.734870   2.141641   6.657407   6.646578   1.092052
    25  H    2.761958   4.084433   4.189367   4.193862   5.351751
    26  H    3.327042   4.312218   3.278770   2.610458   5.745333
    27  H    3.323869   4.311112   2.612532   3.310194   5.742985
    28  H    7.899409   6.799121   6.654925   6.650267   7.050544
    29  H    6.798405   5.603098   6.498623   6.169366   5.686618
    30  H    6.792904   5.597818   6.179927   6.491806   5.680973
    31  H    6.703793   6.652983   3.263747   2.602575   7.932725
    32  H    7.875338   7.612009   4.195539   4.194899   8.758853
    33  H    6.735199   6.678759   2.624505   3.328448   7.954579
                   16         17         18         19         20
    16  C    0.000000
    17  C    7.847153   0.000000
    18  C    5.882016   5.151010   0.000000
    19  H    5.783138   2.986696   5.786065   0.000000
    20  H    7.829623   2.971645   2.983615   5.066970   0.000000
    21  H    2.981281   7.871520   7.830347   5.065681   8.910834
    22  H    5.761304   5.684040   7.994740   2.842275   7.770732
    23  H    5.762721   5.682459   7.993516   2.838909   7.769587
    24  H    5.351211   7.050495   8.747998   4.075811   8.930497
    25  H    1.091009   8.754723   6.969273   6.480639   8.892110
    26  H    1.093498   7.942445   5.556426   6.104148   7.677503
    27  H    1.093510   7.946660   5.566390   6.106722   7.684473
    28  H    8.745482   1.092044   5.350307   4.078637   2.686801
    29  H    7.995197   1.095559   5.762545   2.845664   3.725178
    30  H    7.990543   1.095537   5.763160   2.841829   3.727075
    31  H    5.539950   5.747533   1.093453   6.099985   3.748000
    32  H    6.968683   5.356994   1.090923   6.487208   2.707985
    33  H    5.579128   5.737773   1.093687   6.110735   3.724411
                   21         22         23         24         25
    21  H    0.000000
    22  H    3.727310   0.000000
    23  H    3.730010   1.762440   0.000000
    24  H    2.690916   1.765522   1.765559   0.000000
    25  H    2.699907   6.018759   6.019051   5.328957   0.000000
    26  H    3.737690   6.437945   6.195781   6.008833   1.784639
    27  H    3.731741   6.191531   6.437883   6.005358   1.784553
    28  H    8.930854   6.751796   6.751075   8.139197   9.691920
    29  H    7.774672   5.511096   5.219605   6.754550   8.847946
    30  H    7.768697   5.215729   5.503520   6.749152   8.843996
    31  H    7.662735   8.223587   8.035344   8.773941   6.603863
    32  H    8.893632   8.852611   8.846881   9.696338   8.054473
    33  H    7.695246   8.052816   8.243705   8.798553   6.644425
                   26         27         28         29         30
    26  H    0.000000
    27  H    1.750636   0.000000
    28  H    8.784388   8.788489   0.000000
    29  H    8.046207   8.239438   1.765501   0.000000
    30  H    8.230846   8.045031   1.765523   1.762562   0.000000
    31  H    5.030046   5.332124   6.013350   6.197647   6.438664
    32  H    6.617253   6.632866   5.333045   6.020167   6.028259
    33  H    5.363752   5.076454   5.995938   6.434792   6.187128
                   31         32         33
    31  H    0.000000
    32  H    1.784910   0.000000
    33  H    1.751314   1.784094   0.000000
 Stoichiometry    C13H15BF2N2
 Framework group  C1[X(C13H15BF2N2)]
 Deg. of freedom    93
 Full point group                 C1      NOp   1
 Largest Abelian subgroup         C1      NOp   1
 Largest concise Abelian subgroup C1      NOp   1
                         Standard orientation:                         
 ---------------------------------------------------------------------
 Center     Atomic      Atomic             Coordinates (Angstroms)
 Number     Number       Type             X           Y           Z
 ---------------------------------------------------------------------
      1          6           0        0.001294    1.669040    0.001458
      2          6           0       -1.217080    0.994616    0.000540
      3          7           0       -1.251616   -0.401249   -0.000018
      4          5           0       -0.001749   -1.333007    0.004618
      5          7           0        1.250251   -0.399117   -0.002563
      6          6           0        1.217994    0.992687    0.000086
      7          6           0       -2.555988    1.486950   -0.001370
      8          6           0       -3.374023    0.359353   -0.003175
      9          6           0       -2.546511   -0.788169   -0.002022
     10          6           0        2.542297   -0.789428   -0.003981
     11          6           0        3.374458    0.357610   -0.003020
     12          6           0        2.558822    1.485402   -0.000376
     13          9           0       -0.000719   -2.139184   -1.142113
     14          9           0        0.002170   -2.123997    1.162260
     15          6           0        2.981430    2.922426    0.001007
     16          6           0        2.939593   -2.227921   -0.006834
     17          6           0       -2.979509    2.923972   -0.001541
     18          6           0       -2.942422   -2.226904   -0.004181
     19          1           0        0.002330    2.753753    0.002501
     20          1           0       -4.455312    0.344696   -0.005050
     21          1           0        4.455520    0.339178   -0.004409
     22          1           0        2.610799    3.457275   -0.880377
     23          1           0        2.608543    3.456200    0.882061
     24          1           0        4.070549    3.002406    0.002397
     25          1           0        4.026141   -2.326365   -0.001865
     26          1           0        2.521676   -2.738948    0.864909
     27          1           0        2.530306   -2.733731   -0.885699
     28          1           0       -4.068645    3.003527   -0.005219
     29          1           0       -2.611062    3.457516    0.881538
     30          1           0       -2.604930    3.459156   -0.881012
     31          1           0       -2.508366   -2.739239    0.858806
     32          1           0       -4.028309   -2.329316    0.017592
     33          1           0       -2.546140   -2.727682   -0.892063
 ---------------------------------------------------------------------
 Rotational constants (GHZ):           0.6160997           0.3882422           0.2515999
 Standard basis: 6-31G(d,p) (6D, 7F)
 There are   345 symmetry adapted cartesian basis functions of A   symmetry.
 There are   345 symmetry adapted basis functions of A   symmetry.
   345 basis functions,   609 primitive gaussians,   345 cartesian basis functions
    65 alpha electrons       65 beta electrons
       nuclear repulsion energy      1342.4785946332 Hartrees.
 NAtoms=   33 NActive=   33 NUniq=   33 SFac= 1.00D+00 NAtFMM=   60 NAOKFM=F Big=F
 Integral buffers will be    131072 words long.
 Raffenetti 2 integral format.
 Two-electron integral symmetry is turned on.
 One-electron integrals computed using PRISM.
 NBasis=   345 RedAO= T EigKep=  4.53D-04  NBF=   345
 NBsUse=   345 1.00D-06 EigRej= -1.00D+00 NBFU=   345
 Initial guess from the checkpoint file:  "chenxi-bd.chk"
 B after Tr=     0.000000    0.000000    0.000000
         Rot=    1.000000   -0.000038    0.000012   -0.000930 Ang=  -0.11 deg.
 ExpMin= 1.27D-01 ExpMax= 7.00D+03 ExpMxC= 1.05D+03 IAcc=2 IRadAn=         4 AccDes= 0.00D+00
 Harris functional with IExCor=  402 and IRadAn=       4 diagonalized for initial guess.
 HarFok:  IExCor=  402 AccDes= 0.00D+00 IRadAn=         4 IDoV= 1 UseB2=F ITyADJ=14
 ICtDFT=  3500011 ScaDFX=  1.000000  1.000000  1.000000  1.000000
 FoFCou: FMM=F IPFlag=           0 FMFlag=      100000 FMFlg1=           0
         NFxFlg=           0 DoJE=T BraDBF=F KetDBF=T FulRan=T
         wScrn=  0.000000 ICntrl=       500 IOpCl=  0 I1Cent=   200000004 NGrid=           0
         NMat0=    1 NMatS0=      1 NMatT0=    0 NMatD0=    1 NMtDS0=    0 NMtDT0=    0
 Petite list used in FoFCou.
 Requested convergence on RMS density matrix=1.00D-08 within 128 cycles.
 Requested convergence on MAX density matrix=1.00D-06.
 Requested convergence on             energy=1.00D-06.
 No special actions if energy rises.
 Integral accuracy reduced to 1.0D-05 until final iterations.
 Initial convergence to 1.0D-05 achieved.  Increase integral accuracy.
 SCF Done:  E(RB3LYP) =  -838.685524579     A.U. after   12 cycles
            NFock= 12  Conv=0.38D-08     -V/T= 2.0091
 Calling FoFJK, ICntrl=      2127 FMM=F ISym2X=0 I1Cent= 0 IOpClX= 0 NMat=1 NMatS=1 NMatT=0.
 ***** Axes restored to original set *****
 -------------------------------------------------------------------
 Center     Atomic                   Forces (Hartrees/Bohr)
 Number     Number              X              Y              Z
 -------------------------------------------------------------------
      1        6           0.000130473   -0.002207026    0.000028364
      2        6          -0.001601256    0.001674851    0.000047407
      3        7           0.004198503    0.001142889   -0.000130062
      4        5          -0.000613523   -0.007494708    0.000100495
      5        7          -0.003055360   -0.001844047   -0.000024688
      6        6           0.001223936    0.004725707   -0.000058932
      7        6           0.000362016   -0.003148697    0.000029380
      8        6          -0.001567072    0.001340865    0.000011551
      9        6          -0.002844462    0.001069201    0.000092480
     10        6           0.000649838    0.001433620    0.000023466
     11        6           0.002293395    0.000093567   -0.000064626
     12        6           0.000667588   -0.003145338    0.000040901
     13        9          -0.000035690    0.003070422   -0.005230099
     14        9           0.000280649    0.003063316    0.005213169
     15        6           0.000047165   -0.000279669   -0.000000683
     16        6           0.000107396    0.000736535   -0.000038756
     17        6          -0.000167695   -0.000353744    0.000001622
     18        6          -0.000129054    0.000684726    0.000004690
     19        1           0.000033383    0.000478732   -0.000010819
     20        1           0.000356397   -0.000087385   -0.000017209
     21        1          -0.000462470   -0.000033292    0.000008953
     22        1           0.000192123    0.000059761    0.000475227
     23        1           0.000162933    0.000055193   -0.000486723
     24        1          -0.000453757    0.000162693    0.000008881
     25        1          -0.000316950   -0.000417455    0.000014868
     26        1          -0.000086237   -0.000160095   -0.000762670
     27        1          -0.000034595   -0.000130202    0.000766345
     28        1           0.000451909    0.000127042   -0.000012027
     29        1          -0.000194197    0.000077143   -0.000467265
     30        1          -0.000168641    0.000090170    0.000477533
     31        1           0.000095497   -0.000286444   -0.000689263
     32        1           0.000373361   -0.000274923   -0.000019222
     33        1           0.000104396   -0.000223407    0.000667712
 -------------------------------------------------------------------
 Cartesian Forces:  Max     0.007494708 RMS     0.001568456

 GradGradGradGradGradGradGradGradGradGradGradGradGradGradGradGradGradGrad
 Berny optimization.
 Using GEDIIS/GDIIS optimizer.
 FormGI is forming the generalized inverse of G from B-inverse, IUseBI=4.
 Internal  Forces:  Max     0.006048767 RMS     0.000821521
 Search for a local minimum.
 Step number   4 out of a maximum of  192
 All quantities printed in internal units (Hartrees-Bohrs-Radians)
 Mixed Optimization -- En-DIIS/RFO-DIIS
 Update second derivatives using D2CorX and points    2    3    4
 DE= -2.39D-03 DEPred=-2.90D-03 R= 8.24D-01
 TightC=F SS=  1.41D+00  RLast= 1.41D-01 DXNew= 1.4270D+00 4.2329D-01
 Trust test= 8.24D-01 RLast= 1.41D-01 DXMaxT set to 8.49D-01
 ITU=  1  1  1  0
 Use linear search instead of GDIIS.
     Eigenvalues ---    0.00724   0.00762   0.00764   0.00778   0.01249
     Eigenvalues ---    0.01781   0.01817   0.01878   0.02015   0.02149
     Eigenvalues ---    0.02254   0.02622   0.02855   0.02872   0.02875
     Eigenvalues ---    0.02879   0.02901   0.02914   0.02935   0.03143
     Eigenvalues ---    0.07084   0.07088   0.07212   0.07214   0.07222
     Eigenvalues ---    0.07242   0.07415   0.07463   0.07711   0.10415
     Eigenvalues ---    0.13935   0.15316   0.15949   0.15987   0.16000
     Eigenvalues ---    0.16000   0.16000   0.16000   0.16000   0.16000
     Eigenvalues ---    0.16000   0.16000   0.16000   0.16000   0.16000
     Eigenvalues ---    0.16002   0.16008   0.23172   0.23665   0.23834
     Eigenvalues ---    0.24038   0.24931   0.24999   0.25000   0.25000
     Eigenvalues ---    0.25000   0.25029   0.25075   0.28093   0.28492
     Eigenvalues ---    0.32013   0.32091   0.32123   0.32226   0.32235
     Eigenvalues ---    0.32236   0.32248   0.32264   0.32268   0.32272
     Eigenvalues ---    0.32278   0.32279   0.32283   0.32298   0.32353
     Eigenvalues ---    0.32392   0.32473   0.33555   0.33996   0.34045
     Eigenvalues ---    0.42081   0.48131   0.49417   0.51174   0.52201
     Eigenvalues ---    0.54724   0.55808   0.56517   0.58325   0.61383
     Eigenvalues ---    0.63769   0.66241   0.72523
 RFO step:  Lambda=-2.18124665D-04 EMin= 7.24086323D-03
 Quartic linear search produced a step of -0.10920.
 Iteration  1 RMS(Cart)=  0.00307338 RMS(Int)=  0.00000715
 Iteration  2 RMS(Cart)=  0.00000452 RMS(Int)=  0.00000629
 Iteration  3 RMS(Cart)=  0.00000000 RMS(Int)=  0.00000629
 Variable       Old X    -DE/DX   Delta X   Delta X   Delta X     New X
                                 (Linear)    (Quad)   (Total)
    R1        2.63160  -0.00177   0.00074  -0.00350  -0.00275   2.62885
    R2        2.63060  -0.00170   0.00067  -0.00310  -0.00242   2.62818
    R3        2.04981   0.00048  -0.00080   0.00242   0.00162   2.05143
    R4        2.63861  -0.00029  -0.00037   0.00096   0.00059   2.63920
    R5        2.69581  -0.00110  -0.00002  -0.00073  -0.00074   2.69506
    R6        2.94601   0.00131  -0.00328   0.00909   0.00579   2.95181
    R7        2.55390  -0.00253   0.00032  -0.00347  -0.00316   2.55074
    R8        2.95167   0.00058  -0.00340   0.00774   0.00433   2.95600
    R9        2.64893  -0.00605  -0.00725  -0.00774  -0.01499   2.63394
   R10        2.64954  -0.00603  -0.00715  -0.00786  -0.01501   2.63453
   R11        2.63084   0.00191  -0.00109   0.00566   0.00457   2.63542
   R12        2.55059  -0.00149  -0.00026  -0.00048  -0.00074   2.54985
   R13        2.69946  -0.00188   0.00019  -0.00211  -0.00191   2.69754
   R14        2.63253  -0.00224   0.00080  -0.00412  -0.00333   2.62921
   R15        2.83106  -0.00008   0.00010  -0.00029  -0.00019   2.83088
   R16        2.67353  -0.00072  -0.00010  -0.00022  -0.00032   2.67321
   R17        2.04353   0.00036  -0.00060   0.00179   0.00119   2.04472
   R18        2.81988   0.00021  -0.00057   0.00152   0.00095   2.82082
   R19        2.67794  -0.00164   0.00017  -0.00229  -0.00212   2.67582
   R20        2.82014   0.00006  -0.00093   0.00164   0.00071   2.82084
   R21        2.63017  -0.00141   0.00049  -0.00270  -0.00221   2.62796
   R22        2.04321   0.00046  -0.00060   0.00208   0.00148   2.04469
   R23        2.83058   0.00001   0.00001   0.00012   0.00013   2.83071
   R24        2.07032   0.00047  -0.00061   0.00218   0.00156   2.07189
   R25        2.07028   0.00048  -0.00061   0.00218   0.00157   2.07185
   R26        2.06368   0.00047  -0.00081   0.00243   0.00162   2.06530
   R27        2.06171   0.00035  -0.00074   0.00199   0.00125   2.06296
   R28        2.06641   0.00066  -0.00062   0.00269   0.00206   2.06848
   R29        2.06643   0.00066  -0.00062   0.00269   0.00206   2.06850
   R30        2.06366   0.00046  -0.00081   0.00242   0.00161   2.06527
   R31        2.07031   0.00048  -0.00062   0.00220   0.00158   2.07189
   R32        2.07026   0.00048  -0.00062   0.00221   0.00159   2.07186
   R33        2.06633   0.00063  -0.00072   0.00277   0.00204   2.06837
   R34        2.06154   0.00040  -0.00053   0.00180   0.00127   2.06282
   R35        2.06677   0.00062  -0.00073   0.00274   0.00201   2.06878
    A1        2.12868   0.00009   0.00013  -0.00014  -0.00000   2.12867
    A2        2.07731  -0.00007   0.00009  -0.00032  -0.00023   2.07708
    A3        2.07720  -0.00001  -0.00022   0.00046   0.00024   2.07743
    A4        2.10109   0.00066  -0.00023   0.00170   0.00148   2.10257
    A5        2.28367   0.00024   0.00039   0.00085   0.00124   2.28491
    A6        1.89843  -0.00091  -0.00017  -0.00255  -0.00272   1.89571
    A7        2.18666  -0.00002  -0.00141   0.00174   0.00032   2.18698
    A8        1.88589   0.00043   0.00062   0.00071   0.00133   1.88723
    A9        2.21063  -0.00042   0.00080  -0.00245  -0.00165   2.20898
   A10        1.86008  -0.00062   0.00282  -0.00502  -0.00220   1.85789
   A11        1.91973   0.00020   0.00078  -0.00072   0.00009   1.91982
   A12        1.91971   0.00020   0.00077  -0.00061   0.00019   1.91990
   A13        1.91719   0.00034   0.00031   0.00102   0.00136   1.91856
   A14        1.91650   0.00036   0.00031   0.00117   0.00152   1.91802
   A15        1.92942  -0.00048  -0.00482   0.00385  -0.00098   1.92845
   A16        2.18849  -0.00063  -0.00070  -0.00068  -0.00139   2.18710
   A17        2.20734   0.00037   0.00057  -0.00044   0.00014   2.20747
   A18        1.88734   0.00026   0.00013   0.00113   0.00126   1.88860
   A19        2.10132   0.00051  -0.00061   0.00241   0.00181   2.10313
   A20        2.28209   0.00080   0.00031   0.00165   0.00196   2.28404
   A21        1.89978  -0.00131   0.00029  -0.00406  -0.00376   1.89601
   A22        1.84604   0.00059  -0.00011   0.00228   0.00217   1.84821
   A23        2.20977  -0.00060   0.00010  -0.00233  -0.00223   2.20754
   A24        2.22737   0.00001   0.00001   0.00006   0.00007   2.22744
   A25        1.88921  -0.00015   0.00016  -0.00094  -0.00078   1.88843
   A26        2.21197   0.00016  -0.00010   0.00096   0.00087   2.21283
   A27        2.18201  -0.00001  -0.00007  -0.00002  -0.00009   2.18192
   A28        1.90520   0.00003  -0.00051   0.00051  -0.00001   1.90520
   A29        2.12969   0.00061  -0.00030   0.00279   0.00249   2.13218
   A30        2.24829  -0.00064   0.00081  -0.00329  -0.00248   2.24581
   A31        1.90505  -0.00018   0.00016  -0.00092  -0.00076   1.90429
   A32        2.13364   0.00032  -0.00062   0.00192   0.00129   2.13493
   A33        2.24449  -0.00014   0.00046  -0.00100  -0.00053   2.24396
   A34        1.88783   0.00039  -0.00037   0.00085   0.00049   1.88832
   A35        2.18137  -0.00023   0.00033  -0.00079  -0.00046   2.18091
   A36        2.21398  -0.00017   0.00004  -0.00006  -0.00003   2.21396
   A37        1.84478   0.00084  -0.00022   0.00299   0.00278   1.84756
   A38        2.20897  -0.00062   0.00020  -0.00234  -0.00214   2.20683
   A39        2.22943  -0.00022   0.00002  -0.00065  -0.00064   2.22879
   A40        1.95214  -0.00025   0.00037  -0.00193  -0.00156   1.95058
   A41        1.95211  -0.00024   0.00037  -0.00186  -0.00150   1.95061
   A42        1.93012   0.00026  -0.00047   0.00226   0.00179   1.93191
   A43        1.86919   0.00024  -0.00013   0.00138   0.00125   1.87044
   A44        1.87828   0.00001  -0.00008   0.00014   0.00007   1.87835
   A45        1.87837   0.00000  -0.00008   0.00012   0.00004   1.87841
   A46        1.93061   0.00049  -0.00132   0.00401   0.00269   1.93330
   A47        1.92538  -0.00013   0.00025  -0.00071  -0.00046   1.92492
   A48        1.92597  -0.00015   0.00027  -0.00088  -0.00061   1.92536
   A49        1.91221  -0.00030   0.00041  -0.00291  -0.00250   1.90971
   A50        1.91206  -0.00029   0.00040  -0.00287  -0.00246   1.90960
   A51        1.85616   0.00036   0.00006   0.00323   0.00329   1.85945
   A52        1.93032   0.00021  -0.00044   0.00190   0.00147   1.93178
   A53        1.95193  -0.00022   0.00037  -0.00173  -0.00136   1.95057
   A54        1.95198  -0.00022   0.00036  -0.00171  -0.00135   1.95063
   A55        1.87827   0.00001  -0.00009   0.00022   0.00012   1.87839
   A56        1.87833   0.00001  -0.00010   0.00020   0.00011   1.87844
   A57        1.86940   0.00021  -0.00013   0.00122   0.00109   1.87049
   A58        1.92335   0.00012  -0.00020   0.00139   0.00119   1.92454
   A59        1.93326   0.00019  -0.00034   0.00076   0.00042   1.93368
   A60        1.92465   0.00004  -0.00012   0.00081   0.00068   1.92533
   A61        1.91281  -0.00030   0.00026  -0.00287  -0.00260   1.91021
   A62        1.85703   0.00021   0.00018   0.00248   0.00265   1.85968
   A63        1.91121  -0.00026   0.00025  -0.00257  -0.00232   1.90890
    D1        0.00150  -0.00000   0.00004  -0.00036  -0.00032   0.00117
    D2       -3.13882  -0.00000   0.00002  -0.00039  -0.00037  -3.13919
    D3       -3.14094  -0.00000   0.00002  -0.00011  -0.00009  -3.14103
    D4        0.00193  -0.00000  -0.00000  -0.00013  -0.00013   0.00180
    D5        0.00024  -0.00001   0.00002  -0.00003  -0.00001   0.00023
    D6        3.14062  -0.00001   0.00003  -0.00001   0.00002   3.14064
    D7       -3.14052  -0.00001   0.00005  -0.00029  -0.00024  -3.14076
    D8       -0.00013  -0.00001   0.00005  -0.00027  -0.00021  -0.00034
    D9        0.00340   0.00000   0.00000  -0.00018  -0.00018   0.00322
   D10       -3.14069   0.00001  -0.00000   0.00011   0.00010  -3.14059
   D11       -3.13922   0.00000   0.00002  -0.00016  -0.00014  -3.13936
   D12       -0.00012   0.00000   0.00001   0.00013   0.00014   0.00002
   D13        3.14034  -0.00000   0.00001   0.00001   0.00003   3.14037
   D14       -0.00114  -0.00000   0.00003  -0.00010  -0.00008  -0.00121
   D15       -0.00009  -0.00000  -0.00000  -0.00001  -0.00001  -0.00011
   D16       -3.14157  -0.00000   0.00001  -0.00013  -0.00012   3.14150
   D17       -0.00828   0.00001  -0.00010   0.00094   0.00084  -0.00744
   D18       -2.08570  -0.00015  -0.00261   0.00303   0.00044  -2.08526
   D19        2.06832   0.00019   0.00240  -0.00091   0.00147   2.06979
   D20        3.13628   0.00000  -0.00010   0.00059   0.00050   3.13677
   D21        1.05885  -0.00016  -0.00260   0.00269   0.00010   1.05895
   D22       -1.07032   0.00018   0.00241  -0.00126   0.00113  -1.06918
   D23        0.00028  -0.00001  -0.00001  -0.00020  -0.00021   0.00007
   D24        3.14075  -0.00000   0.00007  -0.00013  -0.00006   3.14069
   D25        3.13934  -0.00000  -0.00002   0.00010   0.00008   3.13942
   D26       -0.00338   0.00000   0.00006   0.00017   0.00023  -0.00315
   D27        0.01007  -0.00003   0.00018  -0.00137  -0.00120   0.00888
   D28       -3.13921   0.00000  -0.00002  -0.00005  -0.00006  -3.13928
   D29        2.08915   0.00004   0.00297  -0.00459  -0.00163   2.08752
   D30       -1.06014   0.00007   0.00278  -0.00326  -0.00049  -1.06063
   D31       -2.06861  -0.00010  -0.00261   0.00163  -0.00097  -2.06959
   D32        1.06528  -0.00007  -0.00280   0.00295   0.00016   1.06545
   D33       -0.00696   0.00002  -0.00014   0.00101   0.00087  -0.00609
   D34        3.13559   0.00002  -0.00014   0.00099   0.00084   3.13644
   D35        3.14114  -0.00000   0.00002  -0.00011  -0.00009   3.14105
   D36        0.00051  -0.00000   0.00002  -0.00013  -0.00011   0.00040
   D37       -3.13557  -0.00002   0.00015  -0.00095  -0.00080  -3.13637
   D38        0.00654  -0.00003   0.00017  -0.00117  -0.00100   0.00554
   D39       -0.00058   0.00000  -0.00002   0.00019   0.00017  -0.00041
   D40        3.14153  -0.00000   0.00000  -0.00004  -0.00003   3.14150
   D41       -3.14073   0.00000  -0.00002   0.00000  -0.00002  -3.14075
   D42        0.00037   0.00000   0.00001   0.00005   0.00007   0.00043
   D43       -0.00024   0.00000  -0.00001   0.00003   0.00001  -0.00023
   D44        3.14086   0.00000   0.00002   0.00008   0.00009   3.14096
   D45        0.00026  -0.00000  -0.00000  -0.00011  -0.00011   0.00015
   D46       -3.14142  -0.00000  -0.00000  -0.00013  -0.00013  -3.14155
   D47       -3.14145  -0.00000  -0.00002   0.00001  -0.00001  -3.14146
   D48        0.00005  -0.00000  -0.00002  -0.00001  -0.00003   0.00003
   D49        3.13962   0.00000  -0.00002   0.00011   0.00009   3.13971
   D50       -1.05040   0.00002  -0.00020   0.00053   0.00033  -1.05007
   D51        1.04634  -0.00001   0.00015  -0.00030  -0.00014   1.04620
   D52       -0.00183  -0.00000  -0.00001  -0.00003  -0.00004  -0.00187
   D53        2.09133   0.00002  -0.00018   0.00039   0.00021   2.09154
   D54       -2.09511  -0.00002   0.00017  -0.00044  -0.00027  -2.09538
   D55       -0.00035   0.00000   0.00001   0.00019   0.00020  -0.00014
   D56       -3.14071   0.00000  -0.00007   0.00011   0.00004  -3.14067
   D57        3.14133   0.00001   0.00001   0.00021   0.00022   3.14155
   D58        0.00097   0.00000  -0.00008   0.00013   0.00006   0.00102
   D59        0.99919   0.00019  -0.00020   0.00353   0.00333   1.00252
   D60        3.11885   0.00001  -0.00023   0.00136   0.00113   3.11998
   D61       -1.04581  -0.00016  -0.00022  -0.00083  -0.00106  -1.04687
   D62       -2.14377   0.00019  -0.00010   0.00361   0.00351  -2.14026
   D63       -0.02411   0.00001  -0.00013   0.00144   0.00131  -0.02280
   D64        2.09442  -0.00016  -0.00012  -0.00075  -0.00087   2.09354
   D65        0.00043  -0.00000   0.00001  -0.00017  -0.00016   0.00027
   D66       -3.14090  -0.00000   0.00001  -0.00019  -0.00018  -3.14108
   D67        3.14146   0.00000  -0.00001   0.00007   0.00006   3.14152
   D68        0.00014   0.00000  -0.00002   0.00005   0.00004   0.00017
   D69       -3.13597  -0.00000   0.00003  -0.00035  -0.00033  -3.13630
   D70       -1.01746  -0.00014  -0.00017  -0.00183  -0.00200  -1.01946
   D71        1.02850   0.00014   0.00022   0.00117   0.00139   1.02989
   D72        0.00624  -0.00001   0.00005  -0.00062  -0.00057   0.00567
   D73        2.12475  -0.00014  -0.00014  -0.00210  -0.00224   2.12251
   D74       -2.11247   0.00013   0.00024   0.00090   0.00115  -2.11132
   D75       -0.00011   0.00000   0.00000   0.00009   0.00009  -0.00002
   D76       -3.14120   0.00000  -0.00003   0.00003   0.00001  -3.14119
   D77        3.14121   0.00000   0.00001   0.00010   0.00011   3.14132
   D78        0.00012   0.00000  -0.00002   0.00005   0.00002   0.00015
   D79       -1.05051   0.00002  -0.00020   0.00038   0.00019  -1.05032
   D80        1.04622  -0.00002   0.00015  -0.00050  -0.00034   1.04587
   D81        3.13949  -0.00000  -0.00002  -0.00005  -0.00007   3.13942
   D82        2.09048   0.00002  -0.00016   0.00045   0.00029   2.09077
   D83       -2.09598  -0.00002   0.00019  -0.00043  -0.00024  -2.09622
   D84       -0.00270   0.00000   0.00001   0.00002   0.00003  -0.00267
         Item               Value     Threshold  Converged?
 Maximum Force            0.006049     0.000450     NO 
 RMS     Force            0.000822     0.000300     NO 
 Maximum Displacement     0.015318     0.001800     NO 
 RMS     Displacement     0.003074     0.001200     NO 
 Predicted change in Energy=-1.429302D-04
 GradGradGradGradGradGradGradGradGradGradGradGradGradGradGradGradGradGrad

                          Input orientation:                          
 ---------------------------------------------------------------------
 Center     Atomic      Atomic             Coordinates (Angstroms)
 Number     Number       Type             X           Y           Z
 ---------------------------------------------------------------------
      1          6           0       -5.817451    1.413525   -0.017290
      2          6           0       -4.605634    0.730875   -0.044155
      3          7           0       -4.578931   -0.665403   -0.030089
      4          5           0       -5.835802   -1.591967    0.011021
      5          7           0       -7.081899   -0.646939    0.043279
      6          6           0       -7.037262    0.746835    0.025507
      7          6           0       -3.263538    1.211499   -0.085705
      8          6           0       -2.453779    0.080148   -0.095574
      9          6           0       -3.288827   -1.061165   -0.060915
     10          6           0       -8.375946   -1.026842    0.085501
     11          6           0       -9.197477    0.126405    0.096373
     12          6           0       -8.374033    1.246443    0.059118
     13          9           0       -5.808573   -2.381512    1.159331
     14          9           0       -5.876273   -2.391638   -1.130250
     15          6           0       -8.786057    2.686604    0.055063
     16          6           0       -8.785947   -2.461869    0.114294
     17          6           0       -2.831461    2.645614   -0.112746
     18          6           0       -2.899305   -2.502150   -0.055080
     19          1           0       -5.810561    2.499005   -0.029541
     20          1           0       -1.372384    0.057573   -0.124633
     21          1           0      -10.278959    0.116880    0.128596
     22          1           0       -8.385338    3.226453    0.921129
     23          1           0       -8.433322    3.207782   -0.842706
     24          1           0       -9.874860    2.776819    0.083766
     25          1           0       -9.873437   -2.553303    0.141698
     26          1           0       -8.398835   -2.984959   -0.765848
     27          1           0       -8.356656   -2.962300    0.988039
     28          1           0       -1.741466    2.719890   -0.141187
     29          1           0       -3.223068    3.171591   -0.991426
     30          1           0       -3.178438    3.191465    0.772523
     31          1           0       -3.357299   -3.022153   -0.902335
     32          1           0       -1.814272   -2.610445   -0.105644
     33          1           0       -3.271411   -2.992760    0.850083
 ---------------------------------------------------------------------
                    Distance matrix (angstroms):
                    1          2          3          4          5
     1  C    0.000000
     2  C    1.391127   0.000000
     3  N    2.419925   1.396605   0.000000
     4  B    3.005681   2.629060   1.562029   0.000000
     5  N    2.418265   2.835120   2.504111   1.564250   0.000000
     6  C    1.390771   2.432678   2.835648   2.629394   1.394602
     7  C    2.562805   1.426165   2.292622   3.805958   4.248566
     8  C    3.619159   2.248682   2.253088   3.774309   4.686942
     9  C    3.538352   2.223886   1.349795   2.602692   3.817045
    10  C    3.537210   4.161927   3.815930   2.603315   1.349321
    11  C    3.618587   4.633590   4.687634   3.776367   2.253120
    12  C    2.563175   3.804906   4.250401   3.808083   2.292325
    13  F    3.973264   3.547168   2.423174   1.393822   2.423979
    14  F    3.965023   3.541782   2.423497   1.394135   2.423774
    15  C    3.230881   4.616347   5.379881   5.197319   3.743903
    16  C    4.883437   5.262484   4.576802   3.077459   2.490541
    17  C    3.231608   2.611248   3.744772   5.196005   5.378798
    18  C    4.883597   3.655699   2.489058   3.075031   4.576633
    19  H    1.085571   2.139707   3.395643   4.091251   3.393901
    20  H    4.648521   3.303592   3.288401   4.760408   5.755267
    21  H    4.648400   5.709067   5.755646   4.761893   3.288144
    22  H    3.280454   4.630966   5.526309   5.526807   4.180040
    23  H    3.277721   4.628602   5.524332   5.523908   4.179736
    24  H    4.281513   5.653936   6.317335   5.950258   4.418641
    25  H    5.675564   6.210485   5.623652   4.152558   3.381804
    26  H    5.154662   5.358791   4.529166   3.018790   2.802739
    27  H    5.158109   5.364246   4.536907   3.031020   2.806862
    28  H    4.282009   3.488417   4.418570   5.948013   6.315836
    29  H    3.281854   2.960727   4.181514   5.524741   5.526515
    30  H    3.278607   2.959451   4.181029   5.524734   5.522875
    31  H    5.148873   4.047226   2.794185   3.003769   4.517574
    32  H    5.676758   4.354297   3.381159   4.150134   5.623649
    33  H    5.162364   4.055277   2.810854   3.040123   4.546826
                    6          7          8          9         10
     6  C    0.000000
     7  C    3.803850   0.000000
     8  C    4.633298   1.391316   0.000000
     9  C    4.162583   2.272939   1.414602   0.000000
    10  C    2.222972   5.583565   6.027460   5.089342   0.000000
    11  C    2.248663   6.035082   6.746587   6.028864   1.415983
    12  C    1.427478   5.112666   6.036024   5.585587   2.273438
    13  F    3.547082   4.575702   4.346171   3.095390   3.095101
    14  F    3.540295   4.571658   4.346694   3.099761   3.096625
    15  C    2.611870   5.717865   6.849384   6.654229   3.736148
    16  C    3.655348   6.635558   6.826584   5.675473   1.492727
    17  C    4.616626   1.498035   2.593175   3.735248   6.653386
    18  C    5.261662   3.731594   2.620762   1.492716   5.673614
    19  H    2.139608   2.854497   4.138021   4.362904   4.361884
    20  H    5.708631   2.215744   1.082021   2.219998   7.090134
    21  H    3.303947   7.103538   7.828476   7.091237   2.220678
    22  H    2.961073   5.595230   6.790900   6.732199   4.334614
    23  H    2.959567   5.593288   6.789348   6.730597   4.335540
    24  H    3.489440   6.796215   7.897889   7.624099   4.088347
    25  H    4.352965   7.610270   7.876718   6.754600   2.139093
    26  H    4.050483   6.666643   6.722190   5.505461   2.135308
    27  H    4.052771   6.671835   6.728645   5.513394   2.135637
    28  H    5.653865   2.143601   2.734540   4.086214   7.622711
    29  H    4.632674   2.159614   3.309287   4.334328   6.733407
    30  H    4.628690   2.159645   3.310441   4.334936   6.729057
    31  H    5.348672   4.312712   3.330388   2.134983   5.490347
    32  H    6.210327   4.087544   2.765566   2.139295   6.752770
    33  H    5.370860   4.307151   3.317461   2.135715   5.523197
                   11         12         13         14         15
    11  C    0.000000
    12  C    1.390659   0.000000
    13  F    4.347895   4.577566   0.000000
    14  F    4.344599   4.570452   2.290605   0.000000
    15  C    2.593375   1.497947   5.980855   5.971630   0.000000
    16  C    2.620847   3.731527   3.156471   3.165442   5.148814
    17  C    6.849547   5.719031   5.979413   5.973282   5.957101
    18  C    6.826361   6.636086   3.154868   3.167103   7.847876
    19  H    4.137183   2.854498   5.023233   5.013409   2.982605
    20  H    7.828516   7.104243   5.222785   5.224454   7.868078
    21  H    1.082004   2.215735   5.223861   5.221207   2.972818
    22  H    3.309092   2.159544   6.176223   6.485870   1.096395
    23  H    3.310693   2.159550   6.491354   6.162361   1.096375
    24  H    2.735636   2.143628   6.655818   6.646464   1.092911
    25  H    2.764021   4.085719   4.193829   4.197774   5.352246
    26  H    3.325934   4.311142   3.283278   2.616895   5.743733
    27  H    3.322972   4.310071   2.619042   3.311360   5.741511
    28  H    7.897765   6.797214   6.652595   6.648503   7.047403
    29  H    6.793381   5.598418   6.492115   6.165087   5.681303
    30  H    6.788269   5.593413   6.174570   6.486132   5.675828
    31  H    6.709583   6.656795   3.266441   2.606669   7.935864
    32  H    7.876730   7.611386   4.196072   4.194943   8.757303
    33  H    6.739104   6.680809   2.628013   3.326917   7.956039
                   16         17         18         19         20
    16  C    0.000000
    17  C    7.848174   0.000000
    18  C    5.889215   5.148534   0.000000
    19  H    5.786526   2.983865   5.786848   0.000000
    20  H    7.833619   2.971027   2.981361   5.066265   0.000000
    21  H    2.979805   7.868797   7.832774   5.066173   8.910372
    22  H    5.759208   5.679069   7.991648   2.839443   7.766399
    23  H    5.760655   5.677123   7.990559   2.835927   7.765069
    24  H    5.350749   7.047361   8.749009   4.075359   8.929156
    25  H    1.091671   8.756878   6.977095   6.485530   8.896938
    26  H    1.094591   7.945158   5.566248   6.108614   7.683695
    27  H    1.094601   7.949101   5.575169   6.110967   7.690106
    28  H    8.748749   1.092893   5.349553   4.076615   2.687829
    29  H    7.994005   1.096396   5.759593   2.841252   3.724710
    30  H    7.989844   1.096379   5.760217   2.837407   3.726661
    31  H    5.551366   5.746612   1.094533   6.104379   3.745588
    32  H    6.976726   5.353585   1.091596   6.487110   2.704431
    33  H    5.588679   5.736885   1.094751   6.113959   3.723024
                   21         22         23         24         25
    21  H    0.000000
    22  H    3.726037   0.000000
    23  H    3.728737   1.764587   0.000000
    24  H    2.690833   1.766925   1.766950   0.000000
    25  H    2.700833   6.018931   6.019393   5.330437   0.000000
    26  H    3.735813   6.436436   6.193314   6.008209   1.784493
    27  H    3.730313   6.189181   6.436414   6.005009   1.784431
    28  H    8.929571   6.747308   6.746192   8.136704   9.696161
    29  H    7.769898   5.505444   5.212502   6.749684   8.847926
    30  H    7.764349   5.209138   5.497548   6.744508   8.844395
    31  H    7.669793   8.225040   8.036272   8.779469   6.615880
    32  H    8.896297   8.848873   8.843464   9.696988   8.063162
    33  H    7.700398   8.052075   8.243639   8.802319   6.654448
                   26         27         28         29         30
    26  H    0.000000
    27  H    1.754540   0.000000
    28  H    8.789543   8.793360   0.000000
    29  H    8.046276   8.239941   1.766942   0.000000
    30  H    8.232092   8.045447   1.766957   1.764625   0.000000
    31  H    5.043520   5.345154   6.013429   6.195840   6.437872
    32  H    6.628167   6.642495   5.330950   6.016748   6.024474
    33  H    5.376037   5.087208   5.996475   6.433717   6.185410
                   31         32         33
    31  H    0.000000
    32  H    1.784700   0.000000
    33  H    1.754768   1.784049   0.000000
 Stoichiometry    C13H15BF2N2
 Framework group  C1[X(C13H15BF2N2)]
 Deg. of freedom    93
 Full point group                 C1      NOp   1
 Largest Abelian subgroup         C1      NOp   1
 Largest concise Abelian subgroup C1      NOp   1
                         Standard orientation:                         
 ---------------------------------------------------------------------
 Center     Atomic      Atomic             Coordinates (Angstroms)
 Number     Number       Type             X           Y           Z
 ---------------------------------------------------------------------
      1          6           0        0.000379    1.669412    0.001280
      2          6           0       -1.216365    0.995047    0.000538
      3          7           0       -1.252230   -0.401097   -0.000006
      4          5           0       -0.001082   -1.336267    0.004240
      5          7           0        1.251879   -0.399825   -0.002113
      6          6           0        1.216313    0.994321    0.000124
      7          6           0       -2.555773    1.484875   -0.001139
      8          6           0       -3.373223    0.359027   -0.002809
      9          6           0       -2.545373   -0.788040   -0.001956
     10          6           0        2.543968   -0.788632   -0.003509
     11          6           0        3.373364    0.359022   -0.002730
     12          6           0        2.556894    1.484767   -0.000440
     13          9           0       -0.001029   -2.137537   -1.136246
     14          9           0        0.001404   -2.124255    1.154319
     15          6           0        2.978502    2.922158    0.000642
     16          6           0        2.944772   -2.226541   -0.005916
     17          6           0       -2.978599    2.922000   -0.001104
     18          6           0       -2.944443   -2.226421   -0.004166
     19          1           0        0.000586    2.754983    0.002229
     20          1           0       -4.455137    0.343855   -0.004388
     21          1           0        4.455235    0.342064   -0.003983
     22          1           0        2.606307    3.455573   -0.881980
     23          1           0        2.603939    3.454964    0.882605
     24          1           0        4.068273    3.004921    0.002095
     25          1           0        4.031949   -2.325392   -0.001344
     26          1           0        2.529188   -2.737882    0.868125
     27          1           0        2.537103   -2.733219   -0.886391
     28          1           0       -4.068428    3.003720   -0.004535
     29          1           0       -2.608564    3.454520    0.882967
     30          1           0       -2.602831    3.456310   -0.881648
     31          1           0       -2.514326   -2.740564    0.861085
     32          1           0       -4.031193   -2.327059    0.016523
     33          1           0       -2.550098   -2.728864   -0.893279
 ---------------------------------------------------------------------
 Rotational constants (GHZ):           0.6168054           0.3883901           0.2516334
 Standard basis: 6-31G(d,p) (6D, 7F)
 There are   345 symmetry adapted cartesian basis functions of A   symmetry.
 There are   345 symmetry adapted basis functions of A   symmetry.
   345 basis functions,   609 primitive gaussians,   345 cartesian basis functions
    65 alpha electrons       65 beta electrons
       nuclear repulsion energy      1342.9656612737 Hartrees.
 NAtoms=   33 NActive=   33 NUniq=   33 SFac= 1.00D+00 NAtFMM=   60 NAOKFM=F Big=F
 Integral buffers will be    131072 words long.
 Raffenetti 2 integral format.
 Two-electron integral symmetry is turned on.
 One-electron integrals computed using PRISM.
 NBasis=   345 RedAO= T EigKep=  4.52D-04  NBF=   345
 NBsUse=   345 1.00D-06 EigRej= -1.00D+00 NBFU=   345
 Initial guess from the checkpoint file:  "chenxi-bd.chk"
 B after Tr=     0.000000   -0.000000   -0.000000
         Rot=    1.000000   -0.000041    0.000008   -0.000136 Ang=  -0.02 deg.
 Requested convergence on RMS density matrix=1.00D-08 within 128 cycles.
 Requested convergence on MAX density matrix=1.00D-06.
 Requested convergence on             energy=1.00D-06.
 No special actions if energy rises.
 SCF Done:  E(RB3LYP) =  -838.685703557     A.U. after   10 cycles
            NFock= 10  Conv=0.66D-08     -V/T= 2.0090
 Calling FoFJK, ICntrl=      2127 FMM=F ISym2X=0 I1Cent= 0 IOpClX= 0 NMat=1 NMatS=1 NMatT=0.
 ***** Axes restored to original set *****
 -------------------------------------------------------------------
 Center     Atomic                   Forces (Hartrees/Bohr)
 Number     Number              X              Y              Z
 -------------------------------------------------------------------
      1        6           0.000134688   -0.000968298   -0.000003593
      2        6          -0.000276058    0.000411162    0.000022870
      3        7           0.002311999    0.000905270   -0.000068825
      4        5          -0.000487179   -0.002871235    0.000077201
      5        7          -0.001656367   -0.000941411   -0.000052792
      6        6          -0.000371079    0.001853471    0.000024083
      7        6           0.000378728   -0.001335335    0.000005339
      8        6          -0.000339742    0.000775385   -0.000004545
      9        6          -0.001842789    0.000409878    0.000026246
     10        6           0.000994123    0.001200991   -0.000016841
     11        6           0.000602487    0.000032183   -0.000006311
     12        6           0.000328153   -0.001396027    0.000016758
     13        9           0.000012044    0.000709289   -0.000754502
     14        9           0.000061347    0.000703743    0.000771941
     15        6          -0.000052734    0.000204782   -0.000001705
     16        6           0.000326679    0.000112701   -0.000030083
     17        6          -0.000025172    0.000197699   -0.000004756
     18        6          -0.000166984    0.000086793    0.000015950
     19        1          -0.000014791   -0.000090871    0.000002226
     20        1          -0.000090147   -0.000022461   -0.000000405
     21        1           0.000070286    0.000045939   -0.000005244
     22        1          -0.000033309   -0.000041111   -0.000035008
     23        1          -0.000031789   -0.000039559    0.000038008
     24        1           0.000116618    0.000029120   -0.000003870
     25        1           0.000068053   -0.000016539    0.000002689
     26        1          -0.000143882    0.000022993    0.000004393
     27        1          -0.000134112    0.000024494    0.000001027
     28        1          -0.000112171    0.000033910    0.000002768
     29        1           0.000033613   -0.000033321    0.000040873
     30        1           0.000033032   -0.000033975   -0.000040717
     31        1           0.000173625    0.000026022    0.000021593
     32        1          -0.000003333   -0.000026136    0.000007146
     33        1           0.000136163    0.000030456   -0.000051913
 -------------------------------------------------------------------
 Cartesian Forces:  Max     0.002871235 RMS     0.000608852

 GradGradGradGradGradGradGradGradGradGradGradGradGradGradGradGradGradGrad
 Berny optimization.
 Using GEDIIS/GDIIS optimizer.
 FormGI is forming the generalized inverse of G from B-inverse, IUseBI=4.
 Internal  Forces:  Max     0.001534246 RMS     0.000285902
 Search for a local minimum.
 Step number   5 out of a maximum of  192
 All quantities printed in internal units (Hartrees-Bohrs-Radians)
 Mixed Optimization -- En-DIIS/RFO-DIIS
 Swapping is turned off.
 Update second derivatives using D2CorX and points    2    3    4    5
 DE= -1.79D-04 DEPred=-1.43D-04 R= 1.25D+00
 TightC=F SS=  1.41D+00  RLast= 2.88D-02 DXNew= 1.4270D+00 8.6365D-02
 Trust test= 1.25D+00 RLast= 2.88D-02 DXMaxT set to 8.49D-01
 ITU=  1  1  1  1  0
     Eigenvalues ---    0.00724   0.00762   0.00764   0.00777   0.01249
     Eigenvalues ---    0.01783   0.01818   0.01878   0.02015   0.02150
     Eigenvalues ---    0.02254   0.02623   0.02855   0.02872   0.02875
     Eigenvalues ---    0.02879   0.02901   0.02914   0.02935   0.03142
     Eigenvalues ---    0.07100   0.07102   0.07208   0.07210   0.07213
     Eigenvalues ---    0.07243   0.07310   0.07438   0.07724   0.10016
     Eigenvalues ---    0.13888   0.15287   0.15848   0.15972   0.16000
     Eigenvalues ---    0.16000   0.16000   0.16000   0.16000   0.16000
     Eigenvalues ---    0.16000   0.16000   0.16000   0.16000   0.16002
     Eigenvalues ---    0.16002   0.16130   0.20674   0.23555   0.23844
     Eigenvalues ---    0.24070   0.24683   0.25000   0.25000   0.25000
     Eigenvalues ---    0.25008   0.25065   0.25430   0.26645   0.28491
     Eigenvalues ---    0.31996   0.32054   0.32225   0.32235   0.32236
     Eigenvalues ---    0.32243   0.32253   0.32264   0.32270   0.32277
     Eigenvalues ---    0.32279   0.32282   0.32295   0.32321   0.32357
     Eigenvalues ---    0.32472   0.33180   0.33745   0.34031   0.34516
     Eigenvalues ---    0.40321   0.47952   0.49302   0.51171   0.51757
     Eigenvalues ---    0.54363   0.55790   0.56563   0.58094   0.60338
     Eigenvalues ---    0.62687   0.65739   0.71168
 En-DIIS/RFO-DIIS/Sim-DIIS IScMMF=       -3 using points:     5    4
 RFO step:  Lambda=-5.14733098D-05.
 DidBck=F Rises=F RFO-DIIS coefs:    1.44537   -0.44537
 Iteration  1 RMS(Cart)=  0.00274066 RMS(Int)=  0.00000318
 Iteration  2 RMS(Cart)=  0.00000579 RMS(Int)=  0.00000091
 Iteration  3 RMS(Cart)=  0.00000000 RMS(Int)=  0.00000091
 Variable       Old X    -DE/DX   Delta X   Delta X   Delta X     New X
                                 (Linear)    (Quad)   (Total)
    R1        2.62885  -0.00070  -0.00122  -0.00066  -0.00189   2.62696
    R2        2.62818  -0.00066  -0.00108  -0.00053  -0.00161   2.62656
    R3        2.05143  -0.00009   0.00072  -0.00085  -0.00012   2.05131
    R4        2.63920  -0.00031   0.00026  -0.00025   0.00002   2.63922
    R5        2.69506  -0.00040  -0.00033   0.00002  -0.00032   2.69475
    R6        2.95181   0.00118   0.00258   0.00405   0.00664   2.95844
    R7        2.55074  -0.00153  -0.00141  -0.00180  -0.00321   2.54753
    R8        2.95600   0.00057   0.00193   0.00243   0.00437   2.96037
    R9        2.63394  -0.00102  -0.00668   0.00168  -0.00500   2.62895
   R10        2.63453  -0.00104  -0.00668   0.00159  -0.00509   2.62944
   R11        2.63542   0.00068   0.00204   0.00094   0.00298   2.63839
   R12        2.54985  -0.00147  -0.00033  -0.00177  -0.00210   2.54774
   R13        2.69754  -0.00096  -0.00085  -0.00081  -0.00166   2.69588
   R14        2.62921  -0.00112  -0.00148  -0.00117  -0.00265   2.62656
   R15        2.83088   0.00014  -0.00008   0.00065   0.00057   2.83145
   R16        2.67321  -0.00001  -0.00014   0.00066   0.00051   2.67373
   R17        2.04472  -0.00009   0.00053  -0.00072  -0.00019   2.04454
   R18        2.82082  -0.00008   0.00042  -0.00051  -0.00009   2.82073
   R19        2.67582  -0.00059  -0.00095  -0.00029  -0.00123   2.67459
   R20        2.82084  -0.00017   0.00032  -0.00077  -0.00045   2.82039
   R21        2.62796  -0.00082  -0.00098  -0.00097  -0.00196   2.62601
   R22        2.04469  -0.00007   0.00066  -0.00074  -0.00008   2.04461
   R23        2.83071   0.00015   0.00006   0.00061   0.00067   2.83138
   R24        2.07189  -0.00006   0.00070  -0.00075  -0.00006   2.07183
   R25        2.07185  -0.00006   0.00070  -0.00076  -0.00006   2.07179
   R26        2.06530  -0.00011   0.00072  -0.00098  -0.00025   2.06505
   R27        2.06296  -0.00007   0.00056  -0.00067  -0.00012   2.06284
   R28        2.06848  -0.00007   0.00092  -0.00096  -0.00004   2.06844
   R29        2.06850  -0.00006   0.00092  -0.00095  -0.00003   2.06847
   R30        2.06527  -0.00011   0.00071  -0.00095  -0.00024   2.06503
   R31        2.07189  -0.00006   0.00070  -0.00076  -0.00006   2.07183
   R32        2.07186  -0.00006   0.00071  -0.00077  -0.00006   2.07180
   R33        2.06837  -0.00010   0.00091  -0.00108  -0.00017   2.06820
   R34        2.06282  -0.00000   0.00057  -0.00046   0.00011   2.06293
   R35        2.06878  -0.00010   0.00090  -0.00107  -0.00018   2.06860
    A1        2.12867   0.00036  -0.00000   0.00165   0.00165   2.13032
    A2        2.07708  -0.00016  -0.00010  -0.00064  -0.00074   2.07633
    A3        2.07743  -0.00019   0.00011  -0.00101  -0.00090   2.07653
    A4        2.10257   0.00013   0.00066  -0.00053   0.00012   2.10269
    A5        2.28491  -0.00002   0.00055  -0.00012   0.00043   2.28534
    A6        1.89571  -0.00011  -0.00121   0.00065  -0.00056   1.89515
    A7        2.18698   0.00009   0.00014   0.00095   0.00109   2.18807
    A8        1.88723   0.00003   0.00059  -0.00070  -0.00010   1.88712
    A9        2.20898  -0.00012  -0.00073  -0.00025  -0.00099   2.20799
   A10        1.85789  -0.00053  -0.00098  -0.00234  -0.00332   1.85456
   A11        1.91982   0.00009   0.00004  -0.00034  -0.00030   1.91952
   A12        1.91990   0.00008   0.00008  -0.00035  -0.00026   1.91964
   A13        1.91856   0.00013   0.00061  -0.00021   0.00039   1.91895
   A14        1.91802   0.00014   0.00068  -0.00019   0.00048   1.91851
   A15        1.92845   0.00007  -0.00043   0.00321   0.00277   1.93122
   A16        2.18710  -0.00002  -0.00062   0.00142   0.00080   2.18790
   A17        2.20747   0.00024   0.00006   0.00046   0.00052   2.20800
   A18        1.88860  -0.00022   0.00056  -0.00187  -0.00132   1.88728
   A19        2.10313  -0.00004   0.00081  -0.00113  -0.00033   2.10280
   A20        2.28404   0.00024   0.00087   0.00017   0.00104   2.28509
   A21        1.89601  -0.00020  -0.00168   0.00096  -0.00071   1.89530
   A22        1.84821   0.00003   0.00097  -0.00042   0.00054   1.84876
   A23        2.20754  -0.00021  -0.00100  -0.00048  -0.00148   2.20606
   A24        2.22744   0.00018   0.00003   0.00091   0.00094   2.22837
   A25        1.88843  -0.00011  -0.00035  -0.00025  -0.00060   1.88783
   A26        2.21283   0.00008   0.00039   0.00021   0.00060   2.21343
   A27        2.18192   0.00003  -0.00004   0.00004   0.00001   2.18193
   A28        1.90520   0.00016  -0.00000   0.00072   0.00072   1.90592
   A29        2.13218   0.00025   0.00111   0.00060   0.00171   2.13389
   A30        2.24581  -0.00041  -0.00111  -0.00132  -0.00243   2.24338
   A31        1.90429   0.00031  -0.00034   0.00178   0.00144   1.90573
   A32        2.13493  -0.00016   0.00058  -0.00140  -0.00083   2.13410
   A33        2.24396  -0.00014  -0.00024  -0.00037  -0.00061   2.24335
   A34        1.88832   0.00001   0.00022  -0.00063  -0.00041   1.88790
   A35        2.18091   0.00004  -0.00021   0.00072   0.00051   2.18143
   A36        2.21396  -0.00005  -0.00001  -0.00009  -0.00010   2.21386
   A37        1.84756   0.00011   0.00124  -0.00023   0.00101   1.84857
   A38        2.20683  -0.00015  -0.00095  -0.00017  -0.00113   2.20570
   A39        2.22879   0.00004  -0.00028   0.00041   0.00012   2.22892
   A40        1.95058  -0.00002  -0.00069   0.00043  -0.00027   1.95031
   A41        1.95061  -0.00002  -0.00067   0.00042  -0.00025   1.95036
   A42        1.93191   0.00006   0.00080  -0.00010   0.00070   1.93261
   A43        1.87044   0.00002   0.00056  -0.00031   0.00025   1.87068
   A44        1.87835  -0.00002   0.00003  -0.00025  -0.00022   1.87813
   A45        1.87841  -0.00002   0.00002  -0.00024  -0.00022   1.87819
   A46        1.93330  -0.00003   0.00120  -0.00145  -0.00026   1.93304
   A47        1.92492   0.00007  -0.00020   0.00094   0.00074   1.92566
   A48        1.92536   0.00006  -0.00027   0.00090   0.00063   1.92600
   A49        1.90971  -0.00007  -0.00111  -0.00015  -0.00127   1.90844
   A50        1.90960  -0.00007  -0.00110  -0.00016  -0.00126   1.90834
   A51        1.85945   0.00004   0.00147  -0.00003   0.00144   1.86089
   A52        1.93178   0.00006   0.00065   0.00001   0.00066   1.93244
   A53        1.95057  -0.00001  -0.00061   0.00043  -0.00017   1.95040
   A54        1.95063  -0.00001  -0.00060   0.00043  -0.00017   1.95046
   A55        1.87839  -0.00003   0.00006  -0.00029  -0.00023   1.87816
   A56        1.87844  -0.00003   0.00005  -0.00030  -0.00025   1.87819
   A57        1.87049   0.00001   0.00049  -0.00035   0.00014   1.87063
   A58        1.92454   0.00009   0.00053   0.00057   0.00110   1.92564
   A59        1.93368  -0.00003   0.00019  -0.00076  -0.00058   1.93310
   A60        1.92533   0.00007   0.00030   0.00056   0.00087   1.92619
   A61        1.91021  -0.00009  -0.00116  -0.00020  -0.00136   1.90885
   A62        1.85968   0.00003   0.00118   0.00001   0.00118   1.86087
   A63        1.90890  -0.00007  -0.00103  -0.00016  -0.00119   1.90771
    D1        0.00117  -0.00000  -0.00014  -0.00023  -0.00037   0.00080
    D2       -3.13919  -0.00000  -0.00016  -0.00022  -0.00039  -3.13958
    D3       -3.14103  -0.00001  -0.00004  -0.00017  -0.00021  -3.14124
    D4        0.00180  -0.00000  -0.00006  -0.00017  -0.00023   0.00157
    D5        0.00023  -0.00001  -0.00000  -0.00007  -0.00008   0.00015
    D6        3.14064  -0.00001   0.00001  -0.00002  -0.00001   3.14063
    D7       -3.14076  -0.00000  -0.00011  -0.00013  -0.00024  -3.14099
    D8       -0.00034  -0.00000  -0.00009  -0.00007  -0.00017  -0.00051
    D9        0.00322  -0.00000  -0.00008  -0.00030  -0.00038   0.00284
   D10       -3.14059   0.00000   0.00005  -0.00012  -0.00007  -3.14066
   D11       -3.13936  -0.00000  -0.00006  -0.00030  -0.00036  -3.13972
   D12        0.00002  -0.00000   0.00006  -0.00012  -0.00006  -0.00004
   D13        3.14037  -0.00000   0.00001   0.00001   0.00003   3.14039
   D14       -0.00121  -0.00000  -0.00003  -0.00000  -0.00004  -0.00125
   D15       -0.00011  -0.00000  -0.00001   0.00002   0.00001  -0.00010
   D16        3.14150  -0.00000  -0.00005   0.00000  -0.00005   3.14145
   D17       -0.00744   0.00001   0.00037   0.00093   0.00130  -0.00613
   D18       -2.08526   0.00011   0.00019   0.00272   0.00292  -2.08235
   D19        2.06979  -0.00009   0.00066  -0.00084  -0.00018   2.06961
   D20        3.13677   0.00001   0.00022   0.00072   0.00094   3.13771
   D21        1.05895   0.00011   0.00004   0.00251   0.00255   1.06150
   D22       -1.06918  -0.00009   0.00051  -0.00105  -0.00055  -1.06973
   D23        0.00007   0.00000  -0.00009   0.00017   0.00008   0.00015
   D24        3.14069  -0.00000  -0.00003  -0.00011  -0.00014   3.14055
   D25        3.13942   0.00000   0.00004   0.00036   0.00040   3.13981
   D26       -0.00315   0.00000   0.00010   0.00008   0.00018  -0.00297
   D27        0.00888  -0.00002  -0.00053  -0.00124  -0.00177   0.00711
   D28       -3.13928  -0.00000  -0.00003  -0.00018  -0.00020  -3.13948
   D29        2.08752  -0.00015  -0.00072  -0.00311  -0.00383   2.08369
   D30       -1.06063  -0.00013  -0.00022  -0.00205  -0.00227  -1.06290
   D31       -2.06959   0.00011  -0.00043   0.00063   0.00020  -2.06939
   D32        1.06545   0.00014   0.00007   0.00169   0.00176   1.06721
   D33       -0.00609   0.00002   0.00039   0.00091   0.00130  -0.00480
   D34        3.13644   0.00002   0.00038   0.00087   0.00124   3.13768
   D35        3.14105  -0.00000  -0.00004   0.00001  -0.00003   3.14102
   D36        0.00040   0.00000  -0.00005  -0.00003  -0.00008   0.00031
   D37       -3.13637  -0.00002  -0.00035  -0.00094  -0.00129  -3.13766
   D38        0.00554  -0.00002  -0.00044  -0.00090  -0.00134   0.00420
   D39       -0.00041  -0.00000   0.00007  -0.00002   0.00006  -0.00035
   D40        3.14150  -0.00000  -0.00002   0.00002   0.00000   3.14150
   D41       -3.14075   0.00000  -0.00001   0.00002   0.00001  -3.14074
   D42        0.00043   0.00000   0.00003  -0.00002   0.00001   0.00044
   D43       -0.00023   0.00000   0.00001   0.00007   0.00007  -0.00015
   D44        3.14096   0.00000   0.00004   0.00003   0.00007   3.14102
   D45        0.00015   0.00000  -0.00005   0.00009   0.00004   0.00019
   D46       -3.14155  -0.00000  -0.00006   0.00001  -0.00005   3.14159
   D47       -3.14146   0.00000  -0.00000   0.00010   0.00010  -3.14136
   D48        0.00003  -0.00000  -0.00001   0.00003   0.00001   0.00004
   D49        3.13971   0.00000   0.00004   0.00006   0.00010   3.13981
   D50       -1.05007   0.00000   0.00015  -0.00001   0.00014  -1.04993
   D51        1.04620   0.00000  -0.00006   0.00015   0.00008   1.04628
   D52       -0.00187   0.00000  -0.00002   0.00005   0.00003  -0.00184
   D53        2.09154  -0.00000   0.00009  -0.00003   0.00007   2.09161
   D54       -2.09538   0.00000  -0.00012   0.00013   0.00001  -2.09537
   D55       -0.00014  -0.00000   0.00009  -0.00016  -0.00007  -0.00022
   D56       -3.14067   0.00000   0.00002   0.00014   0.00016  -3.14052
   D57        3.14155   0.00000   0.00010  -0.00009   0.00001   3.14156
   D58        0.00102   0.00000   0.00003   0.00021   0.00024   0.00126
   D59        1.00252   0.00008   0.00148   0.00220   0.00369   1.00620
   D60        3.11998   0.00001   0.00050   0.00183   0.00233   3.12231
   D61       -1.04687  -0.00005  -0.00047   0.00150   0.00103  -1.04584
   D62       -2.14026   0.00008   0.00156   0.00186   0.00343  -2.13683
   D63       -0.02280   0.00001   0.00058   0.00149   0.00207  -0.02072
   D64        2.09354  -0.00006  -0.00039   0.00116   0.00077   2.09432
   D65        0.00027   0.00000  -0.00007   0.00006  -0.00001   0.00026
   D66       -3.14108  -0.00000  -0.00008  -0.00001  -0.00009  -3.14117
   D67        3.14152   0.00000   0.00003   0.00002   0.00005   3.14157
   D68        0.00017   0.00000   0.00002  -0.00005  -0.00003   0.00014
   D69       -3.13630  -0.00000  -0.00015  -0.00057  -0.00072  -3.13702
   D70       -1.01946  -0.00007  -0.00089  -0.00110  -0.00199  -1.02145
   D71        1.02989   0.00007   0.00062  -0.00001   0.00062   1.03051
   D72        0.00567  -0.00001  -0.00025  -0.00053  -0.00078   0.00489
   D73        2.12251  -0.00007  -0.00100  -0.00106  -0.00205   2.12046
   D74       -2.11132   0.00006   0.00051   0.00004   0.00055  -2.11077
   D75       -0.00002  -0.00000   0.00004  -0.00008  -0.00004  -0.00006
   D76       -3.14119  -0.00000   0.00000  -0.00003  -0.00003  -3.14123
   D77        3.14132   0.00000   0.00005  -0.00000   0.00005   3.14137
   D78        0.00015   0.00000   0.00001   0.00004   0.00005   0.00020
   D79       -1.05032  -0.00000   0.00008  -0.00008  -0.00000  -1.05032
   D80        1.04587   0.00000  -0.00015   0.00011  -0.00004   1.04583
   D81        3.13942   0.00000  -0.00003   0.00001  -0.00002   3.13940
   D82        2.09077  -0.00000   0.00013  -0.00014  -0.00001   2.09076
   D83       -2.09622   0.00000  -0.00011   0.00005  -0.00005  -2.09627
   D84       -0.00267  -0.00000   0.00001  -0.00004  -0.00003  -0.00270
         Item               Value     Threshold  Converged?
 Maximum Force            0.001534     0.000450     NO 
 RMS     Force            0.000286     0.000300     YES
 Maximum Displacement     0.014055     0.001800     NO 
 RMS     Displacement     0.002738     0.001200     NO 
 Predicted change in Energy=-2.574257D-05
 GradGradGradGradGradGradGradGradGradGradGradGradGradGradGradGradGradGrad

                          Input orientation:                          
 ---------------------------------------------------------------------
 Center     Atomic      Atomic             Coordinates (Angstroms)
 Number     Number       Type             X           Y           Z
 ---------------------------------------------------------------------
      1          6           0       -5.817323    1.411287   -0.017064
      2          6           0       -4.606005    0.729794   -0.044085
      3          7           0       -4.578358   -0.666474   -0.029935
      4          5           0       -5.836392   -1.597336    0.012030
      5          7           0       -7.082893   -0.648973    0.042936
      6          6           0       -7.037121    0.746345    0.025543
      7          6           0       -3.264131    1.210517   -0.085925
      8          6           0       -2.454443    0.080840   -0.095885
      9          6           0       -3.289579   -1.060739   -0.061026
     10          6           0       -8.376663   -1.025866    0.085071
     11          6           0       -9.197062    0.127383    0.096239
     12          6           0       -8.373038    1.245718    0.059251
     13          9           0       -5.808741   -2.382414    1.160187
     14          9           0       -5.875852   -2.395264   -1.127208
     15          6           0       -8.783450    2.686711    0.055491
     16          6           0       -8.788411   -2.460150    0.113488
     17          6           0       -2.834265    2.645609   -0.113178
     18          6           0       -2.896481   -2.500703   -0.055104
     19          1           0       -5.810220    2.496701   -0.029209
     20          1           0       -1.373152    0.058335   -0.125192
     21          1           0      -10.278515    0.119112    0.128406
     22          1           0       -8.381985    3.225639    0.921746
     23          1           0       -8.429941    3.207424   -0.842205
     24          1           0       -9.871949    2.778959    0.084165
     25          1           0       -9.875958   -2.549924    0.141641
     26          1           0       -8.404050   -2.983697   -0.767561
     27          1           0       -8.360539   -2.961792    0.987214
     28          1           0       -1.744574    2.722333   -0.141941
     29          1           0       -3.227071    3.170745   -0.991786
     30          1           0       -3.181947    3.190790    0.772191
     31          1           0       -3.349862   -3.022138   -0.903845
     32          1           0       -1.810965   -2.605641   -0.103632
     33          1           0       -3.267560   -2.993128    0.849382
 ---------------------------------------------------------------------
                    Distance matrix (angstroms):
                    1          2          3          4          5
     1  C    0.000000
     2  C    1.390128   0.000000
     3  N    2.419151   1.396614   0.000000
     4  B    3.008824   2.632971   1.565540   0.000000
     5  N    2.418665   2.836114   2.505656   1.566560   0.000000
     6  C    1.389917   2.432169   2.836310   2.633396   1.396177
     7  C    2.561999   1.425998   2.292035   3.809221   4.249382
     8  C    3.617356   2.247897   2.252519   3.776970   4.687691
     9  C    3.535864   2.222448   1.348096   2.603753   3.817013
    10  C    3.535586   4.161356   3.817003   2.604782   1.348208
    11  C    3.617165   4.632537   4.688130   3.778340   2.252839
    12  C    2.562209   3.803603   4.250180   3.810480   2.292290
    13  F    3.972173   3.547208   2.423774   1.391178   2.424156
    14  F    3.965561   3.542831   2.424090   1.391441   2.423988
    15  C    3.229533   4.614162   5.379029   5.200009   3.744174
    16  C    4.881847   5.262423   4.578470   3.077199   2.488801
    17  C    3.229771   2.610399   3.744153   5.199137   5.378613
    18  C    4.882257   3.654956   2.488722   3.076306   4.578707
    19  H    1.085505   2.138297   3.394579   4.094328   3.394137
    20  H    4.646809   3.302844   3.287517   4.762415   5.755840
    21  H    4.646839   5.707894   5.756214   4.763632   3.287744
    22  H    3.278830   4.628185   5.524656   5.528898   4.180020
    23  H    3.276086   4.625811   5.522822   5.526476   4.179691
    24  H    4.280277   5.652052   6.317131   5.953393   4.419418
    25  H    5.673526   6.209948   5.625068   4.152387   3.380025
    26  H    5.154638   5.360838   4.533160   3.020369   2.802374
    27  H    5.157552   5.365437   4.539600   3.030518   2.805917
    28  H    4.280388   3.488205   4.418925   5.951994   6.316449
    29  H    3.279510   2.959364   4.180358   5.527278   5.525239
    30  H    3.276395   2.958167   4.179935   5.527213   5.522044
    31  H    5.150729   4.048960   2.796797   3.008608   4.523696
    32  H    5.673985   4.352116   3.379979   4.151400   5.625233
    33  H    5.162450   4.055843   2.811530   3.041100   4.549964
                    6          7          8          9         10
     6  C    0.000000
     7  C    3.803069   0.000000
     8  C    4.632340   1.389915   0.000000
     9  C    4.161384   2.271535   1.414875   0.000000
    10  C    2.222307   5.582888   6.027457   5.089301   0.000000
    11  C    2.247990   6.033742   6.745516   6.027829   1.415331
    12  C    1.426599   5.111091   6.034134   5.583526   2.271733
    13  F    3.547600   4.575695   4.347027   3.095862   3.096825
    14  F    3.542187   4.572418   4.347499   3.099436   3.098214
    15  C    2.610667   5.715071   6.846153   6.651284   3.734913
    16  C    3.654635   6.635603   6.827855   5.676791   1.492486
    17  C    4.614157   1.498338   2.592799   3.734575   6.651105
    18  C    5.262578   3.729514   2.619432   1.492668   5.676900
    19  H    2.138230   2.853078   4.135465   4.360049   4.359835
    20  H    5.707594   2.214694   1.081923   2.220166   7.090055
    21  H    3.303125   7.102020   7.827379   7.090356   2.220335
    22  H    2.959516   5.591829   6.786832   6.728408   4.333052
    23  H    2.958014   5.589740   6.785211   6.726870   4.333984
    24  H    3.488726   6.793542   7.895040   7.621808   4.088101
    25  H    4.351765   7.609794   7.877577   6.755674   2.138653
    26  H    4.051015   6.668945   6.726095   5.509517   2.135611
    27  H    4.052965   6.673318   6.731469   5.516107   2.135868
    28  H    5.651870   2.144243   2.735603   4.087203   7.621361
    29  H    4.629164   2.159734   3.308641   4.333092   6.729745
    30  H    4.625491   2.159769   3.309775   4.333744   6.725875
    31  H    5.353607   4.311811   3.329121   2.135664   5.498345
    32  H    6.210088   4.083511   2.762481   2.138886   6.755715
    33  H    5.373263   4.306442   3.317223   2.136224   5.527859
                   11         12         13         14         15
    11  C    0.000000
    12  C    1.389625   0.000000
    13  F    4.348769   4.577229   0.000000
    14  F    4.346379   4.571693   2.288415   0.000000
    15  C    2.592854   1.498303   5.980408   5.973221   0.000000
    16  C    2.619660   3.729468   3.159123   3.166471   5.147190
    17  C    6.846203   5.715543   5.979128   5.974103   5.951717
    18  C    6.828401   6.636371   3.157876   3.168150   7.847159
    19  H    4.135227   2.853212   5.021994   5.014103   2.980499
    20  H    7.827348   7.102275   5.223400   5.224796   7.864702
    21  H    1.081962   2.214693   5.225044   5.223226   2.972053
    22  H    3.308323   2.159644   6.174844   6.486406   1.096364
    23  H    3.309956   2.159665   6.490497   6.163985   1.096344
    24  H    2.736142   2.144338   6.656370   6.648970   1.092777
    25  H    2.762414   4.083191   4.196160   4.199375   5.350078
    26  H    3.324731   4.309586   3.288371   2.620570   5.742376
    27  H    3.322139   4.308644   2.622456   3.311405   5.740431
    28  H    7.894940   6.793924   6.653678   6.650414   7.041735
    29  H    6.788715   5.593871   6.491039   6.165617   5.674895
    30  H    6.784024   5.589188   6.173427   6.486050   5.669620
    31  H    6.716354   6.661415   3.273463   2.612181   7.939469
    32  H    7.878058   7.610538   4.198723   4.197055   8.754990
    33  H    6.742685   6.682666   2.631951   3.326790   7.957127
                   16         17         18         19         20
    16  C    0.000000
    17  C    7.846783   0.000000
    18  C    5.894481   5.147016   0.000000
    19  H    5.784492   2.980861   5.784859   0.000000
    20  H    7.834909   2.971361   2.978946   5.063834   0.000000
    21  H    2.978796   7.865011   7.835274   5.063934   8.909180
    22  H    5.757313   5.673156   7.989742   2.837189   7.762193
    23  H    5.758754   5.670864   7.988831   2.833554   7.760744
    24  H    5.350063   7.041713   8.749365   4.073103   8.926096
    25  H    1.091610   8.754652   6.982423   6.482888   8.897861
    26  H    1.094569   7.946056   5.574424   6.108018   7.687661
    27  H    1.094585   7.949434   5.581663   6.110024   7.692996
    28  H    8.748658   1.092768   5.349256   4.073462   2.689819
    29  H    7.991065   1.096365   5.757777   2.837878   3.724930
    30  H    7.987456   1.096350   5.758386   2.834047   3.726837
    31  H    5.561350   5.745811   1.094445   6.105402   3.742058
    32  H    6.982339   5.350033   1.091655   6.483322   2.699798
    33  H    5.595122   5.736690   1.094658   6.113531   3.721559
                   21         22         23         24         25
    21  H    0.000000
    22  H    3.725147   0.000000
    23  H    3.727866   1.764697   0.000000
    24  H    2.691104   1.766652   1.766673   0.000000
    25  H    2.699255   6.016447   6.017140   5.329194   0.000000
    26  H    3.734139   6.435067   6.191625   6.007359   1.783625
    27  H    3.729363   6.187814   6.435124   6.004672   1.783571
    28  H    8.926253   6.740918   6.739422   8.130717   9.695180
    29  H    7.764674   5.498887   5.205149   6.742817   8.844118
    30  H    7.759571   5.202305   5.490719   6.737887   8.840994
    31  H    7.677189   8.227379   8.038560   8.784448   6.626158
    32  H    8.898175   8.844971   8.840139   9.695805   8.068914
    33  H    7.704500   8.052058   8.243694   8.804572   6.660950
                   26         27         28         29         30
    26  H    0.000000
    27  H    1.755451   0.000000
    28  H    8.791974   8.795184   0.000000
    29  H    8.045406   8.238747   1.766665   0.000000
    30  H    8.231980   8.044770   1.766672   1.764667   0.000000
    31  H    5.056172   5.355990   6.013019   6.194725   6.437218
    32  H    6.637206   6.649339   5.328525   6.013386   6.020404
    33  H    5.384991   5.094940   5.997392   6.433107   6.184993
                   31         32         33
    31  H    0.000000
    32  H    1.783820   0.000000
    33  H    1.755397   1.783270   0.000000
 Stoichiometry    C13H15BF2N2
 Framework group  C1[X(C13H15BF2N2)]
 Deg. of freedom    93
 Full point group                 C1      NOp   1
 Largest Abelian subgroup         C1      NOp   1
 Largest concise Abelian subgroup C1      NOp   1
                         Standard orientation:                         
 ---------------------------------------------------------------------
 Center     Atomic      Atomic             Coordinates (Angstroms)
 Number     Number       Type             X           Y           Z
 ---------------------------------------------------------------------
      1          6           0        0.000380    1.667731    0.001146
      2          6           0       -1.215946    0.994674    0.000591
      3          7           0       -1.252929   -0.401450    0.000037
      4          5           0       -0.000741   -1.341092    0.003594
      5          7           0        1.252726   -0.401462   -0.001477
      6          6           0        1.216223    0.994236    0.000232
      7          6           0       -2.555078    1.484772   -0.000849
      8          6           0       -3.372590    0.360701   -0.002376
      9          6           0       -2.544792   -0.786740   -0.001620
     10          6           0        2.544508   -0.787419   -0.002775
     11          6           0        3.372926    0.360137   -0.002393
     12          6           0        2.556013    1.484284   -0.000464
     13          9           0       -0.001166   -2.137972   -1.136738
     14          9           0        0.000685   -2.127268    1.151651
     15          6           0        2.976204    2.922460    0.000172
     16          6           0        2.946872   -2.224644   -0.004653
     17          6           0       -2.975513    2.922913   -0.000660
     18          6           0       -2.947609   -2.224026   -0.003933
     19          1           0        0.000514    2.753236    0.001905
     20          1           0       -4.454408    0.345736   -0.003721
     21          1           0        4.454772    0.344298   -0.003585
     22          1           0        2.603345    3.454941   -0.882695
     23          1           0        2.600918    3.454917    0.882000
     24          1           0        4.065696    3.007122    0.001638
     25          1           0        4.034127   -2.321978   -0.000819
     26          1           0        2.533930   -2.736335    0.870408
     27          1           0        2.540563   -2.732554   -0.885026
     28          1           0       -4.065019    3.007220   -0.003810
     29          1           0       -2.604231    3.454602    0.883350
     30          1           0       -2.598960    3.456437   -0.881309
     31          1           0       -2.522236   -2.739546    0.862731
     32          1           0       -4.034773   -2.321187    0.014662
     33          1           0       -2.554370   -2.728385   -0.892337
 ---------------------------------------------------------------------
 Rotational constants (GHZ):           0.6167745           0.3884604           0.2516344
 Standard basis: 6-31G(d,p) (6D, 7F)
 There are   345 symmetry adapted cartesian basis functions of A   symmetry.
 There are   345 symmetry adapted basis functions of A   symmetry.
   345 basis functions,   609 primitive gaussians,   345 cartesian basis functions
    65 alpha electrons       65 beta electrons
       nuclear repulsion energy      1343.0684863091 Hartrees.
 NAtoms=   33 NActive=   33 NUniq=   33 SFac= 1.00D+00 NAtFMM=   60 NAOKFM=F Big=F
 Integral buffers will be    131072 words long.
 Raffenetti 2 integral format.
 Two-electron integral symmetry is turned on.
 One-electron integrals computed using PRISM.
 NBasis=   345 RedAO= T EigKep=  4.49D-04  NBF=   345
 NBsUse=   345 1.00D-06 EigRej= -1.00D+00 NBFU=   345
 Initial guess from the checkpoint file:  "chenxi-bd.chk"
 B after Tr=    -0.000000    0.000000    0.000000
         Rot=    1.000000   -0.000055    0.000011    0.000054 Ang=  -0.01 deg.
 Requested convergence on RMS density matrix=1.00D-08 within 128 cycles.
 Requested convergence on MAX density matrix=1.00D-06.
 Requested convergence on             energy=1.00D-06.
 No special actions if energy rises.
 SCF Done:  E(RB3LYP) =  -838.685732089     A.U. after   10 cycles
            NFock= 10  Conv=0.37D-08     -V/T= 2.0090
 Calling FoFJK, ICntrl=      2127 FMM=F ISym2X=0 I1Cent= 0 IOpClX= 0 NMat=1 NMatS=1 NMatT=0.
 ***** Axes restored to original set *****
 -------------------------------------------------------------------
 Center     Atomic                   Forces (Hartrees/Bohr)
 Number     Number              X              Y              Z
 -------------------------------------------------------------------
      1        6           0.000078732   -0.000084201   -0.000022082
      2        6          -0.000019407   -0.000106266    0.000027910
      3        7           0.000697702    0.000361248   -0.000038821
      4        5          -0.000278491   -0.000154512    0.000049724
      5        7          -0.000713753   -0.000040252   -0.000065914
      6        6          -0.000308317    0.000223448    0.000039173
      7        6           0.000059845   -0.000106580    0.000000385
      8        6           0.000135183    0.000172552   -0.000023141
      9        6          -0.000565185   -0.000069982    0.000022855
     10        6           0.000663720    0.000262927   -0.000001342
     11        6          -0.000104969   -0.000133389    0.000007746
     12        6           0.000310690   -0.000143169    0.000003431
     13        9           0.000037995   -0.000051109    0.000254698
     14        9           0.000027913   -0.000061037   -0.000235728
     15        6           0.000035694    0.000093327   -0.000002511
     16        6          -0.000001082   -0.000094103   -0.000010842
     17        6          -0.000060146    0.000094975   -0.000000003
     18        6           0.000025194   -0.000034450    0.000006267
     19        1          -0.000005093    0.000008717    0.000002706
     20        1          -0.000022971   -0.000023985   -0.000001148
     21        1           0.000045174    0.000007269   -0.000004620
     22        1          -0.000013654   -0.000020682   -0.000039388
     23        1          -0.000011048   -0.000020108    0.000040364
     24        1           0.000022061   -0.000029635   -0.000000402
     25        1          -0.000018388   -0.000007313    0.000004012
     26        1          -0.000032319    0.000002781    0.000055145
     27        1          -0.000028166    0.000002370   -0.000055982
     28        1          -0.000018894   -0.000018767    0.000000496
     29        1           0.000013749   -0.000025183    0.000037911
     30        1           0.000012046   -0.000025531   -0.000037023
     31        1           0.000034496    0.000005036    0.000025968
     32        1          -0.000008156    0.000008438    0.000008024
     33        1           0.000009846    0.000007165   -0.000047867
 -------------------------------------------------------------------
 Cartesian Forces:  Max     0.000713753 RMS     0.000163435

 GradGradGradGradGradGradGradGradGradGradGradGradGradGradGradGradGradGrad
 Berny optimization.
 Using GEDIIS/GDIIS optimizer.
 FormGI is forming the generalized inverse of G from B-inverse, IUseBI=4.
 Internal  Forces:  Max     0.000556199 RMS     0.000075561
 Search for a local minimum.
 Step number   6 out of a maximum of  192
 All quantities printed in internal units (Hartrees-Bohrs-Radians)
 Mixed Optimization -- En-DIIS/RFO-DIIS
 Swapping is turned off.
 Update second derivatives using D2CorX and points    2    3    4    5    6
 DE= -2.85D-05 DEPred=-2.57D-05 R= 1.11D+00
 TightC=F SS=  1.41D+00  RLast= 1.80D-02 DXNew= 1.4270D+00 5.3961D-02
 Trust test= 1.11D+00 RLast= 1.80D-02 DXMaxT set to 8.49D-01
 ITU=  1  1  1  1  1  0
     Eigenvalues ---    0.00724   0.00762   0.00764   0.00773   0.01245
     Eigenvalues ---    0.01783   0.01819   0.01879   0.02013   0.02150
     Eigenvalues ---    0.02251   0.02623   0.02855   0.02872   0.02875
     Eigenvalues ---    0.02879   0.02901   0.02914   0.02935   0.03137
     Eigenvalues ---    0.07103   0.07103   0.07204   0.07207   0.07216
     Eigenvalues ---    0.07246   0.07266   0.07425   0.07759   0.09693
     Eigenvalues ---    0.13770   0.15234   0.15768   0.15968   0.16000
     Eigenvalues ---    0.16000   0.16000   0.16000   0.16000   0.16000
     Eigenvalues ---    0.16000   0.16000   0.16000   0.16001   0.16002
     Eigenvalues ---    0.16023   0.16232   0.19807   0.23588   0.23848
     Eigenvalues ---    0.24124   0.24477   0.25000   0.25000   0.25002
     Eigenvalues ---    0.25016   0.25089   0.25767   0.26502   0.28491
     Eigenvalues ---    0.31912   0.32110   0.32225   0.32235   0.32236
     Eigenvalues ---    0.32247   0.32261   0.32264   0.32270   0.32277
     Eigenvalues ---    0.32280   0.32283   0.32298   0.32347   0.32367
     Eigenvalues ---    0.32477   0.33338   0.33829   0.34033   0.35578
     Eigenvalues ---    0.41036   0.47618   0.49713   0.51016   0.52198
     Eigenvalues ---    0.54161   0.55692   0.56187   0.57978   0.59217
     Eigenvalues ---    0.62289   0.64660   0.70367
 En-DIIS/RFO-DIIS/Sim-DIIS IScMMF=       -3 using points:     6    5    4
 RFO step:  Lambda=-3.15166142D-06.
 DidBck=F Rises=F RFO-DIIS coefs:    1.28554   -0.30457    0.01903
 Iteration  1 RMS(Cart)=  0.00079500 RMS(Int)=  0.00000049
 Iteration  2 RMS(Cart)=  0.00000048 RMS(Int)=  0.00000020
 Variable       Old X    -DE/DX   Delta X   Delta X   Delta X     New X
                                 (Linear)    (Quad)   (Total)
    R1        2.62696  -0.00001  -0.00049   0.00029  -0.00020   2.62676
    R2        2.62656   0.00005  -0.00041   0.00039  -0.00002   2.62654
    R3        2.05131   0.00001  -0.00007   0.00012   0.00006   2.05136
    R4        2.63922  -0.00016  -0.00001  -0.00029  -0.00030   2.63892
    R5        2.69475  -0.00003  -0.00008   0.00002  -0.00006   2.69469
    R6        2.95844   0.00035   0.00178  -0.00008   0.00171   2.96015
    R7        2.54753  -0.00034  -0.00086   0.00000  -0.00085   2.54668
    R8        2.96037   0.00010   0.00116  -0.00044   0.00073   2.96110
    R9        2.62895   0.00024  -0.00114   0.00132   0.00017   2.62912
   R10        2.62944   0.00023  -0.00117   0.00129   0.00012   2.62956
   R11        2.63839   0.00004   0.00076  -0.00040   0.00036   2.63875
   R12        2.54774  -0.00056  -0.00059  -0.00040  -0.00098   2.54676
   R13        2.69588  -0.00034  -0.00044  -0.00031  -0.00075   2.69513
   R14        2.62656  -0.00007  -0.00069   0.00042  -0.00028   2.62628
   R15        2.83145   0.00001   0.00017  -0.00010   0.00006   2.83151
   R16        2.67373   0.00016   0.00015   0.00024   0.00039   2.67411
   R17        2.04454  -0.00002  -0.00008   0.00002  -0.00006   2.04448
   R18        2.82073   0.00003  -0.00004   0.00017   0.00013   2.82086
   R19        2.67459  -0.00006  -0.00031   0.00011  -0.00020   2.67438
   R20        2.82039   0.00011  -0.00014   0.00054   0.00040   2.82079
   R21        2.62601   0.00005  -0.00052   0.00053   0.00001   2.62602
   R22        2.04461  -0.00005  -0.00005  -0.00007  -0.00012   2.04449
   R23        2.83138   0.00001   0.00019  -0.00010   0.00009   2.83148
   R24        2.07183  -0.00005  -0.00005  -0.00008  -0.00013   2.07170
   R25        2.07179  -0.00005  -0.00005  -0.00008  -0.00013   2.07166
   R26        2.06505  -0.00002  -0.00010   0.00004  -0.00006   2.06499
   R27        2.06284   0.00002  -0.00006   0.00014   0.00008   2.06293
   R28        2.06844  -0.00006  -0.00005  -0.00010  -0.00015   2.06828
   R29        2.06847  -0.00006  -0.00005  -0.00010  -0.00015   2.06832
   R30        2.06503  -0.00002  -0.00010   0.00005  -0.00005   2.06498
   R31        2.07183  -0.00005  -0.00005  -0.00009  -0.00013   2.07170
   R32        2.07180  -0.00005  -0.00005  -0.00008  -0.00013   2.07167
   R33        2.06820  -0.00004  -0.00009  -0.00000  -0.00009   2.06811
   R34        2.06293  -0.00001   0.00001  -0.00001  -0.00000   2.06293
   R35        2.06860  -0.00005  -0.00009  -0.00003  -0.00012   2.06848
    A1        2.13032   0.00008   0.00047  -0.00005   0.00042   2.13074
    A2        2.07633  -0.00004  -0.00021   0.00004  -0.00017   2.07616
    A3        2.07653  -0.00005  -0.00026   0.00001  -0.00025   2.07628
    A4        2.10269   0.00001   0.00001   0.00002   0.00002   2.10272
    A5        2.28534  -0.00001   0.00010   0.00005   0.00015   2.28548
    A6        1.89515   0.00000  -0.00011  -0.00006  -0.00017   1.89498
    A7        2.18807  -0.00004   0.00031  -0.00038  -0.00008   2.18799
    A8        1.88712   0.00010  -0.00005   0.00036   0.00031   1.88743
    A9        2.20799  -0.00005  -0.00025   0.00002  -0.00023   2.20776
   A10        1.85456   0.00001  -0.00091   0.00066  -0.00024   1.85432
   A11        1.91952  -0.00005  -0.00009  -0.00034  -0.00043   1.91909
   A12        1.91964  -0.00006  -0.00008  -0.00035  -0.00043   1.91921
   A13        1.91895   0.00000   0.00009  -0.00003   0.00006   1.91901
   A14        1.91851   0.00000   0.00011   0.00000   0.00011   1.91862
   A15        1.93122   0.00009   0.00081   0.00007   0.00088   1.93210
   A16        2.18790  -0.00006   0.00025  -0.00037  -0.00012   2.18778
   A17        2.20800  -0.00004   0.00015  -0.00027  -0.00012   2.20788
   A18        1.88728   0.00011  -0.00040   0.00064   0.00024   1.88752
   A19        2.10280  -0.00000  -0.00013   0.00013   0.00000   2.10280
   A20        2.28509   0.00005   0.00026   0.00007   0.00033   2.28542
   A21        1.89530  -0.00005  -0.00013  -0.00020  -0.00033   1.89497
   A22        1.84876  -0.00002   0.00011  -0.00001   0.00010   1.84886
   A23        2.20606  -0.00006  -0.00038  -0.00008  -0.00046   2.20560
   A24        2.22837   0.00008   0.00027   0.00010   0.00036   2.22873
   A25        1.88783  -0.00007  -0.00016  -0.00006  -0.00021   1.88762
   A26        2.21343   0.00006   0.00015   0.00016   0.00032   2.21375
   A27        2.18193   0.00001   0.00000  -0.00011  -0.00010   2.18182
   A28        1.90592  -0.00000   0.00021  -0.00023  -0.00002   1.90589
   A29        2.13389   0.00011   0.00044   0.00021   0.00065   2.13454
   A30        2.24338  -0.00010  -0.00065   0.00002  -0.00063   2.24275
   A31        1.90573   0.00001   0.00043  -0.00039   0.00004   1.90577
   A32        2.13410   0.00009  -0.00026   0.00066   0.00040   2.13450
   A33        2.24335  -0.00010  -0.00016  -0.00028  -0.00044   2.24291
   A34        1.88790  -0.00005  -0.00013  -0.00004  -0.00017   1.88773
   A35        2.18143   0.00003   0.00016  -0.00001   0.00014   2.18157
   A36        2.21386   0.00002  -0.00003   0.00005   0.00003   2.21388
   A37        1.84857  -0.00002   0.00023  -0.00001   0.00022   1.84879
   A38        2.20570  -0.00002  -0.00028  -0.00001  -0.00029   2.20542
   A39        2.22892   0.00004   0.00005   0.00002   0.00007   2.22898
   A40        1.95031   0.00001  -0.00005   0.00007   0.00002   1.95034
   A41        1.95036   0.00001  -0.00004   0.00006   0.00002   1.95039
   A42        1.93261  -0.00004   0.00017  -0.00039  -0.00023   1.93238
   A43        1.87068  -0.00000   0.00005  -0.00000   0.00004   1.87073
   A44        1.87813   0.00002  -0.00006   0.00014   0.00008   1.87821
   A45        1.87819   0.00002  -0.00006   0.00014   0.00008   1.87826
   A46        1.93304  -0.00001  -0.00012   0.00012  -0.00000   1.93304
   A47        1.92566   0.00004   0.00022   0.00007   0.00029   1.92595
   A48        1.92600   0.00003   0.00019   0.00004   0.00023   1.92623
   A49        1.90844  -0.00002  -0.00031   0.00007  -0.00025   1.90820
   A50        1.90834  -0.00002  -0.00031   0.00007  -0.00024   1.90809
   A51        1.86089  -0.00003   0.00035  -0.00039  -0.00004   1.86085
   A52        1.93244  -0.00002   0.00016  -0.00027  -0.00011   1.93233
   A53        1.95040   0.00000  -0.00002  -0.00000  -0.00003   1.95037
   A54        1.95046   0.00000  -0.00002  -0.00000  -0.00003   1.95044
   A55        1.87816   0.00001  -0.00007   0.00013   0.00006   1.87822
   A56        1.87819   0.00001  -0.00007   0.00013   0.00005   1.87825
   A57        1.87063   0.00000   0.00002   0.00005   0.00007   1.87070
   A58        1.92564   0.00003   0.00029  -0.00001   0.00028   1.92592
   A59        1.93310  -0.00002  -0.00017  -0.00001  -0.00018   1.93292
   A60        1.92619   0.00002   0.00023  -0.00003   0.00020   1.92639
   A61        1.90885  -0.00001  -0.00034   0.00012  -0.00021   1.90864
   A62        1.86087  -0.00001   0.00029  -0.00023   0.00005   1.86092
   A63        1.90771  -0.00000  -0.00030   0.00016  -0.00013   1.90757
    D1        0.00080  -0.00000  -0.00010  -0.00008  -0.00018   0.00062
    D2       -3.13958  -0.00000  -0.00010  -0.00018  -0.00028  -3.13986
    D3       -3.14124  -0.00000  -0.00006  -0.00006  -0.00012  -3.14136
    D4        0.00157  -0.00000  -0.00006  -0.00016  -0.00023   0.00134
    D5        0.00015  -0.00001  -0.00002  -0.00006  -0.00008   0.00007
    D6        3.14063  -0.00000  -0.00000   0.00004   0.00003   3.14067
    D7       -3.14099  -0.00000  -0.00006  -0.00007  -0.00014  -3.14113
    D8       -0.00051  -0.00000  -0.00004   0.00002  -0.00003  -0.00054
    D9        0.00284  -0.00000  -0.00010  -0.00027  -0.00038   0.00246
   D10       -3.14066   0.00000  -0.00002  -0.00004  -0.00007  -3.14072
   D11       -3.13972  -0.00000  -0.00010  -0.00019  -0.00029  -3.14002
   D12       -0.00004   0.00000  -0.00002   0.00004   0.00002  -0.00002
   D13        3.14039   0.00000   0.00001   0.00013   0.00014   3.14053
   D14       -0.00125   0.00000  -0.00001   0.00007   0.00007  -0.00118
   D15       -0.00010   0.00000   0.00000   0.00004   0.00004  -0.00005
   D16        3.14145  -0.00000  -0.00001  -0.00002  -0.00003   3.14142
   D17       -0.00613   0.00001   0.00036   0.00062   0.00098  -0.00516
   D18       -2.08235   0.00003   0.00082   0.00045   0.00128  -2.08107
   D19        2.06961  -0.00001  -0.00008   0.00082   0.00074   2.07035
   D20        3.13771   0.00001   0.00026   0.00035   0.00061   3.13832
   D21        1.06150   0.00002   0.00073   0.00018   0.00091   1.06241
   D22       -1.06973  -0.00001  -0.00018   0.00055   0.00037  -1.06936
   D23        0.00015  -0.00000   0.00003  -0.00010  -0.00008   0.00008
   D24        3.14055  -0.00000  -0.00004   0.00001  -0.00003   3.14052
   D25        3.13981   0.00000   0.00011   0.00013   0.00024   3.14005
   D26       -0.00297   0.00000   0.00005   0.00024   0.00029  -0.00269
   D27        0.00711  -0.00002  -0.00048  -0.00076  -0.00124   0.00587
   D28       -3.13948  -0.00000  -0.00006  -0.00014  -0.00019  -3.13967
   D29        2.08369  -0.00007  -0.00106  -0.00080  -0.00186   2.08183
   D30       -1.06290  -0.00005  -0.00064  -0.00018  -0.00082  -1.06371
   D31       -2.06939   0.00004   0.00008  -0.00072  -0.00065  -2.07003
   D32        1.06721   0.00006   0.00050  -0.00010   0.00040   1.06761
   D33       -0.00480   0.00002   0.00035   0.00055   0.00090  -0.00389
   D34        3.13768   0.00001   0.00034   0.00047   0.00081   3.13849
   D35        3.14102   0.00000  -0.00001   0.00002   0.00002   3.14104
   D36        0.00031   0.00000  -0.00002  -0.00005  -0.00007   0.00024
   D37       -3.13766  -0.00001  -0.00035  -0.00044  -0.00080  -3.13845
   D38        0.00420  -0.00002  -0.00036  -0.00050  -0.00086   0.00333
   D39       -0.00035  -0.00000   0.00001   0.00009   0.00010  -0.00025
   D40        3.14150  -0.00000   0.00000   0.00003   0.00003   3.14153
   D41       -3.14074  -0.00000   0.00000  -0.00009  -0.00009  -3.14083
   D42        0.00044  -0.00000   0.00000  -0.00003  -0.00003   0.00041
   D43       -0.00015  -0.00000   0.00002  -0.00001   0.00001  -0.00014
   D44        3.14102   0.00000   0.00002   0.00005   0.00007   3.14110
   D45        0.00019  -0.00000   0.00001  -0.00010  -0.00009   0.00010
   D46        3.14159  -0.00000  -0.00001  -0.00005  -0.00006   3.14152
   D47       -3.14136  -0.00000   0.00003  -0.00004  -0.00001  -3.14137
   D48        0.00004  -0.00000   0.00000   0.00001   0.00001   0.00005
   D49        3.13981   0.00000   0.00003   0.00006   0.00009   3.13990
   D50       -1.04993  -0.00000   0.00003   0.00003   0.00006  -1.04987
   D51        1.04628   0.00000   0.00003   0.00008   0.00011   1.04639
   D52       -0.00184  -0.00000   0.00001  -0.00001  -0.00001  -0.00184
   D53        2.09161  -0.00000   0.00002  -0.00004  -0.00003   2.09158
   D54       -2.09537   0.00000   0.00001   0.00001   0.00002  -2.09535
   D55       -0.00022   0.00000  -0.00002   0.00013   0.00011  -0.00011
   D56       -3.14052   0.00000   0.00004   0.00001   0.00006  -3.14046
   D57        3.14156   0.00000  -0.00000   0.00008   0.00008  -3.14154
   D58        0.00126   0.00000   0.00007  -0.00004   0.00003   0.00129
   D59        1.00620   0.00002   0.00099   0.00094   0.00193   1.00814
   D60        3.12231   0.00001   0.00064   0.00109   0.00173   3.12404
   D61       -1.04584   0.00001   0.00031   0.00126   0.00158  -1.04426
   D62       -2.13683   0.00002   0.00091   0.00108   0.00199  -2.13484
   D63       -0.02072   0.00001   0.00057   0.00122   0.00179  -0.01894
   D64        2.09432   0.00001   0.00024   0.00139   0.00163   2.09595
   D65        0.00026  -0.00000   0.00000  -0.00010  -0.00009   0.00016
   D66       -3.14117  -0.00000  -0.00002  -0.00009  -0.00011  -3.14129
   D67        3.14157   0.00000   0.00001  -0.00003  -0.00002   3.14155
   D68        0.00014  -0.00000  -0.00001  -0.00003  -0.00004   0.00010
   D69       -3.13702  -0.00000  -0.00020  -0.00033  -0.00053  -3.13755
   D70       -1.02145  -0.00000  -0.00053  -0.00012  -0.00065  -1.02209
   D71        1.03051   0.00000   0.00015  -0.00053  -0.00038   1.03013
   D72        0.00489  -0.00000  -0.00021  -0.00040  -0.00061   0.00428
   D73        2.12046  -0.00001  -0.00054  -0.00019  -0.00073   2.11973
   D74       -2.11077  -0.00000   0.00014  -0.00060  -0.00046  -2.11123
   D75       -0.00006   0.00000  -0.00001   0.00006   0.00005  -0.00001
   D76       -3.14123  -0.00000  -0.00001  -0.00000  -0.00001  -3.14124
   D77        3.14137   0.00000   0.00001   0.00006   0.00007   3.14144
   D78        0.00020   0.00000   0.00002  -0.00001   0.00001   0.00021
   D79       -1.05032  -0.00000  -0.00000  -0.00009  -0.00010  -1.05042
   D80        1.04583   0.00000  -0.00001  -0.00001  -0.00001   1.04582
   D81        3.13940  -0.00000  -0.00000  -0.00005  -0.00006   3.13934
   D82        2.09076  -0.00000  -0.00001  -0.00002  -0.00002   2.09074
   D83       -2.09627   0.00000  -0.00001   0.00007   0.00006  -2.09621
   D84       -0.00270   0.00000  -0.00001   0.00003   0.00002  -0.00268
         Item               Value     Threshold  Converged?
 Maximum Force            0.000556     0.000450     NO 
 RMS     Force            0.000076     0.000300     YES
 Maximum Displacement     0.004594     0.001800     NO 
 RMS     Displacement     0.000795     0.001200     YES
 Predicted change in Energy=-1.575077D-06
 GradGradGradGradGradGradGradGradGradGradGradGradGradGradGradGradGradGrad

                          Input orientation:                          
 ---------------------------------------------------------------------
 Center     Atomic      Atomic             Coordinates (Angstroms)
 Number     Number       Type             X           Y           Z
 ---------------------------------------------------------------------
      1          6           0       -5.817210    1.411012   -0.016888
      2          6           0       -4.605894    0.729729   -0.043994
      3          7           0       -4.578030   -0.666378   -0.029821
      4          5           0       -5.836701   -1.597871    0.012771
      5          7           0       -7.083378   -0.649075    0.042753
      6          6           0       -7.037191    0.746423    0.025623
      7          6           0       -3.264049    1.210422   -0.086067
      8          6           0       -2.454353    0.080931   -0.096195
      9          6           0       -3.289748   -1.060706   -0.061076
     10          6           0       -8.376670   -1.025762    0.084811
     11          6           0       -9.196994    0.127406    0.096082
     12          6           0       -8.372759    1.245602    0.059344
     13          9           0       -5.808791   -2.381528    1.162003
     14          9           0       -5.875601   -2.396294   -1.126217
     15          6           0       -8.782826    2.686744    0.055745
     16          6           0       -8.789126   -2.460066    0.113009
     17          6           0       -2.834819    2.645738   -0.113447
     18          6           0       -2.895913   -2.500537   -0.055161
     19          1           0       -5.810063    2.496457   -0.028947
     20          1           0       -1.373104    0.058175   -0.125748
     21          1           0      -10.278388    0.119299    0.128126
     22          1           0       -8.381377    3.225431    0.922070
     23          1           0       -8.429176    3.207470   -0.841806
     24          1           0       -9.871292    2.779008    0.084335
     25          1           0       -9.876745   -2.549346    0.141687
     26          1           0       -8.405717   -2.983729   -0.768287
     27          1           0       -8.361314   -2.962315    0.986317
     28          1           0       -1.745186    2.722822   -0.142473
     29          1           0       -3.228040    3.170619   -0.991934
     30          1           0       -3.182499    3.190716    0.771963
     31          1           0       -3.347431   -3.022038   -0.904793
     32          1           0       -1.810254   -2.604710   -0.102098
     33          1           0       -3.267862   -2.993648    0.848516
 ---------------------------------------------------------------------
                    Distance matrix (angstroms):
                    1          2          3          4          5
     1  C    0.000000
     2  C    1.390024   0.000000
     3  N    2.418942   1.396457   0.000000
     4  B    3.009092   2.633596   1.566444   0.000000
     5  N    2.418822   2.836645   2.506458   1.566945   0.000000
     6  C    1.389906   2.432351   2.836645   2.633829   1.396368
     7  C    2.561963   1.425968   2.291744   3.809832   4.249894
     8  C    3.617210   2.247842   2.252306   3.777635   4.688293
     9  C    3.535450   2.222204   1.347644   2.604030   3.817309
    10  C    3.535399   4.161381   3.817324   2.604599   1.347689
    11  C    3.617091   4.632560   4.688365   3.778239   2.252363
    12  C    2.562031   3.803429   4.250127   3.810393   2.291850
    13  F    3.971551   3.547014   2.424244   1.391270   2.424600
    14  F    3.966056   3.543357   2.424538   1.391505   2.424456
    15  C    3.229187   4.613742   5.378760   5.199945   3.743793
    16  C    4.882049   5.262972   4.579415   3.077375   2.488815
    17  C    3.229323   2.610099   3.743780   5.199561   5.378703
    18  C    4.882178   3.654967   2.488836   3.076956   4.579559
    19  H    1.085536   2.138124   3.394323   4.094627   3.394237
    20  H    4.646729   3.302817   3.287207   4.762917   5.756372
    21  H    4.646683   5.707840   5.756415   4.763461   3.287214
    22  H    3.278523   4.627751   5.524284   5.528693   4.179689
    23  H    3.275686   4.625277   5.522439   5.526529   4.179301
    24  H    4.279865   5.651586   6.316829   5.953160   4.418817
    25  H    5.673571   6.210369   5.625954   4.152575   3.379899
    26  H    5.155455   5.362185   4.535045   3.021671   2.803029
    27  H    5.157991   5.366182   4.540605   3.030374   2.806156
    28  H    4.279952   3.487946   4.418639   5.952561   6.316668
    29  H    3.278831   2.958887   4.179794   5.527480   5.524878
    30  H    3.275871   2.957752   4.179418   5.527362   5.522011
    31  H    5.151710   4.049749   2.798051   3.011087   4.526157
    32  H    5.673533   4.351720   3.379785   4.152012   5.625951
    33  H    5.162279   4.055914   2.811442   3.040658   4.550213
                    6          7          8          9         10
     6  C    0.000000
     7  C    3.803206   0.000000
     8  C    4.632507   1.389769   0.000000
     9  C    4.161318   2.271411   1.415080   0.000000
    10  C    2.222239   5.582886   6.027551   5.089134   0.000000
    11  C    2.247864   6.033733   6.745542   6.027592   1.415223
    12  C    1.426203   5.110900   6.033919   5.583060   2.271510
    13  F    3.547451   4.575533   4.347301   3.096139   3.097167
    14  F    3.542979   4.572802   4.347703   3.099186   3.098434
    15  C    2.610171   5.714590   6.845650   6.650635   3.734771
    16  C    3.654927   6.636158   6.828600   5.677295   1.492697
    17  C    4.613747   1.498372   2.592930   3.734625   6.650663
    18  C    5.263028   3.729303   2.619282   1.492734   5.677433
    19  H    2.138093   2.852952   4.135224   4.359636   4.359638
    20  H    5.707756   2.214705   1.081892   2.220270   7.090077
    21  H    3.302900   7.101928   7.827344   7.090085   2.220264
    22  H    2.959042   5.591391   6.786336   6.727722   4.332860
    23  H    2.957499   5.589086   6.784518   6.726112   4.333778
    24  H    3.488119   6.793023   7.894504   7.621107   4.087808
    25  H    4.351854   7.610222   7.878252   6.756160   2.138871
    26  H    4.051813   6.670314   6.727747   5.511017   2.135943
    27  H    4.053513   6.674118   6.732411   5.516696   2.136161
    28  H    5.651524   2.144173   2.735808   4.087466   7.621031
    29  H    4.628367   2.159690   3.308641   4.332945   6.728847
    30  H    4.624959   2.159729   3.309781   4.333594   6.725346
    31  H    5.355494   4.311727   3.328639   2.135886   5.500698
    32  H    6.210256   4.082770   2.761805   2.138816   6.756170
    33  H    5.373372   4.306700   3.317727   2.136376   5.527724
                   11         12         13         14         15
    11  C    0.000000
    12  C    1.389631   0.000000
    13  F    4.348662   4.576665   0.000000
    14  F    4.346807   4.572172   2.289243   0.000000
    15  C    2.592947   1.498353   5.979639   5.973798   0.000000
    16  C    2.619477   3.729372   3.160530   3.166761   5.147133
    17  C    6.845667   5.714806   5.978686   5.974457   5.950554
    18  C    6.828805   6.636453   3.159194   3.168054   7.847034
    19  H    4.135134   2.853041   5.021265   5.014709   2.980051
    20  H    7.827340   7.102070   5.223578   5.224733   7.864242
    21  H    1.081899   2.214658   5.224972   5.223611   2.972157
    22  H    3.308360   2.159652   6.173634   6.486770   1.096296
    23  H    3.309980   2.159671   6.489882   6.164722   1.096276
    24  H    2.736020   2.144192   6.655555   6.649416   1.092743
    25  H    2.762091   4.082938   4.197316   4.200019   5.349831
    26  H    3.324517   4.309674   3.291305   2.621962   5.742430
    27  H    3.322236   4.308824   2.623652   3.310884   5.740688
    28  H    7.894462   6.793204   6.653490   6.650821   7.040523
    29  H    6.787734   5.592764   6.490459   6.165884   5.673396
    30  H    6.783423   5.588389   6.172475   6.486182   5.668388
    31  H    6.718493   6.663050   3.277224   2.613853   7.940803
    32  H    7.878303   7.610350   4.199531   4.197535   8.754494
    33  H    6.742532   6.682365   2.632353   3.325162   7.956769
                   16         17         18         19         20
    16  C    0.000000
    17  C    7.846928   0.000000
    18  C    5.895750   5.146968   0.000000
    19  H    5.784643   2.980184   5.784713   0.000000
    20  H    7.835555   2.971909   2.978412   5.063713   0.000000
    21  H    2.978466   7.864347   7.835692   5.063742   8.909111
    22  H    5.757232   5.672093   7.989494   2.836811   7.761786
    23  H    5.758663   5.669469   7.988564   2.833026   7.760087
    24  H    5.349748   7.040513   8.749227   4.072622   8.925596
    25  H    1.091654   8.754582   6.983777   6.482835   8.898460
    26  H    1.094489   7.946988   5.576734   6.108722   7.689193
    27  H    1.094505   7.949961   5.582878   6.110469   7.693837
    28  H    8.748982   1.092742   5.349325   4.072757   2.690552
    29  H    7.990694   1.096295   5.757592   2.837020   3.725368
    30  H    7.987479   1.096281   5.758179   2.833292   3.727278
    31  H    5.564511   5.745666   1.094398   6.106182   3.740667
    32  H    6.983684   5.349492   1.091655   6.482725   2.698632
    33  H    5.595537   5.737209   1.094593   6.113426   3.721951
                   21         22         23         24         25
    21  H    0.000000
    22  H    3.725192   0.000000
    23  H    3.727888   1.764615   0.000000
    24  H    2.691040   1.766618   1.766639   0.000000
    25  H    2.698735   6.016077   6.016946   5.328666   0.000000
    26  H    3.733528   6.435182   6.191679   6.006996   1.783441
    27  H    3.729344   6.188112   6.435283   6.004697   1.783388
    28  H    8.925642   6.739799   6.737928   8.129464   9.695295
    29  H    7.763536   5.497572   5.203433   6.741255   8.843550
    30  H    7.758851   5.201161   5.489276   6.736638   8.840729
    31  H    7.679394   8.228543   8.039582   8.785857   6.629518
    32  H    8.898456   8.844158   8.839612   9.695335   8.070364
    33  H    7.704341   8.051732   8.243192   8.804136   6.661407
                   26         27         28         29         30
    26  H    0.000000
    27  H    1.755296   0.000000
    28  H    8.793124   8.795913   0.000000
    29  H    8.045766   8.238741   1.766624   0.000000
    30  H    8.232748   8.045238   1.766631   1.764599   0.000000
    31  H    5.060273   5.359001   6.012631   6.194420   6.437160
    32  H    6.639850   6.650483   5.328082   6.013015   6.019468
    33  H    5.386252   5.095412   5.998219   6.433275   6.185427
                   31         32         33
    31  H    0.000000
    32  H    1.783647   0.000000
    33  H    1.755343   1.783133   0.000000
 Stoichiometry    C13H15BF2N2
 Framework group  C1[X(C13H15BF2N2)]
 Deg. of freedom    93
 Full point group                 C1      NOp   1
 Largest Abelian subgroup         C1      NOp   1
 Largest concise Abelian subgroup C1      NOp   1
                         Standard orientation:                         
 ---------------------------------------------------------------------
 Center     Atomic      Atomic             Coordinates (Angstroms)
 Number     Number       Type             X           Y           Z
 ---------------------------------------------------------------------
      1          6           0        0.000174    1.667475    0.001024
      2          6           0       -1.216109    0.994554    0.000575
      3          7           0       -1.253220   -0.401409    0.000073
      4          5           0       -0.000325   -1.341617    0.003101
      5          7           0        1.253238   -0.401469   -0.001086
      6          6           0        1.216242    0.994408    0.000262
      7          6           0       -2.555249    1.484541   -0.000677
      8          6           0       -3.372703    0.360608   -0.001982
      9          6           0       -2.544569   -0.786844   -0.001398
     10          6           0        2.544564   -0.787136   -0.002284
     11          6           0        3.372839    0.360390   -0.002063
     12          6           0        2.555651    1.484346   -0.000466
     13          9           0       -0.000904   -2.137154   -1.138282
     14          9           0        0.000579   -2.128218    1.150943
     15          6           0        2.975416    2.922698   -0.000083
     16          6           0        2.947718   -2.224359   -0.003832
     17          6           0       -2.975139    2.922877   -0.000435
     18          6           0       -2.948032   -2.224018   -0.003647
     19          1           0        0.000200    2.753010    0.001631
     20          1           0       -4.454487    0.345327   -0.003090
     21          1           0        4.454625    0.344783   -0.003120
     22          1           0        2.602551    3.454862   -0.883054
     23          1           0        2.599949    3.455196    0.881559
     24          1           0        4.064867    3.007444    0.001474
     25          1           0        4.035069   -2.321138   -0.000507
     26          1           0        2.535740   -2.736142    0.871529
     27          1           0        2.541496   -2.732948   -0.883754
     28          1           0       -4.064596    3.007479   -0.003344
     29          1           0       -2.603484    3.454382    0.883441
     30          1           0       -2.598609    3.456168   -0.881150
     31          1           0       -2.524526   -2.739505    0.863891
     32          1           0       -4.035283   -2.320496    0.013339
     33          1           0       -2.553909   -2.729089   -0.891175
 ---------------------------------------------------------------------
 Rotational constants (GHZ):           0.6167447           0.3884412           0.2516301
 Standard basis: 6-31G(d,p) (6D, 7F)
 There are   345 symmetry adapted cartesian basis functions of A   symmetry.
 There are   345 symmetry adapted basis functions of A   symmetry.
   345 basis functions,   609 primitive gaussians,   345 cartesian basis functions
    65 alpha electrons       65 beta electrons
       nuclear repulsion energy      1343.0365314800 Hartrees.
 NAtoms=   33 NActive=   33 NUniq=   33 SFac= 1.00D+00 NAtFMM=   60 NAOKFM=F Big=F
 Integral buffers will be    131072 words long.
 Raffenetti 2 integral format.
 Two-electron integral symmetry is turned on.
 One-electron integrals computed using PRISM.
 NBasis=   345 RedAO= T EigKep=  4.49D-04  NBF=   345
 NBsUse=   345 1.00D-06 EigRej= -1.00D+00 NBFU=   345
 Initial guess from the checkpoint file:  "chenxi-bd.chk"
 B after Tr=     0.000000   -0.000000   -0.000000
         Rot=    1.000000   -0.000036    0.000007   -0.000032 Ang=  -0.01 deg.
 Requested convergence on RMS density matrix=1.00D-08 within 128 cycles.
 Requested convergence on MAX density matrix=1.00D-06.
 Requested convergence on             energy=1.00D-06.
 No special actions if energy rises.
 SCF Done:  E(RB3LYP) =  -838.685734027     A.U. after    8 cycles
            NFock=  8  Conv=0.69D-08     -V/T= 2.0090
 Calling FoFJK, ICntrl=      2127 FMM=F ISym2X=0 I1Cent= 0 IOpClX= 0 NMat=1 NMatS=1 NMatT=0.
 ***** Axes restored to original set *****
 -------------------------------------------------------------------
 Center     Atomic                   Forces (Hartrees/Bohr)
 Number     Number              X              Y              Z
 -------------------------------------------------------------------
      1        6           0.000052318    0.000027348   -0.000021681
      2        6          -0.000024468   -0.000106623    0.000027943
      3        7           0.000117563    0.000051687   -0.000017185
      4        5          -0.000135266    0.000074051    0.000038160
      5        7          -0.000073967   -0.000078272   -0.000062342
      6        6          -0.000142555   -0.000047556    0.000034055
      7        6           0.000053854    0.000057147   -0.000008672
      8        6           0.000097263    0.000081833   -0.000014798
      9        6          -0.000164123   -0.000091507    0.000009459
     10        6           0.000248889    0.000017906    0.000003524
     11        6          -0.000138776   -0.000035155    0.000010033
     12        6           0.000112880    0.000054013    0.000000354
     13        9           0.000010575   -0.000017455    0.000062268
     14        9           0.000011258   -0.000023009   -0.000045552
     15        6          -0.000009551    0.000018407   -0.000000673
     16        6          -0.000032555   -0.000014635   -0.000008088
     17        6          -0.000005774    0.000020377   -0.000000068
     18        6           0.000030614   -0.000004457    0.000000770
     19        1          -0.000004381   -0.000004194    0.000003290
     20        1          -0.000003887   -0.000007174    0.000000744
     21        1           0.000004382    0.000007723   -0.000002043
     22        1          -0.000001215   -0.000002816   -0.000005197
     23        1          -0.000000618   -0.000002539    0.000005222
     24        1           0.000000229   -0.000002424   -0.000000032
     25        1           0.000007020    0.000017544    0.000002361
     26        1           0.000003363    0.000001090    0.000005022
     27        1           0.000009127    0.000002205   -0.000007796
     28        1          -0.000000442   -0.000001020   -0.000000043
     29        1           0.000001002   -0.000004807    0.000004543
     30        1           0.000000880   -0.000005309   -0.000004034
     31        1           0.000001279    0.000001490   -0.000001356
     32        1          -0.000005598    0.000012305    0.000006593
     33        1          -0.000019319    0.000003825   -0.000014779
 -------------------------------------------------------------------
 Cartesian Forces:  Max     0.000248889 RMS     0.000051880

 GradGradGradGradGradGradGradGradGradGradGradGradGradGradGradGradGradGrad
 Berny optimization.
 Using GEDIIS/GDIIS optimizer.
 FormGI is forming the generalized inverse of G from B-inverse, IUseBI=4.
 Internal  Forces:  Max     0.000155890 RMS     0.000024047
 Search for a local minimum.
 Step number   7 out of a maximum of  192
 All quantities printed in internal units (Hartrees-Bohrs-Radians)
 Mixed Optimization -- En-DIIS/RFO-DIIS
 Swapping is turned off.
 Update second derivatives using D2CorX and points    2    3    4    5    6
                                                      7
 DE= -1.94D-06 DEPred=-1.58D-06 R= 1.23D+00
 TightC=F SS=  1.41D+00  RLast= 6.81D-03 DXNew= 1.4270D+00 2.0435D-02
 Trust test= 1.23D+00 RLast= 6.81D-03 DXMaxT set to 8.49D-01
 ITU=  1  1  1  1  1  1  0
     Eigenvalues ---    0.00695   0.00734   0.00762   0.00764   0.01192
     Eigenvalues ---    0.01783   0.01818   0.01879   0.01993   0.02148
     Eigenvalues ---    0.02234   0.02619   0.02855   0.02872   0.02875
     Eigenvalues ---    0.02878   0.02901   0.02914   0.02929   0.03115
     Eigenvalues ---    0.07103   0.07104   0.07206   0.07207   0.07215
     Eigenvalues ---    0.07246   0.07332   0.07429   0.07761   0.09868
     Eigenvalues ---    0.13641   0.15227   0.15831   0.15965   0.15997
     Eigenvalues ---    0.16000   0.16000   0.16000   0.16000   0.16000
     Eigenvalues ---    0.16000   0.16000   0.16000   0.16001   0.16002
     Eigenvalues ---    0.16124   0.16197   0.20308   0.23533   0.23626
     Eigenvalues ---    0.23853   0.24319   0.24997   0.25000   0.25002
     Eigenvalues ---    0.25026   0.25128   0.26092   0.27066   0.28496
     Eigenvalues ---    0.31327   0.32197   0.32226   0.32235   0.32236
     Eigenvalues ---    0.32249   0.32264   0.32266   0.32270   0.32278
     Eigenvalues ---    0.32282   0.32296   0.32312   0.32357   0.32400
     Eigenvalues ---    0.32630   0.33322   0.33842   0.34034   0.35467
     Eigenvalues ---    0.40383   0.46869   0.48792   0.50737   0.52074
     Eigenvalues ---    0.53430   0.54754   0.55979   0.58648   0.61199
     Eigenvalues ---    0.61801   0.65311   0.68850
 En-DIIS/RFO-DIIS/Sim-DIIS IScMMF=       -3 using points:     7    6    5    4
 RFO step:  Lambda=-5.50622719D-07.
 DidBck=F Rises=F RFO-DIIS coefs:    1.82726   -0.83720    0.00381    0.00614
 Iteration  1 RMS(Cart)=  0.00062364 RMS(Int)=  0.00000038
 Iteration  2 RMS(Cart)=  0.00000042 RMS(Int)=  0.00000005
 Variable       Old X    -DE/DX   Delta X   Delta X   Delta X     New X
                                 (Linear)    (Quad)   (Total)
    R1        2.62676   0.00002  -0.00013   0.00011  -0.00002   2.62675
    R2        2.62654   0.00007   0.00001   0.00010   0.00012   2.62666
    R3        2.05136  -0.00000   0.00004  -0.00003   0.00000   2.05137
    R4        2.63892  -0.00005  -0.00025   0.00008  -0.00017   2.63875
    R5        2.69469   0.00007  -0.00004   0.00016   0.00012   2.69481
    R6        2.96015   0.00005   0.00131  -0.00085   0.00046   2.96061
    R7        2.54668  -0.00007  -0.00065   0.00036  -0.00030   2.54638
    R8        2.96110  -0.00007   0.00053  -0.00071  -0.00018   2.96092
    R9        2.62912   0.00006   0.00029  -0.00015   0.00014   2.62926
   R10        2.62956   0.00005   0.00024  -0.00016   0.00008   2.62965
   R11        2.63875  -0.00001   0.00024  -0.00022   0.00002   2.63877
   R12        2.54676  -0.00016  -0.00079   0.00035  -0.00044   2.54633
   R13        2.69513  -0.00004  -0.00059   0.00037  -0.00022   2.69491
   R14        2.62628   0.00001  -0.00018   0.00015  -0.00003   2.62625
   R15        2.83151   0.00001   0.00005  -0.00001   0.00004   2.83155
   R16        2.67411   0.00012   0.00032  -0.00000   0.00032   2.67443
   R17        2.04448  -0.00000  -0.00005   0.00004  -0.00001   2.04447
   R18        2.82086  -0.00001   0.00010  -0.00012  -0.00002   2.82084
   R19        2.67438   0.00007  -0.00014   0.00023   0.00009   2.67448
   R20        2.82079  -0.00000   0.00033  -0.00029   0.00004   2.82083
   R21        2.62602   0.00007   0.00004   0.00010   0.00014   2.62616
   R22        2.04449  -0.00000  -0.00011   0.00009  -0.00002   2.04448
   R23        2.83148   0.00001   0.00007  -0.00000   0.00007   2.83154
   R24        2.07170  -0.00001  -0.00012   0.00009  -0.00002   2.07168
   R25        2.07166  -0.00001  -0.00012   0.00009  -0.00002   2.07164
   R26        2.06499  -0.00000  -0.00006   0.00007   0.00001   2.06499
   R27        2.06293  -0.00001   0.00006  -0.00007  -0.00001   2.06292
   R28        2.06828  -0.00000  -0.00014   0.00013  -0.00001   2.06827
   R29        2.06832  -0.00000  -0.00014   0.00012  -0.00001   2.06830
   R30        2.06498  -0.00000  -0.00005   0.00005   0.00001   2.06499
   R31        2.07170  -0.00001  -0.00012   0.00009  -0.00003   2.07167
   R32        2.07167  -0.00001  -0.00012   0.00009  -0.00002   2.07165
   R33        2.06811  -0.00000  -0.00008   0.00009   0.00001   2.06812
   R34        2.06293  -0.00001  -0.00001  -0.00000  -0.00001   2.06292
   R35        2.06848  -0.00001  -0.00011   0.00009  -0.00003   2.06846
    A1        2.13074   0.00002   0.00033  -0.00019   0.00014   2.13088
    A2        2.07616  -0.00000  -0.00013   0.00010  -0.00003   2.07613
    A3        2.07628  -0.00001  -0.00020   0.00009  -0.00011   2.07617
    A4        2.10272  -0.00001   0.00001  -0.00005  -0.00004   2.10268
    A5        2.28548  -0.00002   0.00011  -0.00014  -0.00003   2.28545
    A6        1.89498   0.00003  -0.00012   0.00019   0.00007   1.89505
    A7        2.18799  -0.00001  -0.00008   0.00000  -0.00007   2.18792
    A8        1.88743   0.00002   0.00025  -0.00019   0.00006   1.88749
    A9        2.20776  -0.00000  -0.00017   0.00019   0.00002   2.20778
   A10        1.85432   0.00003  -0.00015   0.00019   0.00004   1.85436
   A11        1.91909  -0.00002  -0.00035   0.00018  -0.00018   1.91891
   A12        1.91921  -0.00002  -0.00035   0.00016  -0.00020   1.91902
   A13        1.91901  -0.00000   0.00003  -0.00000   0.00003   1.91904
   A14        1.91862  -0.00000   0.00008  -0.00001   0.00007   1.91869
   A15        1.93210   0.00002   0.00071  -0.00048   0.00022   1.93233
   A16        2.18778   0.00000  -0.00010   0.00013   0.00003   2.18781
   A17        2.20788  -0.00001  -0.00010   0.00009  -0.00001   2.20786
   A18        1.88752   0.00001   0.00020  -0.00022  -0.00001   1.88751
   A19        2.10280  -0.00003  -0.00001  -0.00008  -0.00009   2.10271
   A20        2.28542  -0.00001   0.00025  -0.00021   0.00004   2.28546
   A21        1.89497   0.00003  -0.00024   0.00029   0.00005   1.89502
   A22        1.84886  -0.00003   0.00006  -0.00013  -0.00007   1.84879
   A23        2.20560   0.00000  -0.00035   0.00027  -0.00008   2.20551
   A24        2.22873   0.00003   0.00029  -0.00014   0.00015   2.22889
   A25        1.88762  -0.00002  -0.00016   0.00008  -0.00008   1.88753
   A26        2.21375   0.00002   0.00025  -0.00012   0.00013   2.21388
   A27        2.18182   0.00000  -0.00009   0.00004  -0.00005   2.18178
   A28        1.90589   0.00001  -0.00003   0.00005   0.00002   1.90592
   A29        2.13454   0.00001   0.00050  -0.00033   0.00018   2.13472
   A30        2.24275  -0.00002  -0.00048   0.00028  -0.00020   2.24255
   A31        1.90577   0.00003   0.00002   0.00012   0.00014   1.90591
   A32        2.13450   0.00001   0.00033  -0.00019   0.00014   2.13465
   A33        2.24291  -0.00005  -0.00036   0.00007  -0.00029   2.24262
   A34        1.88773  -0.00005  -0.00014  -0.00004  -0.00018   1.88755
   A35        2.18157   0.00003   0.00012   0.00004   0.00016   2.18173
   A36        2.21388   0.00002   0.00002  -0.00001   0.00002   2.21390
   A37        1.84879  -0.00003   0.00016  -0.00016  -0.00000   1.84879
   A38        2.20542   0.00003  -0.00021   0.00025   0.00004   2.20545
   A39        2.22898   0.00000   0.00006  -0.00009  -0.00003   2.22895
   A40        1.95034   0.00000   0.00003  -0.00005  -0.00001   1.95032
   A41        1.95039   0.00000   0.00003  -0.00004  -0.00001   1.95037
   A42        1.93238  -0.00000  -0.00021   0.00018  -0.00003   1.93235
   A43        1.87073  -0.00000   0.00003  -0.00001   0.00001   1.87074
   A44        1.87821   0.00000   0.00006  -0.00004   0.00002   1.87823
   A45        1.87826   0.00000   0.00006  -0.00004   0.00003   1.87829
   A46        1.93304  -0.00002  -0.00002  -0.00013  -0.00014   1.93290
   A47        1.92595   0.00000   0.00023  -0.00018   0.00006   1.92600
   A48        1.92623  -0.00000   0.00019  -0.00019   0.00000   1.92623
   A49        1.90820   0.00001  -0.00018   0.00022   0.00005   1.90825
   A50        1.90809   0.00001  -0.00017   0.00023   0.00005   1.90815
   A51        1.86085  -0.00000  -0.00007   0.00006  -0.00001   1.86084
   A52        1.93233  -0.00000  -0.00011   0.00011   0.00000   1.93233
   A53        1.95037  -0.00000  -0.00001  -0.00002  -0.00004   1.95033
   A54        1.95044  -0.00000  -0.00001  -0.00003  -0.00004   1.95039
   A55        1.87822   0.00000   0.00005  -0.00002   0.00002   1.87824
   A56        1.87825   0.00000   0.00005  -0.00002   0.00002   1.87827
   A57        1.87070   0.00000   0.00005  -0.00001   0.00004   1.87073
   A58        1.92592   0.00000   0.00021  -0.00018   0.00003   1.92595
   A59        1.93292  -0.00001  -0.00015   0.00006  -0.00009   1.93283
   A60        1.92639  -0.00001   0.00015  -0.00019  -0.00003   1.92636
   A61        1.90864   0.00001  -0.00015   0.00017   0.00002   1.90866
   A62        1.86092  -0.00000   0.00002  -0.00005  -0.00004   1.86089
   A63        1.90757   0.00001  -0.00008   0.00019   0.00011   1.90768
    D1        0.00062   0.00000  -0.00014  -0.00000  -0.00014   0.00048
    D2       -3.13986  -0.00000  -0.00023  -0.00007  -0.00030  -3.14016
    D3       -3.14136  -0.00000  -0.00010   0.00000  -0.00009  -3.14145
    D4        0.00134  -0.00000  -0.00018  -0.00006  -0.00025   0.00110
    D5        0.00007  -0.00000  -0.00006   0.00000  -0.00006   0.00001
    D6        3.14067  -0.00000   0.00003   0.00006   0.00009   3.14076
    D7       -3.14113  -0.00000  -0.00011  -0.00000  -0.00011  -3.14124
    D8       -0.00054   0.00000  -0.00002   0.00006   0.00004  -0.00050
    D9        0.00246  -0.00000  -0.00031  -0.00011  -0.00042   0.00204
   D10       -3.14072  -0.00000  -0.00005  -0.00006  -0.00012  -3.14084
   D11       -3.14002  -0.00000  -0.00024  -0.00006  -0.00030  -3.14031
   D12       -0.00002   0.00000   0.00002  -0.00001   0.00001  -0.00001
   D13        3.14053   0.00000   0.00012   0.00000   0.00012   3.14065
   D14       -0.00118   0.00000   0.00006   0.00006   0.00012  -0.00106
   D15       -0.00005  -0.00000   0.00004  -0.00006  -0.00002  -0.00008
   D16        3.14142  -0.00000  -0.00002   0.00000  -0.00002   3.14140
   D17       -0.00516   0.00001   0.00079   0.00019   0.00097  -0.00418
   D18       -2.08107   0.00000   0.00103  -0.00002   0.00101  -2.08006
   D19        2.07035   0.00001   0.00060   0.00037   0.00097   2.07133
   D20        3.13832   0.00001   0.00049   0.00013   0.00062   3.13893
   D21        1.06241   0.00000   0.00073  -0.00008   0.00065   1.06306
   D22       -1.06936   0.00001   0.00031   0.00031   0.00062  -1.06874
   D23        0.00008   0.00000  -0.00006   0.00007   0.00001   0.00009
   D24        3.14052   0.00000  -0.00002   0.00007   0.00005   3.14057
   D25        3.14005   0.00000   0.00019   0.00013   0.00032   3.14037
   D26       -0.00269   0.00000   0.00023   0.00012   0.00035  -0.00233
   D27        0.00587  -0.00001  -0.00100  -0.00018  -0.00118   0.00469
   D28       -3.13967  -0.00000  -0.00016  -0.00011  -0.00027  -3.13994
   D29        2.08183  -0.00002  -0.00149   0.00014  -0.00135   2.08048
   D30       -1.06371  -0.00001  -0.00065   0.00021  -0.00044  -1.06415
   D31       -2.07003  -0.00000  -0.00053  -0.00048  -0.00101  -2.07104
   D32        1.06761   0.00001   0.00031  -0.00040  -0.00009   1.06752
   D33       -0.00389   0.00001   0.00073   0.00011   0.00083  -0.00306
   D34        3.13849   0.00001   0.00066   0.00006   0.00072   3.13921
   D35        3.14104   0.00000   0.00002   0.00004   0.00006   3.14110
   D36        0.00024   0.00000  -0.00006  -0.00000  -0.00006   0.00019
   D37       -3.13845  -0.00001  -0.00064  -0.00010  -0.00074  -3.13920
   D38        0.00333  -0.00001  -0.00069  -0.00007  -0.00076   0.00257
   D39       -0.00025  -0.00000   0.00008  -0.00004   0.00004  -0.00021
   D40        3.14153  -0.00000   0.00003  -0.00000   0.00002   3.14156
   D41       -3.14083  -0.00000  -0.00007  -0.00001  -0.00008  -3.14091
   D42        0.00041  -0.00000  -0.00002  -0.00003  -0.00005   0.00036
   D43       -0.00014   0.00000   0.00001   0.00004   0.00005  -0.00009
   D44        3.14110   0.00000   0.00006   0.00002   0.00008   3.14117
   D45        0.00010   0.00000  -0.00007   0.00011   0.00003   0.00013
   D46        3.14152   0.00000  -0.00005   0.00005  -0.00000   3.14152
   D47       -3.14137   0.00000  -0.00001   0.00004   0.00003  -3.14134
   D48        0.00005  -0.00000   0.00001  -0.00001  -0.00000   0.00005
   D49        3.13990  -0.00000   0.00007  -0.00004   0.00003   3.13992
   D50       -1.04987   0.00000   0.00005  -0.00001   0.00004  -1.04983
   D51        1.04639  -0.00000   0.00009  -0.00006   0.00003   1.04642
   D52       -0.00184   0.00000  -0.00000   0.00003   0.00003  -0.00181
   D53        2.09158   0.00000  -0.00003   0.00007   0.00004   2.09162
   D54       -2.09535   0.00000   0.00002   0.00001   0.00003  -2.09532
   D55       -0.00011  -0.00000   0.00009  -0.00011  -0.00003  -0.00014
   D56       -3.14046  -0.00000   0.00004  -0.00011  -0.00006  -3.14053
   D57       -3.14154  -0.00000   0.00006  -0.00006   0.00001  -3.14154
   D58        0.00129  -0.00000   0.00002  -0.00005  -0.00003   0.00126
   D59        1.00814   0.00001   0.00154   0.00031   0.00185   1.00999
   D60        3.12404   0.00001   0.00140   0.00044   0.00184   3.12588
   D61       -1.04426   0.00001   0.00130   0.00059   0.00189  -1.04237
   D62       -2.13484   0.00001   0.00159   0.00030   0.00189  -2.13295
   D63       -0.01894   0.00001   0.00145   0.00043   0.00188  -0.01706
   D64        2.09595   0.00002   0.00135   0.00059   0.00193   2.09788
   D65        0.00016   0.00000  -0.00008   0.00007  -0.00001   0.00015
   D66       -3.14129  -0.00000  -0.00009   0.00002  -0.00007  -3.14136
   D67        3.14155   0.00000  -0.00002   0.00003   0.00001   3.14156
   D68        0.00010  -0.00000  -0.00003  -0.00002  -0.00005   0.00005
   D69       -3.13755  -0.00000  -0.00043  -0.00014  -0.00057  -3.13811
   D70       -1.02209  -0.00000  -0.00050  -0.00006  -0.00056  -1.02266
   D71        1.03013  -0.00000  -0.00033  -0.00022  -0.00054   1.02959
   D72        0.00428  -0.00000  -0.00050  -0.00009  -0.00059   0.00369
   D73        2.11973  -0.00000  -0.00057  -0.00001  -0.00058   2.11914
   D74       -2.11123  -0.00000  -0.00039  -0.00017  -0.00056  -2.11180
   D75       -0.00001  -0.00000   0.00004  -0.00006  -0.00002  -0.00003
   D76       -3.14124  -0.00000  -0.00001  -0.00004  -0.00005  -3.14129
   D77        3.14144   0.00000   0.00006  -0.00002   0.00004   3.14147
   D78        0.00021   0.00000   0.00000   0.00000   0.00001   0.00021
   D79       -1.05042  -0.00000  -0.00008   0.00005  -0.00004  -1.05046
   D80        1.04582  -0.00000  -0.00001  -0.00003  -0.00004   1.04578
   D81        3.13934  -0.00000  -0.00005   0.00001  -0.00004   3.13931
   D82        2.09074   0.00000  -0.00002   0.00002   0.00000   2.09074
   D83       -2.09621  -0.00000   0.00005  -0.00006  -0.00000  -2.09621
   D84       -0.00268   0.00000   0.00001  -0.00002  -0.00000  -0.00268
         Item               Value     Threshold  Converged?
 Maximum Force            0.000156     0.000450     YES
 RMS     Force            0.000024     0.000300     YES
 Maximum Displacement     0.002970     0.001800     NO 
 RMS     Displacement     0.000624     0.001200     YES
 Predicted change in Energy=-2.750330D-07
 GradGradGradGradGradGradGradGradGradGradGradGradGradGradGradGradGradGrad

                          Input orientation:                          
 ---------------------------------------------------------------------
 Center     Atomic      Atomic             Coordinates (Angstroms)
 Number     Number       Type             X           Y           Z
 ---------------------------------------------------------------------
      1          6           0       -5.817138    1.410847   -0.016684
      2          6           0       -4.605803    0.729620   -0.043858
      3          7           0       -4.577937   -0.666396   -0.029670
      4          5           0       -5.836852   -1.597939    0.013557
      5          7           0       -7.083449   -0.649163    0.042651
      6          6           0       -7.037243    0.746349    0.025747
      7          6           0       -3.263942    1.210430   -0.086190
      8          6           0       -2.454253    0.080955   -0.096419
      9          6           0       -3.289832   -1.060751   -0.061144
     10          6           0       -8.376531   -1.025758    0.084592
     11          6           0       -9.197020    0.127352    0.095966
     12          6           0       -8.372672    1.245563    0.059414
     13          9           0       -5.808902   -2.380573    1.163575
     14          9           0       -5.875449   -2.397188   -1.124915
     15          6           0       -8.782715    2.686750    0.055908
     16          6           0       -8.789238   -2.460015    0.112581
     17          6           0       -2.834938    2.645832   -0.113696
     18          6           0       -2.895827   -2.500524   -0.055339
     19          1           0       -5.810001    2.496295   -0.028670
     20          1           0       -1.373017    0.058062   -0.126165
     21          1           0      -10.278409    0.119285    0.127891
     22          1           0       -8.381340    3.225328    0.922320
     23          1           0       -8.428956    3.207535   -0.841550
     24          1           0       -9.871187    2.779004    0.084396
     25          1           0       -9.876866   -2.548953    0.141774
     26          1           0       -8.406387   -2.983541   -0.769030
     27          1           0       -8.361105   -2.962584    0.985539
     28          1           0       -1.745320    2.723091   -0.142951
     29          1           0       -3.228444    3.170591   -0.992112
     30          1           0       -3.182538    3.190731    0.771777
     31          1           0       -3.345890   -3.021674   -0.905963
     32          1           0       -1.810078   -2.604437   -0.100588
     33          1           0       -3.269223   -2.994124    0.847457
 ---------------------------------------------------------------------
                    Distance matrix (angstroms):
                    1          2          3          4          5
     1  C    0.000000
     2  C    1.390015   0.000000
     3  N    2.418827   1.396366   0.000000
     4  B    3.009002   2.633687   1.566687   0.000000
     5  N    2.418823   2.836768   2.506614   1.566852   0.000000
     6  C    1.389969   2.432493   2.836742   2.633775   1.396379
     7  C    2.561993   1.426030   2.291779   3.810086   4.250096
     8  C    3.617177   2.247821   2.252338   3.777931   4.688483
     9  C    3.535258   2.222050   1.347487   2.604124   3.817290
    10  C    3.535221   4.161278   3.817265   2.604305   1.347459
    11  C    3.617132   4.632661   4.688469   3.778114   2.252332
    12  C    2.562003   3.803441   4.250122   3.810248   2.291804
    13  F    3.970887   3.546638   2.424357   1.391344   2.424607
    14  F    3.966447   3.543672   2.424611   1.391548   2.424472
    15  C    3.229217   4.613773   5.378760   5.199852   3.743794
    16  C    4.881973   5.263019   4.579558   3.077265   2.488733
    17  C    3.229260   2.610117   3.743789   5.199738   5.378780
    18  C    4.882047   3.654857   2.488811   3.077180   4.579664
    19  H    1.085538   2.138099   3.394201   4.094540   3.394210
    20  H    4.646743   3.302827   3.287197   4.763159   5.756535
    21  H    4.646716   5.707929   5.756517   4.763334   3.287179
    22  H    3.278597   4.627822   5.524280   5.528487   4.179715
    23  H    3.275680   4.625243   5.522394   5.526553   4.179273
    24  H    4.279881   5.651609   6.316825   5.953024   4.418773
    25  H    5.673316   6.210282   5.626016   4.152418   3.379675
    26  H    5.155665   5.362637   4.535729   3.022390   2.803268
    27  H    5.157821   5.366034   4.540428   3.029663   2.805951
    28  H    4.279911   3.487995   4.418730   5.952851   6.316816
    29  H    3.278642   2.958824   4.179700   5.527570   5.524700
    30  H    3.275786   2.957704   4.179340   5.527354   5.522093
    31  H    5.152196   4.050039   2.798779   3.012878   4.527474
    32  H    5.673278   4.351463   3.379657   4.152226   5.626016
    33  H    5.161626   4.055509   2.810765   3.039317   4.549162
                    6          7          8          9         10
     6  C    0.000000
     7  C    3.803380   0.000000
     8  C    4.632653   1.389754   0.000000
     9  C    4.161280   2.271466   1.415249   0.000000
    10  C    2.222053   5.582855   6.027517   5.088906   0.000000
    11  C    2.247826   6.033875   6.745671   6.027532   1.415272
    12  C    1.426085   5.110925   6.033928   5.582909   2.271464
    13  F    3.546986   4.575372   4.347456   3.096381   3.097167
    14  F    3.543390   4.573163   4.347825   3.098885   3.098248
    15  C    2.610122   5.714592   6.845641   6.650505   3.734772
    16  C    3.654832   6.636307   6.828781   5.677287   1.492717
    17  C    4.613767   1.498392   2.593031   3.734761   6.650499
    18  C    5.263087   3.729295   2.619296   1.492723   5.677379
    19  H    2.138082   2.852924   4.135155   4.359459   4.359445
    20  H    5.707913   2.214757   1.081887   2.220394   7.090013
    21  H    3.302847   7.102054   7.827464   7.090022   2.220391
    22  H    2.959016   5.591481   6.786403   6.727639   4.332845
    23  H    2.957449   5.588950   6.784379   6.725911   4.333735
    24  H    3.488031   6.793026   7.894497   7.620966   4.087812
    25  H    4.351544   7.610236   7.878346   6.756103   2.138784
    26  H    4.051951   6.670862   6.728406   5.511566   2.135996
    27  H    4.053393   6.674108   6.732360   5.516369   2.136174
    28  H    5.651585   2.144197   2.735989   4.087746   7.620932
    29  H    4.628167   2.159672   3.308698   4.332980   6.728405
    30  H    4.624966   2.159705   3.309814   4.333632   6.725218
    31  H    5.356507   4.311548   3.328166   2.135903   5.502020
    32  H    6.210232   4.082541   2.761577   2.138737   6.756095
    33  H    5.372553   4.306971   3.318311   2.136331   5.526393
                   11         12         13         14         15
    11  C    0.000000
    12  C    1.389706   0.000000
    13  F    4.348427   4.576128   0.000000
    14  F    4.347032   4.572570   2.289518   0.000000
    15  C    2.593024   1.498388   5.978984   5.974359   0.000000
    16  C    2.619357   3.729298   3.161218   3.166309   5.147081
    17  C    6.845640   5.714649   5.978346   5.974890   5.950335
    18  C    6.828884   6.636428   3.160086   3.167463   7.847015
    19  H    4.135133   2.852958   5.020487   5.015198   2.980009
    20  H    7.827462   7.102096   5.223738   5.224715   7.864272
    21  H    1.081890   2.214729   5.224789   5.223812   2.972231
    22  H    3.308421   2.159664   6.172662   6.487167   1.096283
    23  H    3.310043   2.159684   6.489388   6.165518   1.096264
    24  H    2.736036   2.144204   6.654924   6.649911   1.092746
    25  H    2.761684   4.082614   4.197709   4.199866   5.349498
    26  H    3.324301   4.309615   3.293245   2.622234   5.742330
    27  H    3.322318   4.308868   2.623771   3.309407   5.740814
    28  H    7.894477   6.793072   6.653352   6.651276   7.040298
    29  H    6.787423   5.592362   6.490081   6.166395   5.672951
    30  H    6.783436   5.588258   6.171767   6.486451   5.668196
    31  H    6.719817   6.664068   3.280308   2.614687   7.941685
    32  H    7.878338   7.610239   4.199859   4.197552   8.754360
    33  H    6.741449   6.681404   2.631795   3.322499   7.955971
                   16         17         18         19         20
    16  C    0.000000
    17  C    7.846946   0.000000
    18  C    5.895942   5.147047   0.000000
    19  H    5.784533   2.980032   5.784577   0.000000
    20  H    7.835690   2.972191   2.978310   5.063725   0.000000
    21  H    2.978364   7.864290   7.835783   5.063730   8.909225
    22  H    5.757185   5.672012   7.989496   2.836839   7.761925
    23  H    5.758584   5.669067   7.988466   2.832942   7.759975
    24  H    5.349647   7.040297   8.749205   4.072584   8.925623
    25  H    1.091649   8.754416   6.983989   6.482513   8.898525
    26  H    1.094483   7.947348   5.577538   6.108843   7.689793
    27  H    1.094499   7.949916   5.582669   6.110329   7.693735
    28  H    8.749095   1.092745   5.349533   4.072607   2.690961
    29  H    7.990400   1.096281   5.757579   2.836781   3.725628
    30  H    7.987524   1.096268   5.758186   2.833111   3.727503
    31  H    5.566231   5.745379   1.094402   6.106511   3.739664
    32  H    6.983908   5.349377   1.091648   6.482440   2.698255
    33  H    5.594272   5.737727   1.094580   6.112925   3.722818
                   21         22         23         24         25
    21  H    0.000000
    22  H    3.725250   0.000000
    23  H    3.727946   1.764603   0.000000
    24  H    2.691064   1.766626   1.766648   0.000000
    25  H    2.698318   6.015660   6.016687   5.328268   0.000000
    26  H    3.733157   6.435165   6.191542   6.006738   1.783463
    27  H    3.729548   6.188268   6.435311   6.004851   1.783413
    28  H    8.925624   6.739718   6.737486   8.129239   9.695234
    29  H    7.763174   5.497306   5.202822   6.740789   8.843098
    30  H    7.758849   5.201096   5.488898   6.736471   8.840526
    31  H    7.680774   8.229423   8.040196   8.786818   6.631354
    32  H    8.898511   8.843867   8.839547   9.695212   8.070619
    33  H    7.703232   8.051144   8.242339   8.803249   6.660114
                   26         27         28         29         30
    26  H    0.000000
    27  H    1.755278   0.000000
    28  H    8.793602   8.795965   0.000000
    29  H    8.045756   8.238394   1.766632   0.000000
    30  H    8.233123   8.045280   1.766638   1.764601   0.000000
    31  H    5.062492   5.360378   6.012183   6.193978   6.437039
    32  H    6.640920   6.650105   5.328090   6.013112   6.019023
    33  H    5.385499   5.093852   5.999145   6.433458   6.185925
                   31         32         33
    31  H    0.000000
    32  H    1.783658   0.000000
    33  H    1.755312   1.783185   0.000000
 Stoichiometry    C13H15BF2N2
 Framework group  C1[X(C13H15BF2N2)]
 Deg. of freedom    93
 Full point group                 C1      NOp   1
 Largest Abelian subgroup         C1      NOp   1
 Largest concise Abelian subgroup C1      NOp   1
                         Standard orientation:                         
 ---------------------------------------------------------------------
 Center     Atomic      Atomic             Coordinates (Angstroms)
 Number     Number       Type             X           Y           Z
 ---------------------------------------------------------------------
      1          6           0        0.000071    1.667324    0.000880
      2          6           0       -1.216214    0.994426    0.000526
      3          7           0       -1.253289   -0.401447    0.000097
      4          5           0       -0.000105   -1.341678    0.002575
      5          7           0        1.253325   -0.401505   -0.000770
      6          6           0        1.216279    0.994382    0.000261
      7          6           0       -2.555390    1.484497   -0.000519
      8          6           0       -3.372810    0.360558   -0.001662
      9          6           0       -2.544456   -0.786943   -0.001143
     10          6           0        2.544450   -0.787043   -0.001814
     11          6           0        3.372861    0.360446   -0.001754
     12          6           0        2.555535    1.484394   -0.000431
     13          9           0       -0.000658   -2.136273   -1.139553
     14          9           0        0.000511   -2.129034    1.149953
     15          6           0        2.975238    2.922801   -0.000229
     16          6           0        2.947889   -2.224207   -0.003049
     17          6           0       -2.975097    2.922907   -0.000245
     18          6           0       -2.948053   -2.224068   -0.003199
     19          1           0        0.000079    2.752862    0.001344
     20          1           0       -4.454586    0.345113   -0.002590
     21          1           0        4.454639    0.344909   -0.002678
     22          1           0        2.602447    3.454787   -0.883323
     23          1           0        2.599639    3.455404    0.881277
     24          1           0        4.064690    3.007567    0.001441
     25          1           0        4.035268   -2.320620   -0.000220
     26          1           0        2.536462   -2.735809    0.872670
     27          1           0        2.541360   -2.733180   -0.882599
     28          1           0       -4.064548    3.007657   -0.002948
     29          1           0       -2.603182    3.454354    0.883539
     30          1           0       -2.598648    3.456073   -0.881055
     31          1           0       -2.526024   -2.739116    0.865324
     32          1           0       -4.035341   -2.320332    0.012084
     33          1           0       -2.552486   -2.729674   -0.889763
 ---------------------------------------------------------------------
 Rotational constants (GHZ):           0.6167438           0.3884358           0.2516306
 Standard basis: 6-31G(d,p) (6D, 7F)
 There are   345 symmetry adapted cartesian basis functions of A   symmetry.
 There are   345 symmetry adapted basis functions of A   symmetry.
   345 basis functions,   609 primitive gaussians,   345 cartesian basis functions
    65 alpha electrons       65 beta electrons
       nuclear repulsion energy      1343.0326475646 Hartrees.
 NAtoms=   33 NActive=   33 NUniq=   33 SFac= 1.00D+00 NAtFMM=   60 NAOKFM=F Big=F
 Integral buffers will be    131072 words long.
 Raffenetti 2 integral format.
 Two-electron integral symmetry is turned on.
 One-electron integrals computed using PRISM.
 NBasis=   345 RedAO= T EigKep=  4.49D-04  NBF=   345
 NBsUse=   345 1.00D-06 EigRej= -1.00D+00 NBFU=   345
 Initial guess from the checkpoint file:  "chenxi-bd.chk"
 B after Tr=    -0.000000    0.000000   -0.000000
         Rot=    1.000000   -0.000034    0.000007   -0.000014 Ang=  -0.00 deg.
 Requested convergence on RMS density matrix=1.00D-08 within 128 cycles.
 Requested convergence on MAX density matrix=1.00D-06.
 Requested convergence on             energy=1.00D-06.
 No special actions if energy rises.
 SCF Done:  E(RB3LYP) =  -838.685734412     A.U. after    7 cycles
            NFock=  7  Conv=0.89D-08     -V/T= 2.0090
 Calling FoFJK, ICntrl=      2127 FMM=F ISym2X=0 I1Cent= 0 IOpClX= 0 NMat=1 NMatS=1 NMatT=0.
 ***** Axes restored to original set *****
 -------------------------------------------------------------------
 Center     Atomic                   Forces (Hartrees/Bohr)
 Number     Number              X              Y              Z
 -------------------------------------------------------------------
      1        6           0.000020063    0.000036461   -0.000019032
      2        6          -0.000042261   -0.000023614    0.000023457
      3        7          -0.000026116   -0.000018484   -0.000013001
      4        5          -0.000043456    0.000072317    0.000027623
      5        7           0.000077968   -0.000023443   -0.000050119
      6        6          -0.000006481   -0.000034167    0.000024427
      7        6           0.000032080    0.000036574   -0.000003700
      8        6           0.000023748    0.000023508   -0.000017425
      9        6           0.000010877   -0.000044978    0.000011899
     10        6          -0.000003326   -0.000045923    0.000010997
     11        6          -0.000049000    0.000000030    0.000002069
     12        6           0.000010559    0.000049795    0.000003560
     13        9           0.000001148   -0.000002262   -0.000004836
     14        9           0.000004866   -0.000008354    0.000017209
     15        6          -0.000007865   -0.000006547    0.000000142
     16        6          -0.000020118   -0.000005055   -0.000006394
     17        6           0.000003216   -0.000005696    0.000000837
     18        6           0.000015654   -0.000002563   -0.000000097
     19        1          -0.000001558   -0.000003784    0.000002541
     20        1          -0.000001504   -0.000002972    0.000000601
     21        1           0.000002854   -0.000000405   -0.000001842
     22        1           0.000000040    0.000001427    0.000000562
     23        1           0.000000125    0.000001278   -0.000000544
     24        1           0.000003314   -0.000000389   -0.000000198
     25        1           0.000006457    0.000004580    0.000001946
     26        1           0.000001612   -0.000000721   -0.000000281
     27        1           0.000006937    0.000000211   -0.000001951
     28        1          -0.000003023   -0.000000164   -0.000000042
     29        1          -0.000000133    0.000000489   -0.000000202
     30        1          -0.000000173    0.000000613    0.000000528
     31        1           0.000003434   -0.000000847   -0.000005686
     32        1          -0.000004632    0.000001794    0.000005564
     33        1          -0.000015305    0.000001289   -0.000008614
 -------------------------------------------------------------------
 Cartesian Forces:  Max     0.000077968 RMS     0.000020160

 GradGradGradGradGradGradGradGradGradGradGradGradGradGradGradGradGradGrad
 Berny optimization.
 Using GEDIIS/GDIIS optimizer.
 FormGI is forming the generalized inverse of G from B-inverse, IUseBI=4.
 Internal  Forces:  Max     0.000059108 RMS     0.000009688
 Search for a local minimum.
 Step number   8 out of a maximum of  192
 All quantities printed in internal units (Hartrees-Bohrs-Radians)
 Mixed Optimization -- En-DIIS/RFO-DIIS
 Swapping is turned off.
 Update second derivatives using D2CorX and points    2    3    4    5    6
                                                      7    8
 DE= -3.84D-07 DEPred=-2.75D-07 R= 1.40D+00
 Trust test= 1.40D+00 RLast= 6.02D-03 DXMaxT set to 8.49D-01
 ITU=  0  1  1  1  1  1  1  0
     Eigenvalues ---    0.00416   0.00728   0.00762   0.00764   0.01111
     Eigenvalues ---    0.01783   0.01819   0.01879   0.01957   0.02145
     Eigenvalues ---    0.02219   0.02617   0.02854   0.02874   0.02875
     Eigenvalues ---    0.02876   0.02901   0.02914   0.02915   0.03095
     Eigenvalues ---    0.07103   0.07107   0.07206   0.07208   0.07216
     Eigenvalues ---    0.07245   0.07295   0.07422   0.07754   0.10186
     Eigenvalues ---    0.13687   0.15222   0.15831   0.15900   0.15977
     Eigenvalues ---    0.16000   0.16000   0.16000   0.16000   0.16000
     Eigenvalues ---    0.16000   0.16000   0.16000   0.16001   0.16030
     Eigenvalues ---    0.16101   0.16227   0.20968   0.23512   0.23802
     Eigenvalues ---    0.23997   0.24265   0.24977   0.25001   0.25006
     Eigenvalues ---    0.25060   0.25160   0.26275   0.26841   0.28477
     Eigenvalues ---    0.30808   0.32211   0.32226   0.32235   0.32236
     Eigenvalues ---    0.32240   0.32259   0.32265   0.32274   0.32278
     Eigenvalues ---    0.32282   0.32297   0.32314   0.32355   0.32420
     Eigenvalues ---    0.32805   0.33353   0.33850   0.34037   0.35703
     Eigenvalues ---    0.42226   0.47877   0.48917   0.50869   0.51540
     Eigenvalues ---    0.53903   0.54588   0.56061   0.58076   0.60308
     Eigenvalues ---    0.62711   0.66394   0.73094
 En-DIIS/RFO-DIIS/Sim-DIIS IScMMF=       -3 using points:     8    7    6    5    4
 RFO step:  Lambda=-3.03713565D-07.
 DIIS inversion failure, remove point   5.
 DIIS inversion failure, remove point   4.
 DIIS inversion failure, remove point   3.
 RFO-DIIS uses    2 points instead of    5
 DidBck=F Rises=F RFO-DIIS coefs:    2.25949   -1.25949    0.00000    0.00000    0.00000
 Iteration  1 RMS(Cart)=  0.00078336 RMS(Int)=  0.00000064
 Iteration  2 RMS(Cart)=  0.00000069 RMS(Int)=  0.00000007
 Variable       Old X    -DE/DX   Delta X   Delta X   Delta X     New X
                                 (Linear)    (Quad)   (Total)
    R1        2.62675   0.00001  -0.00002   0.00002   0.00000   2.62675
    R2        2.62666   0.00003   0.00015  -0.00003   0.00011   2.62678
    R3        2.05137  -0.00000   0.00001  -0.00002  -0.00001   2.05136
    R4        2.63875   0.00001  -0.00022   0.00013  -0.00009   2.63866
    R5        2.69481   0.00004   0.00015  -0.00001   0.00013   2.69494
    R6        2.96061  -0.00002   0.00058  -0.00039   0.00019   2.96080
    R7        2.54638   0.00003  -0.00037   0.00026  -0.00012   2.54626
    R8        2.96092  -0.00006  -0.00022  -0.00008  -0.00030   2.96062
    R9        2.62926  -0.00000   0.00018  -0.00009   0.00009   2.62935
   R10        2.62965  -0.00001   0.00010  -0.00007   0.00003   2.62967
   R11        2.63877   0.00000   0.00003  -0.00002   0.00001   2.63878
   R12        2.54633   0.00003  -0.00055   0.00037  -0.00018   2.54615
   R13        2.69491   0.00002  -0.00028   0.00018  -0.00010   2.69481
   R14        2.62625   0.00002  -0.00004   0.00004   0.00001   2.62626
   R15        2.83155  -0.00000   0.00005  -0.00005  -0.00000   2.83155
   R16        2.67443   0.00004   0.00040  -0.00018   0.00022   2.67466
   R17        2.04447  -0.00000  -0.00001  -0.00001  -0.00002   2.04445
   R18        2.82084   0.00000  -0.00003   0.00003  -0.00000   2.82084
   R19        2.67448   0.00003   0.00012  -0.00002   0.00010   2.67457
   R20        2.82083   0.00000   0.00005   0.00001   0.00006   2.82088
   R21        2.62616   0.00004   0.00018  -0.00003   0.00014   2.62631
   R22        2.04448  -0.00000  -0.00002  -0.00001  -0.00003   2.04444
   R23        2.83154  -0.00000   0.00008  -0.00007   0.00001   2.83156
   R24        2.07168   0.00000  -0.00003   0.00001  -0.00002   2.07166
   R25        2.07164   0.00000  -0.00003   0.00001  -0.00002   2.07162
   R26        2.06499  -0.00000   0.00001  -0.00003  -0.00002   2.06497
   R27        2.06292  -0.00001  -0.00001  -0.00002  -0.00003   2.06289
   R28        2.06827   0.00000  -0.00001  -0.00000  -0.00002   2.06825
   R29        2.06830   0.00000  -0.00002  -0.00000  -0.00002   2.06828
   R30        2.06499  -0.00000   0.00001  -0.00003  -0.00002   2.06497
   R31        2.07167   0.00000  -0.00003   0.00001  -0.00002   2.07165
   R32        2.07165   0.00000  -0.00003   0.00001  -0.00002   2.07163
   R33        2.06812   0.00000   0.00001  -0.00001   0.00000   2.06812
   R34        2.06292  -0.00001  -0.00002  -0.00001  -0.00003   2.06289
   R35        2.06846  -0.00000  -0.00003  -0.00001  -0.00004   2.06842
    A1        2.13088  -0.00001   0.00018  -0.00016   0.00002   2.13090
    A2        2.07613   0.00001  -0.00004   0.00006   0.00002   2.07615
    A3        2.07617   0.00001  -0.00014   0.00010  -0.00004   2.07613
    A4        2.10268   0.00000  -0.00005   0.00006   0.00001   2.10268
    A5        2.28545  -0.00000  -0.00004   0.00002  -0.00002   2.28543
    A6        1.89505   0.00000   0.00009  -0.00008   0.00001   1.89507
    A7        2.18792  -0.00001  -0.00009  -0.00000  -0.00010   2.18782
    A8        1.88749   0.00001   0.00007   0.00001   0.00008   1.88757
    A9        2.20778   0.00000   0.00002  -0.00000   0.00002   2.20779
   A10        1.85436   0.00002   0.00005   0.00006   0.00010   1.85446
   A11        1.91891  -0.00000  -0.00022   0.00011  -0.00011   1.91880
   A12        1.91902  -0.00001  -0.00025   0.00012  -0.00012   1.91889
   A13        1.91904  -0.00000   0.00004  -0.00001   0.00003   1.91907
   A14        1.91869   0.00000   0.00009  -0.00000   0.00009   1.91877
   A15        1.93233  -0.00001   0.00028  -0.00026   0.00002   1.93235
   A16        2.18781   0.00001   0.00004  -0.00003   0.00001   2.18782
   A17        2.20786  -0.00001  -0.00002  -0.00003  -0.00005   2.20782
   A18        1.88751   0.00000  -0.00002   0.00006   0.00004   1.88755
   A19        2.10271  -0.00000  -0.00011   0.00008  -0.00004   2.10268
   A20        2.28546  -0.00000   0.00005  -0.00004   0.00002   2.28547
   A21        1.89502   0.00001   0.00006  -0.00004   0.00002   1.89504
   A22        1.84879  -0.00000  -0.00009   0.00005  -0.00004   1.84875
   A23        2.20551   0.00000  -0.00011   0.00006  -0.00004   2.20547
   A24        2.22889  -0.00000   0.00019  -0.00011   0.00008   2.22897
   A25        1.88753   0.00000  -0.00011   0.00008  -0.00002   1.88751
   A26        2.21388   0.00000   0.00016  -0.00008   0.00009   2.21396
   A27        2.18178  -0.00000  -0.00006  -0.00001  -0.00006   2.18171
   A28        1.90592  -0.00001   0.00003  -0.00006  -0.00003   1.90588
   A29        2.13472  -0.00000   0.00022  -0.00012   0.00010   2.13482
   A30        2.24255   0.00001  -0.00025   0.00018  -0.00007   2.24248
   A31        1.90591  -0.00001   0.00018  -0.00015   0.00003   1.90594
   A32        2.13465   0.00001   0.00018  -0.00005   0.00014   2.13479
   A33        2.24262  -0.00000  -0.00036   0.00020  -0.00016   2.24246
   A34        1.88755  -0.00000  -0.00022   0.00014  -0.00008   1.88747
   A35        2.18173   0.00000   0.00020  -0.00013   0.00007   2.18180
   A36        2.21390   0.00000   0.00002  -0.00001   0.00001   2.21391
   A37        1.84879  -0.00000  -0.00000  -0.00000  -0.00001   1.84878
   A38        2.20545   0.00001   0.00005   0.00001   0.00005   2.20550
   A39        2.22895  -0.00001  -0.00004  -0.00000  -0.00004   2.22890
   A40        1.95032   0.00000  -0.00002   0.00003   0.00001   1.95033
   A41        1.95037   0.00000  -0.00002   0.00003   0.00001   1.95038
   A42        1.93235  -0.00000  -0.00004  -0.00001  -0.00004   1.93230
   A43        1.87074  -0.00000   0.00001  -0.00002  -0.00000   1.87074
   A44        1.87823  -0.00000   0.00003  -0.00002   0.00001   1.87824
   A45        1.87829  -0.00000   0.00003  -0.00002   0.00001   1.87830
   A46        1.93290  -0.00000  -0.00018   0.00010  -0.00008   1.93282
   A47        1.92600   0.00000   0.00007  -0.00002   0.00005   1.92605
   A48        1.92623  -0.00000   0.00000  -0.00002  -0.00002   1.92621
   A49        1.90825   0.00000   0.00006  -0.00002   0.00005   1.90829
   A50        1.90815   0.00000   0.00007  -0.00001   0.00005   1.90820
   A51        1.86084  -0.00000  -0.00001  -0.00003  -0.00005   1.86079
   A52        1.93233  -0.00000   0.00001  -0.00002  -0.00001   1.93232
   A53        1.95033   0.00000  -0.00005   0.00004  -0.00001   1.95032
   A54        1.95039   0.00000  -0.00006   0.00004  -0.00001   1.95038
   A55        1.87824  -0.00000   0.00003  -0.00002   0.00001   1.87825
   A56        1.87827  -0.00000   0.00003  -0.00002   0.00001   1.87828
   A57        1.87073  -0.00000   0.00004  -0.00003   0.00001   1.87075
   A58        1.92595   0.00000   0.00004  -0.00002   0.00002   1.92597
   A59        1.93283   0.00000  -0.00011   0.00010  -0.00002   1.93281
   A60        1.92636  -0.00001  -0.00004  -0.00002  -0.00006   1.92630
   A61        1.90866   0.00000   0.00003  -0.00002   0.00001   1.90867
   A62        1.86089  -0.00000  -0.00005  -0.00002  -0.00007   1.86082
   A63        1.90768   0.00001   0.00014  -0.00001   0.00013   1.90781
    D1        0.00048   0.00000  -0.00018   0.00003  -0.00015   0.00033
    D2       -3.14016  -0.00000  -0.00037   0.00002  -0.00035  -3.14051
    D3       -3.14145  -0.00000  -0.00012   0.00003  -0.00009  -3.14154
    D4        0.00110  -0.00000  -0.00031   0.00002  -0.00029   0.00080
    D5        0.00001  -0.00000  -0.00007   0.00001  -0.00006  -0.00005
    D6        3.14076  -0.00000   0.00011   0.00002   0.00013   3.14089
    D7       -3.14124  -0.00000  -0.00014   0.00002  -0.00012  -3.14136
    D8       -0.00050   0.00000   0.00005   0.00002   0.00007  -0.00043
    D9        0.00204  -0.00000  -0.00053  -0.00003  -0.00056   0.00148
   D10       -3.14084  -0.00000  -0.00015  -0.00000  -0.00015  -3.14099
   D11       -3.14031  -0.00000  -0.00037  -0.00003  -0.00040  -3.14071
   D12       -0.00001   0.00000   0.00001   0.00001   0.00002   0.00001
   D13        3.14065   0.00000   0.00015   0.00007   0.00021   3.14086
   D14       -0.00106   0.00000   0.00015   0.00003   0.00018  -0.00089
   D15       -0.00008   0.00000  -0.00003   0.00006   0.00003  -0.00005
   D16        3.14140   0.00000  -0.00003   0.00002  -0.00001   3.14139
   D17       -0.00418   0.00001   0.00123  -0.00000   0.00122  -0.00296
   D18       -2.08006  -0.00000   0.00127  -0.00008   0.00119  -2.07887
   D19        2.07133   0.00002   0.00123   0.00009   0.00132   2.07265
   D20        3.13893   0.00000   0.00078  -0.00004   0.00073   3.13967
   D21        1.06306  -0.00000   0.00082  -0.00012   0.00070   1.06376
   D22       -1.06874   0.00001   0.00078   0.00005   0.00083  -1.06791
   D23        0.00009  -0.00000   0.00002  -0.00007  -0.00005   0.00004
   D24        3.14057   0.00000   0.00006   0.00003   0.00008   3.14065
   D25        3.14037   0.00000   0.00040  -0.00004   0.00037   3.14074
   D26       -0.00233   0.00000   0.00044   0.00006   0.00050  -0.00183
   D27        0.00469  -0.00001  -0.00149   0.00005  -0.00144   0.00325
   D28       -3.13994  -0.00000  -0.00033  -0.00004  -0.00037  -3.14031
   D29        2.08048  -0.00000  -0.00171   0.00021  -0.00149   2.07898
   D30       -1.06415   0.00001  -0.00055   0.00012  -0.00043  -1.06458
   D31       -2.07104  -0.00001  -0.00127  -0.00013  -0.00140  -2.07243
   D32        1.06752  -0.00000  -0.00011  -0.00022  -0.00033   1.06719
   D33       -0.00306   0.00001   0.00105  -0.00006   0.00099  -0.00207
   D34        3.13921   0.00001   0.00090  -0.00006   0.00084   3.14005
   D35        3.14110   0.00000   0.00007   0.00002   0.00009   3.14119
   D36        0.00019   0.00000  -0.00007   0.00001  -0.00006   0.00012
   D37       -3.13920  -0.00001  -0.00094   0.00010  -0.00083  -3.14003
   D38        0.00257  -0.00001  -0.00096   0.00007  -0.00089   0.00168
   D39       -0.00021  -0.00000   0.00005   0.00003   0.00008  -0.00013
   D40        3.14156  -0.00000   0.00003  -0.00000   0.00003   3.14158
   D41       -3.14091  -0.00000  -0.00011  -0.00005  -0.00016  -3.14107
   D42        0.00036  -0.00000  -0.00007  -0.00002  -0.00009   0.00026
   D43       -0.00009  -0.00000   0.00006  -0.00005   0.00002  -0.00007
   D44        3.14117   0.00000   0.00010  -0.00002   0.00008   3.14126
   D45        0.00013  -0.00000   0.00004  -0.00010  -0.00006   0.00007
   D46        3.14152  -0.00000  -0.00000  -0.00003  -0.00003   3.14149
   D47       -3.14134  -0.00000   0.00004  -0.00006  -0.00002  -3.14136
   D48        0.00005  -0.00000  -0.00001   0.00001   0.00001   0.00006
   D49        3.13992   0.00000   0.00004   0.00002   0.00005   3.13998
   D50       -1.04983   0.00000   0.00005   0.00000   0.00005  -1.04978
   D51        1.04642   0.00000   0.00003   0.00002   0.00005   1.04647
   D52       -0.00181   0.00000   0.00004  -0.00003   0.00000  -0.00181
   D53        2.09162   0.00000   0.00005  -0.00004   0.00000   2.09162
   D54       -2.09532   0.00000   0.00003  -0.00003   0.00001  -2.09531
   D55       -0.00014   0.00000  -0.00004   0.00011   0.00007  -0.00007
   D56       -3.14053  -0.00000  -0.00008   0.00000  -0.00008  -3.14060
   D57       -3.14154   0.00000   0.00001   0.00004   0.00004  -3.14149
   D58        0.00126  -0.00000  -0.00004  -0.00007  -0.00010   0.00116
   D59        1.00999   0.00001   0.00233   0.00005   0.00237   1.01236
   D60        3.12588   0.00001   0.00232   0.00007   0.00238   3.12826
   D61       -1.04237   0.00001   0.00239   0.00010   0.00249  -1.03988
   D62       -2.13295   0.00001   0.00238   0.00016   0.00254  -2.13041
   D63       -0.01706   0.00001   0.00237   0.00018   0.00255  -0.01451
   D64        2.09788   0.00001   0.00244   0.00022   0.00265   2.10053
   D65        0.00015  -0.00000  -0.00001  -0.00006  -0.00007   0.00008
   D66       -3.14136  -0.00000  -0.00009  -0.00002  -0.00011  -3.14146
   D67        3.14156   0.00000   0.00001  -0.00002  -0.00001   3.14155
   D68        0.00005  -0.00000  -0.00006   0.00002  -0.00005   0.00000
   D69       -3.13811  -0.00000  -0.00072   0.00001  -0.00071  -3.13882
   D70       -1.02266  -0.00000  -0.00071   0.00004  -0.00067  -1.02332
   D71        1.02959  -0.00000  -0.00068  -0.00003  -0.00071   1.02888
   D72        0.00369  -0.00000  -0.00074  -0.00003  -0.00077   0.00292
   D73        2.11914  -0.00000  -0.00074   0.00000  -0.00073   2.11841
   D74       -2.11180  -0.00000  -0.00071  -0.00006  -0.00078  -2.11257
   D75       -0.00003   0.00000  -0.00003   0.00006   0.00003  -0.00000
   D76       -3.14129  -0.00000  -0.00007   0.00003  -0.00003  -3.14133
   D77        3.14147   0.00000   0.00005   0.00002   0.00007   3.14154
   D78        0.00021   0.00000   0.00001  -0.00001   0.00000   0.00022
   D79       -1.05046  -0.00000  -0.00004  -0.00002  -0.00007  -1.05052
   D80        1.04578  -0.00000  -0.00005  -0.00000  -0.00005   1.04573
   D81        3.13931  -0.00000  -0.00005  -0.00002  -0.00006   3.13925
   D82        2.09074   0.00000   0.00000   0.00001   0.00001   2.09075
   D83       -2.09621   0.00000  -0.00000   0.00003   0.00003  -2.09618
   D84       -0.00268   0.00000  -0.00000   0.00002   0.00002  -0.00266
         Item               Value     Threshold  Converged?
 Maximum Force            0.000059     0.000450     YES
 RMS     Force            0.000010     0.000300     YES
 Maximum Displacement     0.003816     0.001800     NO 
 RMS     Displacement     0.000783     0.001200     YES
 Predicted change in Energy=-1.518592D-07
 GradGradGradGradGradGradGradGradGradGradGradGradGradGradGradGradGradGrad

                          Input orientation:                          
 ---------------------------------------------------------------------
 Center     Atomic      Atomic             Coordinates (Angstroms)
 Number     Number       Type             X           Y           Z
 ---------------------------------------------------------------------
      1          6           0       -5.817076    1.410853   -0.016427
      2          6           0       -4.605746    0.729615   -0.043677
      3          7           0       -4.577881   -0.666354   -0.029483
      4          5           0       -5.836944   -1.597828    0.014554
      5          7           0       -7.083451   -0.649163    0.042574
      6          6           0       -7.037253    0.746356    0.025916
      7          6           0       -3.263834    1.210463   -0.086325
      8          6           0       -2.454176    0.080963   -0.096765
      9          6           0       -3.289874   -1.060795   -0.061227
     10          6           0       -8.376426   -1.025799    0.084359
     11          6           0       -9.197034    0.127289    0.095770
     12          6           0       -8.372631    1.245564    0.059492
     13          9           0       -5.809007   -2.379301    1.165418
     14          9           0       -5.875268   -2.398240   -1.123128
     15          6           0       -8.782734    2.686741    0.056081
     16          6           0       -8.789270   -2.460052    0.112109
     17          6           0       -2.834916    2.645886   -0.113954
     18          6           0       -2.895844   -2.500562   -0.055601
     19          1           0       -5.809953    2.496295   -0.028336
     20          1           0       -1.372961    0.057947   -0.126796
     21          1           0      -10.278411    0.119207    0.127500
     22          1           0       -8.381534    3.225244    0.922608
     23          1           0       -8.428868    3.207643   -0.841255
     24          1           0       -9.871207    2.778898    0.084406
     25          1           0       -9.876881   -2.548802    0.141923
     26          1           0       -8.406996   -2.983368   -0.769866
     27          1           0       -8.360656   -2.962941    0.984633
     28          1           0       -1.745319    2.723189   -0.143509
     29          1           0       -3.228694    3.170605   -0.992256
     30          1           0       -3.182303    3.190751    0.771610
     31          1           0       -3.344099   -3.021148   -0.907527
     32          1           0       -1.810013   -2.604398   -0.098633
     33          1           0       -3.271242   -2.994760    0.846013
 ---------------------------------------------------------------------
                    Distance matrix (angstroms):
                    1          2          3          4          5
     1  C    0.000000
     2  C    1.390017   0.000000
     3  N    2.418793   1.396319   0.000000
     4  B    3.008906   2.633673   1.566788   0.000000
     5  N    2.418854   2.836810   2.506665   1.566694   0.000000
     6  C    1.390030   2.432560   2.836782   2.633642   1.396383
     7  C    2.562047   1.426100   2.291810   3.810193   4.250211
     8  C    3.617202   2.247848   2.252361   3.778075   4.688570
     9  C    3.535223   2.222026   1.347425   2.604172   3.817256
    10  C    3.535209   4.161238   3.817212   2.604046   1.347362
    11  C    3.617215   4.632728   4.688511   3.777940   2.252319
    12  C    2.562020   3.803454   4.250114   3.810066   2.291781
    13  F    3.970150   3.546140   2.424386   1.391390   2.424534
    14  F    3.967035   3.544063   2.424604   1.391564   2.424425
    15  C    3.229285   4.613840   5.378788   5.199706   3.743795
    16  C    4.882045   5.263090   4.579651   3.077203   2.488770
    17  C    3.229256   2.610148   3.743794   5.199788   5.378838
    18  C    4.882038   3.654854   2.488825   3.077324   4.579669
    19  H    1.085531   2.138108   3.394164   4.094437   3.394220
    20  H    4.646794   3.302870   3.287186   4.763268   5.756595
    21  H    4.646781   5.707979   5.756543   4.763149   3.287153
    22  H    3.278757   4.628006   5.524381   5.528248   4.179774
    23  H    3.275706   4.625257   5.522402   5.526575   4.179264
    24  H    4.279917   5.651640   6.316805   5.952805   4.418703
    25  H    5.673267   6.210260   5.626046   4.152308   3.379608
    26  H    5.156019   5.363124   4.536391   3.023277   2.803630
    27  H    5.157713   5.365794   4.540059   3.028813   2.805762
    28  H    4.279904   3.488029   4.418756   5.952946   6.316885
    29  H    3.278519   2.958801   4.179652   5.527621   5.524550
    30  H    3.275831   2.957714   4.179312   5.527273   5.522263
    31  H    5.152893   4.050459   2.799685   3.015021   4.528991
    32  H    5.673231   4.351412   3.379628   4.152369   5.626013
    33  H    5.160862   4.055049   2.809853   3.037362   4.547557
                    6          7          8          9         10
     6  C    0.000000
     7  C    3.803510   0.000000
     8  C    4.632752   1.389757   0.000000
     9  C    4.161279   2.271546   1.415368   0.000000
    10  C    2.222011   5.582884   6.027501   5.088755   0.000000
    11  C    2.247838   6.034011   6.745765   6.027498   1.415324
    12  C    1.426032   5.110998   6.033972   5.582856   2.271502
    13  F    3.546377   4.575060   4.347516   3.096635   3.097143
    14  F    3.543867   4.573542   4.347843   3.098493   3.097968
    15  C    2.610117   5.714712   6.845735   6.650512   3.734815
    16  C    3.654866   6.636452   6.828895   5.677264   1.492746
    17  C    4.613829   1.498390   2.593084   3.734869   6.650484
    18  C    5.263117   3.729353   2.619359   1.492723   5.677261
    19  H    2.138105   2.852972   4.135184   4.359446   4.359430
    20  H    5.708015   2.214798   1.081877   2.220459   7.089966
    21  H    3.302838   7.102172   7.827541   7.089970   2.220461
    22  H    2.959059   5.591792   6.786692   6.727783   4.332904
    23  H    2.957450   5.588937   6.784344   6.725865   4.333768
    24  H    3.487971   6.793122   7.894556   7.620918   4.087798
    25  H    4.351438   7.610293   7.878400   6.756042   2.138742
    26  H    4.052197   6.671399   6.728986   5.512114   2.136050
    27  H    4.053322   6.673968   6.732109   5.515870   2.136179
    28  H    5.651649   2.144177   2.736059   4.087903   7.620919
    29  H    4.628043   2.159653   3.308726   4.333048   6.728154
    30  H    4.625124   2.159685   3.309837   4.333686   6.725364
    31  H    5.357685   4.311305   3.327521   2.135918   5.503596
    32  H    6.210242   4.082513   2.761542   2.138713   6.755978
    33  H    5.371345   4.307344   3.319112   2.136271   5.524475
                   11         12         13         14         15
    11  C    0.000000
    12  C    1.389782   0.000000
    13  F    4.348088   4.575466   0.000000
    14  F    4.347199   4.573042   2.289583   0.000000
    15  C    2.593070   1.498395   5.978166   5.975025   0.000000
    16  C    2.619327   3.729336   3.161953   3.165602   5.147102
    17  C    6.845719   5.714654   5.977835   5.975398   5.950389
    18  C    6.828874   6.636407   3.161030   3.166553   7.847042
    19  H    4.135204   2.852956   5.019610   5.015906   2.980071
    20  H    7.827545   7.102148   5.223840   5.224587   7.864397
    21  H    1.081872   2.214792   5.224499   5.223913   2.972268
    22  H    3.308478   2.159672   6.171530   6.487679   1.096274
    23  H    3.310087   2.159690   6.488786   6.166542   1.096254
    24  H    2.735995   2.144170   6.654102   6.650445   1.092734
    25  H    2.761482   4.082496   4.198080   4.199515   5.349340
    26  H    3.324105   4.309626   3.295416   2.622368   5.742256
    27  H    3.322519   4.309007   2.623782   3.307370   5.741017
    28  H    7.894555   6.793073   6.652988   6.651704   7.040339
    29  H    6.787242   5.592141   6.489609   6.167132   5.672786
    30  H    6.783697   5.588414   6.170911   6.486827   5.668407
    31  H    6.721318   6.665290   3.284028   2.615591   7.942751
    32  H    7.878324   7.610201   4.200053   4.197427   8.754366
    33  H    6.739812   6.680054   2.630790   3.318781   7.954872
                   16         17         18         19         20
    16  C    0.000000
    17  C    7.847040   0.000000
    18  C    5.895951   5.147139   0.000000
    19  H    5.784586   2.980026   5.784580   0.000000
    20  H    7.835754   2.972356   2.978290   5.063806   0.000000
    21  H    2.978314   7.864351   7.835752   5.063788   8.909290
    22  H    5.757235   5.672309   7.989652   2.837021   7.762288
    23  H    5.758607   5.668936   7.988442   2.832943   7.759952
    24  H    5.349575   7.040343   8.749171   4.072635   8.925713
    25  H    1.091633   8.754401   6.983998   6.482429   8.898540
    26  H    1.094473   7.947754   5.578179   6.109108   7.690305
    27  H    1.094489   7.949820   5.582119   6.110275   7.693434
    28  H    8.749204   1.092735   5.349674   4.072591   2.691179
    29  H    7.990240   1.096269   5.757625   2.836677   3.725775
    30  H    7.987778   1.096257   5.758245   2.833148   3.727641
    31  H    5.568157   5.744937   1.094404   6.107012   3.738416
    32  H    6.983930   5.349405   1.091632   6.482401   2.698127
    33  H    5.592241   5.738362   1.094561   6.112383   3.724091
                   21         22         23         24         25
    21  H    0.000000
    22  H    3.725292   0.000000
    23  H    3.727966   1.764586   0.000000
    24  H    2.691027   1.766616   1.766638   0.000000
    25  H    2.698093   6.015408   6.016646   5.328013   0.000000
    26  H    3.732751   6.435214   6.191461   6.006446   1.783471
    27  H    3.729892   6.188531   6.435420   6.005072   1.783426
    28  H    8.925683   6.740030   6.737311   8.129274   9.695239
    29  H    7.762950   5.497404   5.202498   6.740594   8.842871
    30  H    7.759124   5.201538   5.488903   6.736714   8.840608
    31  H    7.682304   8.230587   8.040964   8.787924   6.633378
    32  H    8.898478   8.843785   8.839714   9.695165   8.070645
    33  H    7.701523   8.050428   8.241224   8.801972   6.658009
                   26         27         28         29         30
    26  H    0.000000
    27  H    1.755230   0.000000
    28  H    8.794035   8.795878   0.000000
    29  H    8.045847   8.238053   1.766622   0.000000
    30  H    8.233669   8.045412   1.766629   1.764591   0.000000
    31  H    5.064909   5.361856   6.011425   6.193408   6.436876
    32  H    6.641864   6.649281   5.328168   6.013474   6.018659
    33  H    5.383973   5.091401   6.000211   6.433721   6.186598
                   31         32         33
    31  H    0.000000
    32  H    1.783651   0.000000
    33  H    1.755252   1.783236   0.000000
 Stoichiometry    C13H15BF2N2
 Framework group  C1[X(C13H15BF2N2)]
 Deg. of freedom    93
 Full point group                 C1      NOp   1
 Largest Abelian subgroup         C1      NOp   1
 Largest concise Abelian subgroup C1      NOp   1
                         Standard orientation:                         
 ---------------------------------------------------------------------
 Center     Atomic      Atomic             Coordinates (Angstroms)
 Number     Number       Type             X           Y           Z
 ---------------------------------------------------------------------
      1          6           0       -0.000022    1.667316    0.000699
      2          6           0       -1.216284    0.994373    0.000454
      3          7           0       -1.253317   -0.401455    0.000135
      4          5           0        0.000066   -1.341590    0.001908
      5          7           0        1.253348   -0.401480   -0.000420
      6          6           0        1.216276    0.994411    0.000249
      7          6           0       -2.555534    1.484446   -0.000343
      8          6           0       -3.372896    0.360460   -0.001194
      9          6           0       -2.544383   -0.787073   -0.000824
     10          6           0        2.544373   -0.787019   -0.001255
     11          6           0        3.372870    0.360471   -0.001309
     12          6           0        2.555464    1.484456   -0.000370
     13          9           0       -0.000397   -2.135129   -1.141011
     14          9           0        0.000426   -2.130021    1.148566
     15          6           0        2.975188    2.922865   -0.000374
     16          6           0        2.947984   -2.224165   -0.002119
     17          6           0       -2.975201    2.922865   -0.000071
     18          6           0       -2.947967   -2.224201   -0.002590
     19          1           0       -0.000029    2.752847    0.000996
     20          1           0       -4.454660    0.344863   -0.001854
     21          1           0        4.454630    0.344954   -0.002016
     22          1           0        2.602575    3.454689   -0.883628
     23          1           0        2.599454    3.455647    0.880955
     24          1           0        4.064633    3.007569    0.001473
     25          1           0        4.035368   -2.320364    0.000114
     26          1           0        2.537124   -2.735496    0.874013
     27          1           0        2.540990   -2.733535   -0.881212
     28          1           0       -4.064640    3.007629   -0.002500
     29          1           0       -2.603043    3.454354    0.883571
     30          1           0       -2.598962    3.455935   -0.881015
     31          1           0       -2.527780   -2.738575    0.867228
     32          1           0       -4.035271   -2.320442    0.010463
     33          1           0       -2.550405   -2.730468   -0.887859
 ---------------------------------------------------------------------
 Rotational constants (GHZ):           0.6167481           0.3884314           0.2516300
 Standard basis: 6-31G(d,p) (6D, 7F)
 There are   345 symmetry adapted cartesian basis functions of A   symmetry.
 There are   345 symmetry adapted basis functions of A   symmetry.
   345 basis functions,   609 primitive gaussians,   345 cartesian basis functions
    65 alpha electrons       65 beta electrons
       nuclear repulsion energy      1343.0307205006 Hartrees.
 NAtoms=   33 NActive=   33 NUniq=   33 SFac= 1.00D+00 NAtFMM=   60 NAOKFM=F Big=F
 Integral buffers will be    131072 words long.
 Raffenetti 2 integral format.
 Two-electron integral symmetry is turned on.
 One-electron integrals computed using PRISM.
 NBasis=   345 RedAO= T EigKep=  4.49D-04  NBF=   345
 NBsUse=   345 1.00D-06 EigRej= -1.00D+00 NBFU=   345
 Initial guess from the checkpoint file:  "chenxi-bd.chk"
 B after Tr=    -0.000000   -0.000000    0.000000
         Rot=    1.000000   -0.000043    0.000008   -0.000015 Ang=  -0.01 deg.
 Requested convergence on RMS density matrix=1.00D-08 within 128 cycles.
 Requested convergence on MAX density matrix=1.00D-06.
 Requested convergence on             energy=1.00D-06.
 No special actions if energy rises.
 SCF Done:  E(RB3LYP) =  -838.685734632     A.U. after    8 cycles
            NFock=  8  Conv=0.32D-08     -V/T= 2.0090
 Calling FoFJK, ICntrl=      2127 FMM=F ISym2X=0 I1Cent= 0 IOpClX= 0 NMat=1 NMatS=1 NMatT=0.
 ***** Axes restored to original set *****
 -------------------------------------------------------------------
 Center     Atomic                   Forces (Hartrees/Bohr)
 Number     Number              X              Y              Z
 -------------------------------------------------------------------
      1        6          -0.000006878    0.000008937   -0.000013294
      2        6          -0.000019080    0.000028932    0.000018696
      3        7          -0.000092366   -0.000052154   -0.000006699
      4        5           0.000027098    0.000035939    0.000016074
      5        7           0.000130182    0.000011520   -0.000031902
      6        6           0.000057619   -0.000014387    0.000017100
      7        6           0.000005145    0.000000664   -0.000005367
      8        6          -0.000034535   -0.000016578   -0.000010825
      9        6           0.000090870    0.000014194    0.000005481
     10        6          -0.000139363   -0.000044264    0.000008280
     11        6           0.000034958    0.000019418   -0.000000211
     12        6          -0.000050292    0.000012128    0.000000814
     13        9          -0.000004667    0.000002028   -0.000022652
     14        9          -0.000000764   -0.000000904    0.000033049
     15        6          -0.000002496   -0.000017793    0.000000397
     16        6           0.000003725    0.000013646   -0.000004527
     17        6           0.000006110   -0.000017789    0.000000852
     18        6          -0.000005051    0.000006714    0.000000578
     19        1           0.000000874    0.000000726    0.000001887
     20        1           0.000004985    0.000002231    0.000001602
     21        1          -0.000007126   -0.000003002   -0.000000394
     22        1           0.000002098    0.000003600    0.000005993
     23        1           0.000001776    0.000003758   -0.000006248
     24        1          -0.000004056    0.000003533   -0.000000005
     25        1          -0.000000817   -0.000002535    0.000001774
     26        1           0.000000744   -0.000001649   -0.000008728
     27        1           0.000005216   -0.000000829    0.000006866
     28        1           0.000003878    0.000002447   -0.000000177
     29        1          -0.000002216    0.000004574   -0.000005760
     30        1          -0.000002023    0.000004274    0.000005709
     31        1           0.000004628   -0.000003282   -0.000012935
     32        1           0.000002566   -0.000003100    0.000004287
     33        1          -0.000010744   -0.000000997    0.000000285
 -------------------------------------------------------------------
 Cartesian Forces:  Max     0.000139363 RMS     0.000027834

 GradGradGradGradGradGradGradGradGradGradGradGradGradGradGradGradGradGrad
 Berny optimization.
 Using GEDIIS/GDIIS optimizer.
 FormGI is forming the generalized inverse of G from B-inverse, IUseBI=4.
 Internal  Forces:  Max     0.000112483 RMS     0.000012646
 Search for a local minimum.
 Step number   9 out of a maximum of  192
 All quantities printed in internal units (Hartrees-Bohrs-Radians)
 Mixed Optimization -- En-DIIS/RFO-DIIS
 Swapping is turned off.
 Update second derivatives using D2CorX and points    2    3    4    5    6
                                                      7    8    9
 DE= -2.20D-07 DEPred=-1.52D-07 R= 1.45D+00
 Trust test= 1.45D+00 RLast= 7.67D-03 DXMaxT set to 8.49D-01
 ITU=  0  0  1  1  1  1  1  1  0
     Eigenvalues ---    0.00200   0.00728   0.00762   0.00764   0.01101
     Eigenvalues ---    0.01784   0.01819   0.01877   0.01956   0.02145
     Eigenvalues ---    0.02223   0.02620   0.02854   0.02873   0.02875
     Eigenvalues ---    0.02877   0.02903   0.02908   0.02916   0.03097
     Eigenvalues ---    0.07103   0.07108   0.07206   0.07208   0.07216
     Eigenvalues ---    0.07237   0.07248   0.07422   0.07750   0.09757
     Eigenvalues ---    0.13806   0.15222   0.15815   0.15946   0.15976
     Eigenvalues ---    0.16000   0.16000   0.16000   0.16000   0.16000
     Eigenvalues ---    0.16000   0.16000   0.16001   0.16004   0.16069
     Eigenvalues ---    0.16138   0.16328   0.20059   0.23629   0.23851
     Eigenvalues ---    0.24328   0.24920   0.24971   0.25001   0.25032
     Eigenvalues ---    0.25100   0.25222   0.26331   0.27131   0.28468
     Eigenvalues ---    0.31844   0.32214   0.32226   0.32235   0.32236
     Eigenvalues ---    0.32243   0.32263   0.32264   0.32277   0.32281
     Eigenvalues ---    0.32283   0.32303   0.32321   0.32360   0.32430
     Eigenvalues ---    0.32972   0.33409   0.33887   0.34044   0.36539
     Eigenvalues ---    0.41196   0.47636   0.50242   0.51028   0.52892
     Eigenvalues ---    0.54325   0.55843   0.56800   0.58087   0.60575
     Eigenvalues ---    0.63699   0.65519   0.87103
 En-DIIS/RFO-DIIS/Sim-DIIS IScMMF=       -3 using points:     9    8    7    6    5    4
 RFO step:  Lambda=-2.59570957D-07.
 DIIS inversion failure, remove point   6.
 DIIS inversion failure, remove point   5.
 DIIS inversion failure, remove point   4.
 DIIS inversion failure, remove point   3.
 RFO-DIIS uses    2 points instead of    6
 DidBck=F Rises=F RFO-DIIS coefs:    2.31988   -1.31988    0.00000    0.00000    0.00000
                  RFO-DIIS coefs:    0.00000
 Iteration  1 RMS(Cart)=  0.00103831 RMS(Int)=  0.00000120
 Iteration  2 RMS(Cart)=  0.00000128 RMS(Int)=  0.00000011
 Iteration  3 RMS(Cart)=  0.00000000 RMS(Int)=  0.00000011
 Variable       Old X    -DE/DX   Delta X   Delta X   Delta X     New X
                                 (Linear)    (Quad)   (Total)
    R1        2.62675  -0.00001   0.00000   0.00000   0.00001   2.62676
    R2        2.62678  -0.00001   0.00015  -0.00006   0.00010   2.62687
    R3        2.05136   0.00000  -0.00002   0.00000  -0.00001   2.05134
    R4        2.63866   0.00003  -0.00012   0.00009  -0.00003   2.63863
    R5        2.69494   0.00001   0.00018  -0.00004   0.00013   2.69507
    R6        2.96080  -0.00004   0.00025  -0.00021   0.00004   2.96084
    R7        2.54626   0.00005  -0.00016   0.00013  -0.00002   2.54624
    R8        2.96062  -0.00002  -0.00039   0.00008  -0.00032   2.96031
    R9        2.62935  -0.00002   0.00012  -0.00004   0.00008   2.62943
   R10        2.62967  -0.00003   0.00004  -0.00004  -0.00000   2.62967
   R11        2.63878   0.00000   0.00001  -0.00001   0.00000   2.63878
   R12        2.54615   0.00011  -0.00024   0.00022  -0.00002   2.54613
   R13        2.69481   0.00005  -0.00013   0.00012  -0.00001   2.69480
   R14        2.62626  -0.00000   0.00001  -0.00000   0.00000   2.62626
   R15        2.83155  -0.00000  -0.00001  -0.00001  -0.00001   2.83153
   R16        2.67466  -0.00003   0.00030  -0.00015   0.00015   2.67480
   R17        2.04445   0.00000  -0.00002   0.00002  -0.00001   2.04445
   R18        2.82084  -0.00000  -0.00000  -0.00002  -0.00002   2.82082
   R19        2.67457  -0.00000   0.00013  -0.00006   0.00007   2.67465
   R20        2.82088  -0.00001   0.00007  -0.00007   0.00000   2.82088
   R21        2.62631  -0.00001   0.00019  -0.00009   0.00010   2.62641
   R22        2.04444   0.00001  -0.00004   0.00003  -0.00001   2.04443
   R23        2.83156  -0.00001   0.00002  -0.00002  -0.00000   2.83155
   R24        2.07166   0.00001  -0.00002   0.00002  -0.00001   2.07165
   R25        2.07162   0.00001  -0.00002   0.00002  -0.00001   2.07161
   R26        2.06497   0.00000  -0.00003   0.00002  -0.00001   2.06496
   R27        2.06289   0.00000  -0.00004   0.00002  -0.00002   2.06287
   R28        2.06825   0.00001  -0.00002   0.00002  -0.00000   2.06825
   R29        2.06828   0.00001  -0.00002   0.00002  -0.00001   2.06828
   R30        2.06497   0.00000  -0.00003   0.00002  -0.00001   2.06496
   R31        2.07165   0.00001  -0.00003   0.00002  -0.00001   2.07164
   R32        2.07163   0.00001  -0.00003   0.00002  -0.00001   2.07162
   R33        2.06812   0.00001   0.00001   0.00002   0.00002   2.06815
   R34        2.06289   0.00000  -0.00004   0.00002  -0.00002   2.06286
   R35        2.06842   0.00000  -0.00005   0.00002  -0.00003   2.06839
    A1        2.13090  -0.00002   0.00002  -0.00004  -0.00002   2.13088
    A2        2.07615   0.00001   0.00003   0.00000   0.00003   2.07619
    A3        2.07613   0.00001  -0.00005   0.00004  -0.00001   2.07612
    A4        2.10268   0.00000   0.00001  -0.00000   0.00001   2.10269
    A5        2.28543   0.00001  -0.00003   0.00001  -0.00001   2.28542
    A6        1.89507  -0.00001   0.00002  -0.00001   0.00001   1.89507
    A7        2.18782   0.00000  -0.00013   0.00005  -0.00007   2.18775
    A8        1.88757  -0.00001   0.00010  -0.00007   0.00004   1.88761
    A9        2.20779   0.00001   0.00002   0.00001   0.00003   2.20783
   A10        1.85446  -0.00000   0.00014  -0.00004   0.00009   1.85456
   A11        1.91880   0.00001  -0.00014   0.00009  -0.00005   1.91875
   A12        1.91889   0.00001  -0.00016   0.00009  -0.00007   1.91882
   A13        1.91907   0.00000   0.00004  -0.00001   0.00002   1.91909
   A14        1.91877   0.00000   0.00011  -0.00002   0.00009   1.91887
   A15        1.93235  -0.00001   0.00002  -0.00010  -0.00008   1.93227
   A16        2.18782   0.00001   0.00001   0.00002   0.00003   2.18785
   A17        2.20782   0.00000  -0.00006   0.00003  -0.00003   2.20778
   A18        1.88755  -0.00001   0.00005  -0.00005   0.00001   1.88756
   A19        2.10268   0.00000  -0.00005   0.00002  -0.00003   2.10264
   A20        2.28547  -0.00000   0.00002  -0.00002   0.00000   2.28548
   A21        1.89504  -0.00000   0.00003   0.00000   0.00003   1.89507
   A22        1.84875   0.00001  -0.00005   0.00002  -0.00003   1.84872
   A23        2.20547   0.00000  -0.00006   0.00005  -0.00001   2.20546
   A24        2.22897  -0.00001   0.00011  -0.00007   0.00004   2.22900
   A25        1.88751   0.00001  -0.00003   0.00003  -0.00000   1.88751
   A26        2.21396  -0.00001   0.00011  -0.00007   0.00005   2.21401
   A27        2.18171  -0.00000  -0.00008   0.00003  -0.00005   2.18167
   A28        1.90588  -0.00000  -0.00004   0.00002  -0.00002   1.90587
   A29        2.13482  -0.00002   0.00013  -0.00012   0.00002   2.13483
   A30        2.24248   0.00002  -0.00009   0.00009   0.00000   2.24248
   A31        1.90594  -0.00001   0.00004  -0.00002   0.00001   1.90595
   A32        2.13479  -0.00001   0.00018  -0.00012   0.00006   2.13485
   A33        2.24246   0.00002  -0.00022   0.00014  -0.00007   2.24239
   A34        1.88747   0.00002  -0.00011   0.00007  -0.00004   1.88744
   A35        2.18180  -0.00001   0.00009  -0.00006   0.00003   2.18182
   A36        2.21391  -0.00001   0.00002  -0.00001   0.00001   2.21393
   A37        1.84878   0.00001  -0.00001  -0.00000  -0.00001   1.84877
   A38        2.20550  -0.00000   0.00007  -0.00001   0.00006   2.20556
   A39        2.22890  -0.00001  -0.00006   0.00001  -0.00005   2.22886
   A40        1.95033  -0.00000   0.00002  -0.00000   0.00001   1.95035
   A41        1.95038  -0.00000   0.00001   0.00000   0.00001   1.95040
   A42        1.93230   0.00000  -0.00006   0.00004  -0.00002   1.93228
   A43        1.87074   0.00000  -0.00000  -0.00001  -0.00001   1.87073
   A44        1.87824  -0.00000   0.00002  -0.00001   0.00000   1.87825
   A45        1.87830  -0.00000   0.00002  -0.00001   0.00000   1.87830
   A46        1.93282   0.00000  -0.00010   0.00004  -0.00006   1.93276
   A47        1.92605  -0.00000   0.00007  -0.00003   0.00004   1.92609
   A48        1.92621  -0.00001  -0.00002  -0.00002  -0.00005   1.92617
   A49        1.90829  -0.00000   0.00006  -0.00001   0.00005   1.90834
   A50        1.90820   0.00000   0.00007  -0.00001   0.00006   1.90826
   A51        1.86079   0.00000  -0.00007   0.00003  -0.00004   1.86075
   A52        1.93232   0.00000  -0.00002   0.00002  -0.00000   1.93232
   A53        1.95032   0.00000  -0.00001   0.00002   0.00000   1.95032
   A54        1.95038   0.00000  -0.00002   0.00001  -0.00001   1.95037
   A55        1.87825  -0.00000   0.00002  -0.00001   0.00000   1.87826
   A56        1.87828  -0.00000   0.00002  -0.00001   0.00000   1.87829
   A57        1.87075  -0.00000   0.00002  -0.00002  -0.00000   1.87074
   A58        1.92597   0.00000   0.00003  -0.00001   0.00002   1.92599
   A59        1.93281   0.00001  -0.00002   0.00002   0.00000   1.93282
   A60        1.92630  -0.00001  -0.00008  -0.00001  -0.00009   1.92621
   A61        1.90867  -0.00000   0.00001  -0.00003  -0.00002   1.90865
   A62        1.86082   0.00000  -0.00009   0.00003  -0.00006   1.86075
   A63        1.90781   0.00000   0.00017  -0.00002   0.00015   1.90796
    D1        0.00033   0.00000  -0.00020   0.00002  -0.00017   0.00016
    D2       -3.14051  -0.00000  -0.00047  -0.00000  -0.00047  -3.14098
    D3       -3.14154  -0.00000  -0.00012   0.00004  -0.00008   3.14157
    D4        0.00080  -0.00000  -0.00039   0.00001  -0.00038   0.00042
    D5       -0.00005  -0.00000  -0.00008   0.00003  -0.00005  -0.00010
    D6        3.14089  -0.00000   0.00017   0.00005   0.00022   3.14111
    D7       -3.14136  -0.00000  -0.00016   0.00002  -0.00014  -3.14150
    D8       -0.00043   0.00000   0.00009   0.00004   0.00013  -0.00030
    D9        0.00148  -0.00000  -0.00074  -0.00001  -0.00075   0.00073
   D10       -3.14099  -0.00000  -0.00020  -0.00002  -0.00021  -3.14120
   D11       -3.14071  -0.00000  -0.00053   0.00002  -0.00051  -3.14122
   D12        0.00001   0.00000   0.00002   0.00000   0.00002   0.00003
   D13        3.14086   0.00000   0.00028  -0.00003   0.00025   3.14112
   D14       -0.00089   0.00000   0.00023   0.00002   0.00025  -0.00063
   D15       -0.00005  -0.00000   0.00004  -0.00006  -0.00002  -0.00007
   D16        3.14139  -0.00000  -0.00001  -0.00000  -0.00002   3.14137
   D17       -0.00296   0.00001   0.00161  -0.00005   0.00156  -0.00140
   D18       -2.07887   0.00000   0.00157  -0.00006   0.00151  -2.07736
   D19        2.07265   0.00001   0.00174  -0.00005   0.00169   2.07434
   D20        3.13967   0.00000   0.00097  -0.00004   0.00093   3.14060
   D21        1.06376  -0.00000   0.00093  -0.00005   0.00088   1.06464
   D22       -1.06791   0.00001   0.00110  -0.00004   0.00106  -1.06685
   D23        0.00004   0.00000  -0.00007   0.00005  -0.00002   0.00002
   D24        3.14065   0.00000   0.00011   0.00003   0.00014   3.14079
   D25        3.14074   0.00000   0.00048   0.00004   0.00052   3.14126
   D26       -0.00183   0.00000   0.00066   0.00001   0.00068  -0.00115
   D27        0.00325  -0.00001  -0.00190   0.00011  -0.00179   0.00146
   D28       -3.14031  -0.00000  -0.00049  -0.00004  -0.00053  -3.14084
   D29        2.07898   0.00000  -0.00197   0.00019  -0.00178   2.07720
   D30       -1.06458   0.00001  -0.00057   0.00004  -0.00052  -1.06510
   D31       -2.07243  -0.00001  -0.00184   0.00004  -0.00181  -2.07424
   D32        1.06719  -0.00001  -0.00044  -0.00011  -0.00055   1.06664
   D33       -0.00207   0.00001   0.00131  -0.00010   0.00121  -0.00086
   D34        3.14005   0.00000   0.00111  -0.00012   0.00099   3.14104
   D35        3.14119   0.00000   0.00012   0.00002   0.00014   3.14133
   D36        0.00012  -0.00000  -0.00008   0.00000  -0.00008   0.00005
   D37       -3.14003  -0.00000  -0.00110   0.00009  -0.00101  -3.14104
   D38        0.00168  -0.00001  -0.00117   0.00012  -0.00105   0.00064
   D39       -0.00013  -0.00000   0.00011  -0.00004   0.00007  -0.00005
   D40        3.14158  -0.00000   0.00004  -0.00000   0.00003  -3.14157
   D41       -3.14107  -0.00000  -0.00021   0.00001  -0.00020  -3.14126
   D42        0.00026  -0.00000  -0.00012  -0.00003  -0.00015   0.00012
   D43       -0.00007   0.00000   0.00002   0.00003   0.00005  -0.00002
   D44        3.14126   0.00000   0.00011  -0.00001   0.00010   3.14136
   D45        0.00007   0.00000  -0.00008   0.00008   0.00001   0.00008
   D46        3.14149   0.00000  -0.00004   0.00005   0.00001   3.14150
   D47       -3.14136   0.00000  -0.00003   0.00003   0.00001  -3.14135
   D48        0.00006   0.00000   0.00001  -0.00000   0.00001   0.00007
   D49        3.13998  -0.00000   0.00007  -0.00004   0.00002   3.14000
   D50       -1.04978  -0.00000   0.00007  -0.00004   0.00003  -1.04975
   D51        1.04647  -0.00000   0.00007  -0.00004   0.00003   1.04650
   D52       -0.00181   0.00000   0.00001   0.00002   0.00003  -0.00178
   D53        2.09162   0.00000   0.00001   0.00003   0.00003   2.09165
   D54       -2.09531   0.00000   0.00001   0.00002   0.00003  -2.09529
   D55       -0.00007  -0.00000   0.00009  -0.00009   0.00001  -0.00006
   D56       -3.14060  -0.00000  -0.00010  -0.00006  -0.00016  -3.14077
   D57       -3.14149  -0.00000   0.00006  -0.00005   0.00001  -3.14149
   D58        0.00116  -0.00000  -0.00014  -0.00003  -0.00016   0.00099
   D59        1.01236   0.00001   0.00313   0.00014   0.00327   1.01563
   D60        3.12826   0.00001   0.00314   0.00011   0.00326   3.13152
   D61       -1.03988   0.00001   0.00328   0.00011   0.00339  -1.03649
   D62       -2.13041   0.00001   0.00335   0.00011   0.00346  -2.12696
   D63       -0.01451   0.00001   0.00336   0.00009   0.00345  -0.01106
   D64        2.10053   0.00001   0.00350   0.00008   0.00358   2.10411
   D65        0.00008   0.00000  -0.00009   0.00006  -0.00004   0.00004
   D66       -3.14146  -0.00000  -0.00014   0.00004  -0.00010  -3.14157
   D67        3.14155   0.00000  -0.00002   0.00002   0.00000   3.14155
   D68        0.00000  -0.00000  -0.00006   0.00000  -0.00006  -0.00006
   D69       -3.13882  -0.00000  -0.00093  -0.00002  -0.00095  -3.13977
   D70       -1.02332  -0.00000  -0.00088  -0.00002  -0.00090  -1.02423
   D71        1.02888  -0.00000  -0.00094  -0.00001  -0.00095   1.02792
   D72        0.00292  -0.00000  -0.00102   0.00003  -0.00099   0.00192
   D73        2.11841  -0.00000  -0.00097   0.00002  -0.00095   2.11746
   D74       -2.11257  -0.00000  -0.00102   0.00003  -0.00100  -2.11357
   D75       -0.00000  -0.00000   0.00004  -0.00005  -0.00001  -0.00001
   D76       -3.14133  -0.00000  -0.00005  -0.00001  -0.00006  -3.14139
   D77        3.14154   0.00000   0.00009  -0.00003   0.00006  -3.14159
   D78        0.00022   0.00000   0.00000   0.00000   0.00001   0.00022
   D79       -1.05052   0.00000  -0.00009   0.00003  -0.00006  -1.05058
   D80        1.04573  -0.00000  -0.00007   0.00002  -0.00005   1.04568
   D81        3.13925  -0.00000  -0.00008   0.00003  -0.00005   3.13920
   D82        2.09075   0.00000   0.00002  -0.00001   0.00000   2.09075
   D83       -2.09618  -0.00000   0.00003  -0.00003   0.00001  -2.09618
   D84       -0.00266   0.00000   0.00002  -0.00002   0.00001  -0.00266
         Item               Value     Threshold  Converged?
 Maximum Force            0.000112     0.000450     YES
 RMS     Force            0.000013     0.000300     YES
 Maximum Displacement     0.005373     0.001800     NO 
 RMS     Displacement     0.001038     0.001200     YES
 Predicted change in Energy=-1.297885D-07
 GradGradGradGradGradGradGradGradGradGradGradGradGradGradGradGradGradGrad

                          Input orientation:                          
 ---------------------------------------------------------------------
 Center     Atomic      Atomic             Coordinates (Angstroms)
 Number     Number       Type             X           Y           Z
 ---------------------------------------------------------------------
      1          6           0       -5.817023    1.410896   -0.016066
      2          6           0       -4.605705    0.729633   -0.043415
      3          7           0       -4.577856   -0.666321   -0.029233
      4          5           0       -5.836985   -1.597692    0.015853
      5          7           0       -7.083407   -0.649151    0.042544
      6          6           0       -7.037248    0.746373    0.026166
      7          6           0       -3.263738    1.210495   -0.086489
      8          6           0       -2.454120    0.080966   -0.097162
      9          6           0       -3.289891   -1.060826   -0.061354
     10          6           0       -8.376364   -1.025841    0.084096
     11          6           0       -9.197054    0.127237    0.095540
     12          6           0       -8.372625    1.245571    0.059571
     13          9           0       -5.809107   -2.377754    1.167726
     14          9           0       -5.875054   -2.399612   -1.120773
     15          6           0       -8.782817    2.686722    0.056237
     16          6           0       -8.789244   -2.460090    0.111559
     17          6           0       -2.834833    2.645912   -0.114272
     18          6           0       -2.895921   -2.500600   -0.056019
     19          1           0       -5.809914    2.496331   -0.027892
     20          1           0       -1.372919    0.057861   -0.127518
     21          1           0      -10.278431    0.119124    0.127024
     22          1           0       -8.381845    3.225159    0.922905
     23          1           0       -8.428798    3.207760   -0.840957
     24          1           0       -9.871298    2.778784    0.084338
     25          1           0       -9.876830   -2.548743    0.142181
     26          1           0       -8.407656   -2.983091   -0.770896
     27          1           0       -8.359947   -2.963323    0.983545
     28          1           0       -1.745251    2.723214   -0.144192
     29          1           0       -3.228908    3.170627   -0.992438
     30          1           0       -3.181927    3.190774    0.771404
     31          1           0       -3.341714   -3.020348   -0.909764
     32          1           0       -1.809985   -2.604427   -0.096014
     33          1           0       -3.274085   -2.995620    0.843965
 ---------------------------------------------------------------------
                    Distance matrix (angstroms):
                    1          2          3          4          5
     1  C    0.000000
     2  C    1.390021   0.000000
     3  N    2.418788   1.396304   0.000000
     4  B    3.008823   2.633629   1.566809   0.000000
     5  N    2.418875   2.836801   2.506637   1.566527   0.000000
     6  C    1.390080   2.432595   2.836790   2.633510   1.396384
     7  C    2.562106   1.426170   2.291860   3.810248   4.250271
     8  C    3.617238   2.247883   2.252401   3.778154   4.688591
     9  C    3.535231   2.222034   1.347412   2.604203   3.817202
    10  C    3.535243   4.161227   3.817166   2.603865   1.347353
    11  C    3.617298   4.632782   4.688528   3.777803   2.252353
    12  C    2.562061   3.803483   4.250116   3.809924   2.291800
    13  F    3.969294   3.545545   2.424395   1.391433   2.424446
    14  F    3.967835   3.544590   2.424557   1.391562   2.424362
    15  C    3.229379   4.613934   5.378837   5.199591   3.743826
    16  C    4.882102   5.263112   4.579653   3.077129   2.488804
    17  C    3.229298   2.610198   3.743828   5.199810   5.378886
    18  C    4.882032   3.654850   2.488816   3.077380   4.579587
    19  H    1.085523   2.138126   3.394162   4.094346   3.394231
    20  H    4.646847   3.302917   3.287206   4.763329   5.756601
    21  H    4.646860   5.708028   5.756552   4.763009   3.287182
    22  H    3.278952   4.628245   5.524537   5.528015   4.179864
    23  H    3.275749   4.625280   5.522422   5.526661   4.179284
    24  H    4.279993   5.651708   6.316816   5.952639   4.418691
    25  H    5.673254   6.210229   5.626012   4.152204   3.379584
    26  H    5.156381   5.363616   4.537053   3.024343   2.804032
    27  H    5.157468   5.365343   4.539400   3.027658   2.805429
    28  H    4.279945   3.488083   4.418803   5.952994   6.316932
    29  H    3.278459   2.958828   4.179664   5.527710   5.524405
    30  H    3.275943   2.957751   4.179332   5.527169   5.522482
    31  H    5.153812   4.050999   2.800862   3.017797   4.530974
    32  H    5.673232   4.351411   3.379619   4.152440   5.625947
    33  H    5.159804   4.054401   2.808546   3.034540   4.545231
                    6          7          8          9         10
     6  C    0.000000
     7  C    3.803614   0.000000
     8  C    4.632822   1.389759   0.000000
     9  C    4.161287   2.271611   1.415446   0.000000
    10  C    2.222010   5.582942   6.027508   5.088672   0.000000
    11  C    2.247867   6.034138   6.745846   6.027494   1.415363
    12  C    1.426025   5.111096   6.034035   5.582855   2.271547
    13  F    3.545653   4.574657   4.347549   3.096996   3.097213
    14  F    3.544486   4.574012   4.347854   3.098029   3.097662
    15  C    2.610147   5.714879   6.845867   6.650577   3.734850
    16  C    3.654886   6.636538   6.828934   5.677211   1.492748
    17  C    4.613920   1.498383   2.593102   3.734941   6.650540
    18  C    5.263096   3.729403   2.619421   1.492712   5.677130
    19  H    2.138136   2.853038   4.135232   4.359473   4.359461
    20  H    5.708090   2.214824   1.081874   2.220500   7.089953
    21  H    3.302860   7.102295   7.827615   7.089955   2.220506
    22  H    2.959132   5.592206   6.787077   6.728033   4.332970
    23  H    2.957488   5.588929   6.784309   6.725843   4.333803
    24  H    3.487967   6.793273   7.894662   7.620941   4.087787
    25  H    4.351376   7.610332   7.878406   6.755966   2.138692
    26  H    4.052435   6.671917   6.729559   5.512719   2.136075
    27  H    4.053141   6.673611   6.731599   5.515141   2.136145
    28  H    5.651739   2.144167   2.736089   4.087999   7.620971
    29  H    4.627960   2.159647   3.308749   4.333109   6.727969
    30  H    4.625362   2.159671   3.309836   4.333734   6.725653
    31  H    5.359209   4.310904   3.326604   2.135933   5.505771
    32  H    6.210239   4.082538   2.761566   2.138698   6.755865
    33  H    5.369609   4.307814   3.320158   2.136184   5.521836
                   11         12         13         14         15
    11  C    0.000000
    12  C    1.389837   0.000000
    13  F    4.347729   4.574725   0.000000
    14  F    4.347421   4.573667   2.289554   0.000000
    15  C    2.593087   1.498394   5.977229   5.975887   0.000000
    16  C    2.619318   3.729370   3.162829   3.164618   5.147113
    17  C    6.845846   5.714746   5.977210   5.976060   5.950567
    18  C    6.828820   6.636373   3.162166   3.165301   7.847066
    19  H    4.135282   2.852988   5.018586   5.016860   2.980180
    20  H    7.827622   7.102222   5.223949   5.224457   7.864557
    21  H    1.081865   2.214842   5.224205   5.224056   2.972277
    22  H    3.308507   2.159676   6.170215   6.488349   1.096270
    23  H    3.310116   2.159697   6.488108   6.167862   1.096251
    24  H    2.735952   2.144149   6.653195   6.651168   1.092729
    25  H    2.761366   4.082435   4.198494   4.198988   5.349238
    26  H    3.323853   4.309580   3.298052   2.622391   5.742096
    27  H    3.322779   4.309139   2.623662   3.304636   5.741231
    28  H    7.894678   6.793162   6.652513   6.652242   7.040514
    29  H    6.787097   5.591994   6.489088   6.168153   5.672723
    30  H    6.784085   5.588727   6.169898   6.487347   5.668818
    31  H    6.723313   6.666914   3.288909   2.616802   7.944142
    32  H    7.878291   7.610186   4.200166   4.197245   8.754417
    33  H    6.737502   6.678180   2.629242   3.313678   7.953342
                   16         17         18         19         20
    16  C    0.000000
    17  C    7.847119   0.000000
    18  C    5.895844   5.147204   0.000000
    19  H    5.784632   2.980091   5.784589   0.000000
    20  H    7.835759   2.972436   2.978317   5.063891   0.000000
    21  H    2.978299   7.864479   7.835682   5.063867   8.909360
    22  H    5.757284   5.672795   7.989867   2.837258   7.762745
    23  H    5.758622   5.668879   7.988381   2.832976   7.759915
    24  H    5.349522   7.040521   8.749142   4.072740   8.925847
    25  H    1.091622   8.754423   6.983888   6.482399   8.898518
    26  H    1.094471   7.948156   5.578805   6.109369   7.690829
    27  H    1.094486   7.949567   5.581254   6.110115   7.692892
    28  H    8.749280   1.092731   5.349771   4.072652   2.691286
    29  H    7.990064   1.096265   5.757654   2.836656   3.725869
    30  H    7.988095   1.096253   5.758313   2.833274   3.727696
    31  H    5.570689   5.744235   1.094417   6.107656   3.736767
    32  H    6.983837   5.349458   1.091621   6.482423   2.698109
    33  H    5.589292   5.739168   1.094543   6.111636   3.725850
                   21         22         23         24         25
    21  H    0.000000
    22  H    3.725308   0.000000
    23  H    3.727975   1.764573   0.000000
    24  H    2.690980   1.766611   1.766634   0.000000
    25  H    2.697968   6.015186   6.016700   5.327844   0.000000
    26  H    3.732264   6.435215   6.191283   6.006070   1.783491
    27  H    3.730374   6.188818   6.435512   6.005377   1.783452
    28  H    8.925806   6.740551   6.737215   8.129449   9.695263
    29  H    7.762773   5.497660   5.202228   6.740499   8.842704
    30  H    7.759551   5.202238   5.489048   6.737171   8.840798
    31  H    7.684352   8.232129   8.041920   8.789405   6.636018
    32  H    8.898430   8.843733   8.839974   9.695166   8.070553
    33  H    7.699123   8.049443   8.239657   8.800227   6.654956
                   26         27         28         29         30
    26  H    0.000000
    27  H    1.755201   0.000000
    28  H    8.794448   8.795608   0.000000
    29  H    8.045915   8.237561   1.766618   0.000000
    30  H    8.234291   8.045484   1.766626   1.764582   0.000000
    31  H    5.067982   5.363818   6.010266   6.192554   6.436606
    32  H    6.642900   6.648027   5.328252   6.013997   6.018222
    33  H    5.381587   5.087880   6.001571   6.434052   6.187506
                   31         32         33
    31  H    0.000000
    32  H    1.783640   0.000000
    33  H    1.755207   1.783307   0.000000
 Stoichiometry    C13H15BF2N2
 Framework group  C1[X(C13H15BF2N2)]
 Deg. of freedom    93
 Full point group                 C1      NOp   1
 Largest Abelian subgroup         C1      NOp   1
 Largest concise Abelian subgroup C1      NOp   1
                         Standard orientation:                         
 ---------------------------------------------------------------------
 Center     Atomic      Atomic             Coordinates (Angstroms)
 Number     Number       Type             X           Y           Z
 ---------------------------------------------------------------------
      1          6           0       -0.000092    1.667344    0.000438
      2          6           0       -1.216330    0.994349    0.000336
      3          7           0       -1.253315   -0.401465    0.000182
      4          5           0        0.000185   -1.341479    0.001042
      5          7           0        1.253322   -0.401450   -0.000029
      6          6           0        1.216265    0.994441    0.000205
      7          6           0       -2.555659    1.484410   -0.000125
      8          6           0       -3.372962    0.360380   -0.000640
      9          6           0       -2.544342   -0.787172   -0.000389
     10          6           0        2.544330   -0.787011   -0.000557
     11          6           0        3.372884    0.360487   -0.000746
     12          6           0        2.555437    1.484509   -0.000261
     13          9           0       -0.000133   -2.133744   -1.142811
     14          9           0        0.000298   -2.131301    1.146741
     15          6           0        2.975218    2.922900   -0.000486
     16          6           0        2.948002   -2.224141   -0.000964
     17          6           0       -2.975349    2.922817    0.000131
     18          6           0       -2.947842   -2.224314   -0.001715
     19          1           0       -0.000108    2.752867    0.000533
     20          1           0       -4.454722    0.344671   -0.001000
     21          1           0        4.454638    0.344966   -0.001177
     22          1           0        2.602847    3.454550   -0.883943
     23          1           0        2.599302    3.455906    0.880625
     24          1           0        4.064662    3.007536    0.001603
     25          1           0        4.035386   -2.320228    0.000499
     26          1           0        2.537805   -2.735070    0.875710
     27          1           0        2.540342   -2.733951   -0.879489
     28          1           0       -4.064787    3.007559   -0.001970
     29          1           0       -2.602925    3.454404    0.883597
     30          1           0       -2.599390    3.455796   -0.880981
     31          1           0       -2.530173   -2.737708    0.869909
     32          1           0       -4.035163   -2.320601    0.008282
     33          1           0       -2.547533   -2.731492   -0.885201
 ---------------------------------------------------------------------
 Rotational constants (GHZ):           0.6167531           0.3884278           0.2516289
 Standard basis: 6-31G(d,p) (6D, 7F)
 There are   345 symmetry adapted cartesian basis functions of A   symmetry.
 There are   345 symmetry adapted basis functions of A   symmetry.
   345 basis functions,   609 primitive gaussians,   345 cartesian basis functions
    65 alpha electrons       65 beta electrons
       nuclear repulsion energy      1343.0299058332 Hartrees.
 NAtoms=   33 NActive=   33 NUniq=   33 SFac= 1.00D+00 NAtFMM=   60 NAOKFM=F Big=F
 Integral buffers will be    131072 words long.
 Raffenetti 2 integral format.
 Two-electron integral symmetry is turned on.
 One-electron integrals computed using PRISM.
 NBasis=   345 RedAO= T EigKep=  4.49D-04  NBF=   345
 NBsUse=   345 1.00D-06 EigRej= -1.00D+00 NBFU=   345
 Initial guess from the checkpoint file:  "chenxi-bd.chk"
 B after Tr=     0.000000    0.000000   -0.000000
         Rot=    1.000000   -0.000053    0.000010   -0.000011 Ang=  -0.01 deg.
 Requested convergence on RMS density matrix=1.00D-08 within 128 cycles.
 Requested convergence on MAX density matrix=1.00D-06.
 Requested convergence on             energy=1.00D-06.
 No special actions if energy rises.
 SCF Done:  E(RB3LYP) =  -838.685734817     A.U. after    8 cycles
            NFock=  8  Conv=0.35D-08     -V/T= 2.0090
 Calling FoFJK, ICntrl=      2127 FMM=F ISym2X=0 I1Cent= 0 IOpClX= 0 NMat=1 NMatS=1 NMatT=0.
 ***** Axes restored to original set *****
 -------------------------------------------------------------------
 Center     Atomic                   Forces (Hartrees/Bohr)
 Number     Number              X              Y              Z
 -------------------------------------------------------------------
      1        6          -0.000027882   -0.000019299   -0.000007863
      2        6           0.000009395    0.000062583    0.000009189
      3        7          -0.000099487   -0.000050479   -0.000002403
      4        5           0.000077806   -0.000012780    0.000002782
      5        7           0.000101201    0.000045619   -0.000009416
      6        6           0.000089109    0.000008912    0.000007223
      7        6          -0.000026927   -0.000033041    0.000000249
      8        6          -0.000072201   -0.000047310   -0.000011087
      9        6           0.000115273    0.000062337    0.000007430
     10        6          -0.000187398   -0.000018395    0.000007010
     11        6           0.000095884    0.000023014   -0.000006103
     12        6          -0.000074165   -0.000027652    0.000001422
     13        9          -0.000007993    0.000005593   -0.000021749
     14        9          -0.000005143    0.000004114    0.000027972
     15        6           0.000002439   -0.000018546    0.000000807
     16        6           0.000019194    0.000020392   -0.000001929
     17        6           0.000006520   -0.000019742    0.000001144
     18        6          -0.000018425    0.000009434    0.000001312
     19        1           0.000002774    0.000005150    0.000001010
     20        1           0.000007200    0.000005610    0.000001208
     21        1          -0.000010342   -0.000003912    0.000000076
     22        1           0.000003029    0.000003959    0.000008597
     23        1           0.000002386    0.000003839   -0.000008809
     24        1          -0.000006989    0.000004915    0.000000038
     25        1          -0.000006027   -0.000009623    0.000001257
     26        1          -0.000001891   -0.000002426   -0.000012198
     27        1           0.000001351   -0.000001855    0.000010924
     28        1           0.000006638    0.000003126   -0.000000280
     29        1          -0.000002970    0.000005337   -0.000008197
     30        1          -0.000002772    0.000005583    0.000008094
     31        1           0.000007347   -0.000004587   -0.000015500
     32        1           0.000007389   -0.000007422    0.000002620
     33        1          -0.000004324   -0.000002444    0.000005168
 -------------------------------------------------------------------
 Cartesian Forces:  Max     0.000187398 RMS     0.000035913

 GradGradGradGradGradGradGradGradGradGradGradGradGradGradGradGradGradGrad
 Berny optimization.
 Using GEDIIS/GDIIS optimizer.
 FormGI is forming the generalized inverse of G from B-inverse, IUseBI=4.
 Internal  Forces:  Max     0.000123448 RMS     0.000016242
 Search for a local minimum.
 Step number  10 out of a maximum of  192
 All quantities printed in internal units (Hartrees-Bohrs-Radians)
 Mixed Optimization -- En-DIIS/RFO-DIIS
 Swapping is turned off.
 Update second derivatives using D2CorX and points    2    3    4    5    6
                                                      7    8    9   10
 DE= -1.85D-07 DEPred=-1.30D-07 R= 1.43D+00
 Trust test= 1.43D+00 RLast= 1.02D-02 DXMaxT set to 8.49D-01
 ITU=  0  0  0  1  1  1  1  1  1  0
     Eigenvalues ---    0.00119   0.00728   0.00762   0.00764   0.01114
     Eigenvalues ---    0.01784   0.01822   0.01876   0.01960   0.02145
     Eigenvalues ---    0.02230   0.02622   0.02854   0.02873   0.02876
     Eigenvalues ---    0.02879   0.02902   0.02909   0.02916   0.03109
     Eigenvalues ---    0.07103   0.07108   0.07206   0.07208   0.07217
     Eigenvalues ---    0.07241   0.07303   0.07429   0.07750   0.09563
     Eigenvalues ---    0.13825   0.15223   0.15804   0.15954   0.15975
     Eigenvalues ---    0.16000   0.16000   0.16000   0.16000   0.16000
     Eigenvalues ---    0.16000   0.16000   0.16001   0.16006   0.16075
     Eigenvalues ---    0.16200   0.16372   0.19708   0.23645   0.23856
     Eigenvalues ---    0.24328   0.24718   0.24998   0.25002   0.25029
     Eigenvalues ---    0.25175   0.25203   0.26445   0.27190   0.28469
     Eigenvalues ---    0.32142   0.32226   0.32228   0.32236   0.32236
     Eigenvalues ---    0.32252   0.32264   0.32268   0.32277   0.32282
     Eigenvalues ---    0.32287   0.32301   0.32354   0.32430   0.32814
     Eigenvalues ---    0.33056   0.33404   0.33890   0.34047   0.36500
     Eigenvalues ---    0.40553   0.47523   0.50079   0.50982   0.53225
     Eigenvalues ---    0.54123   0.55821   0.56226   0.58894   0.61490
     Eigenvalues ---    0.64799   0.65635   0.92625
 En-DIIS/RFO-DIIS/Sim-DIIS IScMMF=       -3 using points:    10    9    8    7    6    5    4
 RFO step:  Lambda=-1.96777666D-07.
 DIIS inversion failure, remove point   7.
 DIIS inversion failure, remove point   6.
 DIIS inversion failure, remove point   5.
 DIIS inversion failure, remove point   4.
 DIIS inversion failure, remove point   3.
 RFO-DIIS uses    2 points instead of    7
 DidBck=F Rises=F RFO-DIIS coefs:    2.00413   -1.00413    0.00000    0.00000    0.00000
                  RFO-DIIS coefs:    0.00000    0.00000
 Iteration  1 RMS(Cart)=  0.00103891 RMS(Int)=  0.00000128
 Iteration  2 RMS(Cart)=  0.00000135 RMS(Int)=  0.00000010
 Iteration  3 RMS(Cart)=  0.00000000 RMS(Int)=  0.00000010
 Variable       Old X    -DE/DX   Delta X   Delta X   Delta X     New X
                                 (Linear)    (Quad)   (Total)
    R1        2.62676  -0.00002   0.00001  -0.00001  -0.00000   2.62676
    R2        2.62687  -0.00004   0.00010  -0.00007   0.00003   2.62690
    R3        2.05134   0.00001  -0.00001   0.00001  -0.00000   2.05134
    R4        2.63863   0.00003  -0.00003   0.00006   0.00003   2.63866
    R5        2.69507  -0.00003   0.00013  -0.00007   0.00006   2.69513
    R6        2.96084  -0.00005   0.00004  -0.00013  -0.00009   2.96075
    R7        2.54624   0.00005  -0.00002   0.00008   0.00006   2.54630
    R8        2.96031   0.00003  -0.00032   0.00013  -0.00019   2.96012
    R9        2.62943  -0.00002   0.00008  -0.00003   0.00005   2.62947
   R10        2.62967  -0.00003  -0.00000  -0.00003  -0.00003   2.62964
   R11        2.63878  -0.00000   0.00000  -0.00000  -0.00000   2.63878
   R12        2.54613   0.00012  -0.00002   0.00014   0.00012   2.54625
   R13        2.69480   0.00004  -0.00001   0.00006   0.00005   2.69484
   R14        2.62626  -0.00002   0.00000  -0.00001  -0.00000   2.62626
   R15        2.83153  -0.00000  -0.00001  -0.00000  -0.00002   2.83152
   R16        2.67480  -0.00008   0.00015  -0.00013   0.00001   2.67482
   R17        2.04445   0.00001  -0.00001   0.00001   0.00001   2.04445
   R18        2.82082   0.00000  -0.00002   0.00001  -0.00001   2.82081
   R19        2.67465  -0.00004   0.00007  -0.00006   0.00001   2.67466
   R20        2.82088  -0.00001   0.00000  -0.00002  -0.00002   2.82086
   R21        2.62641  -0.00005   0.00010  -0.00008   0.00003   2.62644
   R22        2.04443   0.00001  -0.00001   0.00002   0.00001   2.04444
   R23        2.83155  -0.00001  -0.00000  -0.00001  -0.00001   2.83154
   R24        2.07165   0.00001  -0.00001   0.00002   0.00001   2.07166
   R25        2.07161   0.00001  -0.00001   0.00002   0.00001   2.07162
   R26        2.06496   0.00001  -0.00001   0.00001   0.00000   2.06496
   R27        2.06287   0.00001  -0.00002   0.00002  -0.00001   2.06286
   R28        2.06825   0.00001  -0.00000   0.00002   0.00001   2.06826
   R29        2.06828   0.00001  -0.00001   0.00002   0.00001   2.06829
   R30        2.06496   0.00001  -0.00001   0.00001   0.00000   2.06497
   R31        2.07164   0.00001  -0.00001   0.00002   0.00001   2.07165
   R32        2.07162   0.00001  -0.00001   0.00002   0.00001   2.07163
   R33        2.06815   0.00001   0.00002   0.00002   0.00004   2.06819
   R34        2.06286   0.00001  -0.00002   0.00002  -0.00000   2.06286
   R35        2.06839   0.00001  -0.00003   0.00001  -0.00002   2.06837
    A1        2.13088  -0.00001  -0.00002  -0.00003  -0.00005   2.13083
    A2        2.07619   0.00000   0.00003  -0.00000   0.00003   2.07622
    A3        2.07612   0.00001  -0.00001   0.00003   0.00002   2.07614
    A4        2.10269   0.00001   0.00001   0.00001   0.00001   2.10271
    A5        2.28542   0.00001  -0.00001   0.00001  -0.00000   2.28541
    A6        1.89507  -0.00002   0.00001  -0.00002  -0.00001   1.89507
    A7        2.18775   0.00001  -0.00007   0.00005  -0.00003   2.18772
    A8        1.88761  -0.00002   0.00004  -0.00004   0.00000   1.88761
    A9        2.20783   0.00001   0.00003  -0.00001   0.00003   2.20786
   A10        1.85456  -0.00002   0.00009  -0.00005   0.00005   1.85460
   A11        1.91875   0.00002  -0.00005   0.00006   0.00001   1.91876
   A12        1.91882   0.00001  -0.00008   0.00007  -0.00001   1.91881
   A13        1.91909   0.00000   0.00002  -0.00003  -0.00001   1.91908
   A14        1.91887   0.00000   0.00009  -0.00003   0.00007   1.91894
   A15        1.93227  -0.00001  -0.00008  -0.00003  -0.00011   1.93216
   A16        2.18785   0.00001   0.00003  -0.00000   0.00002   2.18787
   A17        2.20778   0.00001  -0.00003   0.00002  -0.00001   2.20777
   A18        1.88756  -0.00002   0.00001  -0.00001  -0.00001   1.88755
   A19        2.10264   0.00001  -0.00003   0.00003  -0.00000   2.10264
   A20        2.28548  -0.00000   0.00000  -0.00002  -0.00001   2.28546
   A21        1.89507  -0.00001   0.00003  -0.00001   0.00001   1.89508
   A22        1.84872   0.00002  -0.00003   0.00002  -0.00000   1.84872
   A23        2.20546   0.00000  -0.00001   0.00003   0.00002   2.20548
   A24        2.22900  -0.00002   0.00004  -0.00005  -0.00001   2.22899
   A25        1.88751   0.00002  -0.00000   0.00002   0.00002   1.88753
   A26        2.21401  -0.00001   0.00005  -0.00005  -0.00000   2.21401
   A27        2.18167  -0.00000  -0.00005   0.00003  -0.00002   2.18165
   A28        1.90587   0.00000  -0.00002   0.00001  -0.00001   1.90585
   A29        2.13483  -0.00002   0.00002  -0.00006  -0.00004   2.13479
   A30        2.24248   0.00001   0.00000   0.00005   0.00006   2.24254
   A31        1.90595  -0.00002   0.00001  -0.00004  -0.00003   1.90593
   A32        2.13485  -0.00001   0.00006  -0.00007  -0.00001   2.13483
   A33        2.24239   0.00003  -0.00007   0.00011   0.00004   2.24243
   A34        1.88744   0.00003  -0.00004   0.00006   0.00003   1.88746
   A35        2.18182  -0.00002   0.00003  -0.00005  -0.00002   2.18180
   A36        2.21393  -0.00001   0.00001  -0.00001  -0.00000   2.21392
   A37        1.84877   0.00002  -0.00001   0.00000  -0.00001   1.84876
   A38        2.20556  -0.00001   0.00006  -0.00002   0.00003   2.20560
   A39        2.22886  -0.00001  -0.00005   0.00002  -0.00003   2.22883
   A40        1.95035  -0.00000   0.00001  -0.00001   0.00001   1.95035
   A41        1.95040  -0.00000   0.00001  -0.00001   0.00001   1.95040
   A42        1.93228   0.00001  -0.00002   0.00003   0.00001   1.93229
   A43        1.87073   0.00000  -0.00001   0.00000  -0.00001   1.87072
   A44        1.87825  -0.00000   0.00000  -0.00001  -0.00001   1.87824
   A45        1.87830  -0.00000   0.00000  -0.00001  -0.00001   1.87830
   A46        1.93276   0.00001  -0.00006   0.00006   0.00000   1.93276
   A47        1.92609  -0.00000   0.00004  -0.00002   0.00002   1.92611
   A48        1.92617  -0.00000  -0.00005  -0.00001  -0.00006   1.92611
   A49        1.90834  -0.00001   0.00005  -0.00003   0.00001   1.90836
   A50        1.90826  -0.00001   0.00006  -0.00003   0.00003   1.90829
   A51        1.86075   0.00001  -0.00004   0.00003  -0.00001   1.86074
   A52        1.93232   0.00000  -0.00000   0.00001   0.00001   1.93233
   A53        1.95032   0.00000   0.00000   0.00000   0.00001   1.95033
   A54        1.95037   0.00000  -0.00001   0.00001   0.00000   1.95037
   A55        1.87826  -0.00000   0.00000  -0.00001  -0.00000   1.87825
   A56        1.87829  -0.00000   0.00000  -0.00001  -0.00000   1.87828
   A57        1.87074  -0.00000  -0.00000  -0.00001  -0.00001   1.87074
   A58        1.92599   0.00000   0.00002   0.00001   0.00003   1.92601
   A59        1.93282   0.00001   0.00000   0.00003   0.00003   1.93284
   A60        1.92621  -0.00000  -0.00009   0.00001  -0.00008   1.92612
   A61        1.90865  -0.00001  -0.00002  -0.00005  -0.00006   1.90858
   A62        1.86075   0.00000  -0.00006   0.00003  -0.00003   1.86072
   A63        1.90796  -0.00000   0.00015  -0.00003   0.00012   1.90808
    D1        0.00016   0.00000  -0.00017   0.00004  -0.00014   0.00002
    D2       -3.14098  -0.00000  -0.00047   0.00004  -0.00043  -3.14141
    D3        3.14157   0.00000  -0.00008   0.00003  -0.00005   3.14152
    D4        0.00042  -0.00000  -0.00038   0.00004  -0.00034   0.00008
    D5       -0.00010  -0.00000  -0.00005   0.00002  -0.00003  -0.00012
    D6        3.14111   0.00000   0.00023   0.00002   0.00024   3.14136
    D7       -3.14150   0.00000  -0.00014   0.00003  -0.00011   3.14157
    D8       -0.00030   0.00000   0.00013   0.00003   0.00016  -0.00014
    D9        0.00073  -0.00000  -0.00075   0.00001  -0.00074  -0.00001
   D10       -3.14120  -0.00000  -0.00022  -0.00000  -0.00022  -3.14142
   D11       -3.14122  -0.00000  -0.00051   0.00001  -0.00051   3.14146
   D12        0.00003  -0.00000   0.00002  -0.00001   0.00002   0.00005
   D13        3.14112   0.00000   0.00025   0.00004   0.00029   3.14141
   D14       -0.00063   0.00000   0.00025   0.00001   0.00026  -0.00037
   D15       -0.00007   0.00000  -0.00002   0.00005   0.00003  -0.00004
   D16        3.14137   0.00000  -0.00002   0.00002  -0.00000   3.14136
   D17       -0.00140   0.00000   0.00157  -0.00009   0.00147   0.00008
   D18       -2.07736   0.00001   0.00151  -0.00007   0.00145  -2.07591
   D19        2.07434   0.00000   0.00170  -0.00012   0.00158   2.07592
   D20        3.14060   0.00000   0.00094  -0.00008   0.00086   3.14145
   D21        1.06464   0.00000   0.00088  -0.00005   0.00083   1.06547
   D22       -1.06685  -0.00000   0.00106  -0.00010   0.00096  -1.06589
   D23        0.00002  -0.00000  -0.00002  -0.00004  -0.00006  -0.00004
   D24        3.14079   0.00000   0.00014   0.00003   0.00017   3.14095
   D25        3.14126   0.00000   0.00052  -0.00005   0.00048  -3.14145
   D26       -0.00115   0.00000   0.00068   0.00002   0.00070  -0.00045
   D27        0.00146  -0.00000  -0.00180   0.00015  -0.00164  -0.00018
   D28       -3.14084  -0.00000  -0.00053  -0.00002  -0.00055  -3.14139
   D29        2.07720   0.00000  -0.00179   0.00019  -0.00160   2.07559
   D30       -1.06510   0.00000  -0.00053   0.00002  -0.00051  -1.06562
   D31       -2.07424  -0.00001  -0.00181   0.00011  -0.00170  -2.07594
   D32        1.06664  -0.00001  -0.00055  -0.00006  -0.00061   1.06604
   D33       -0.00086   0.00000   0.00121  -0.00013   0.00108   0.00022
   D34        3.14104   0.00000   0.00099  -0.00013   0.00086  -3.14129
   D35        3.14133   0.00000   0.00014   0.00001   0.00015   3.14149
   D36        0.00005  -0.00000  -0.00008   0.00002  -0.00006  -0.00002
   D37       -3.14104  -0.00000  -0.00101   0.00016  -0.00086   3.14129
   D38        0.00064  -0.00000  -0.00105   0.00014  -0.00091  -0.00027
   D39       -0.00005   0.00000   0.00007   0.00001   0.00008   0.00003
   D40       -3.14157  -0.00000   0.00003  -0.00001   0.00003  -3.14154
   D41       -3.14126  -0.00000  -0.00020  -0.00003  -0.00023  -3.14149
   D42        0.00012  -0.00000  -0.00015  -0.00002  -0.00017  -0.00005
   D43       -0.00002  -0.00000   0.00005  -0.00004   0.00002  -0.00000
   D44        3.14136  -0.00000   0.00010  -0.00003   0.00008   3.14144
   D45        0.00008  -0.00000   0.00001  -0.00007  -0.00006   0.00002
   D46        3.14150   0.00000   0.00001  -0.00002  -0.00001   3.14149
   D47       -3.14135  -0.00000   0.00001  -0.00004  -0.00003  -3.14138
   D48        0.00007   0.00000   0.00001   0.00001   0.00002   0.00009
   D49        3.14000   0.00000   0.00002   0.00001   0.00003   3.14003
   D50       -1.04975   0.00000   0.00003   0.00000   0.00003  -1.04971
   D51        1.04650  -0.00000   0.00003   0.00000   0.00003   1.04652
   D52       -0.00178  -0.00000   0.00003  -0.00003  -0.00000  -0.00179
   D53        2.09165   0.00000   0.00003  -0.00003  -0.00000   2.09165
   D54       -2.09529  -0.00000   0.00003  -0.00003  -0.00001  -2.09530
   D55       -0.00006   0.00000   0.00001   0.00007   0.00007   0.00001
   D56       -3.14077  -0.00000  -0.00016  -0.00000  -0.00017  -3.14093
   D57       -3.14149  -0.00000   0.00001   0.00002   0.00002  -3.14146
   D58        0.00099  -0.00000  -0.00016  -0.00005  -0.00022   0.00078
   D59        1.01563   0.00001   0.00328   0.00010   0.00338   1.01901
   D60        3.13152   0.00000   0.00327   0.00007   0.00334   3.13486
   D61       -1.03649   0.00000   0.00340   0.00005   0.00346  -1.03303
   D62       -2.12696   0.00001   0.00347   0.00018   0.00365  -2.12331
   D63       -0.01106   0.00001   0.00346   0.00015   0.00361  -0.00745
   D64        2.10411   0.00001   0.00359   0.00013   0.00372   2.10783
   D65        0.00004  -0.00000  -0.00004  -0.00003  -0.00007  -0.00003
   D66       -3.14157  -0.00000  -0.00010   0.00000  -0.00010   3.14152
   D67        3.14155  -0.00000   0.00000  -0.00002  -0.00001   3.14153
   D68       -0.00006   0.00000  -0.00006   0.00002  -0.00004  -0.00011
   D69       -3.13977  -0.00000  -0.00095   0.00003  -0.00093  -3.14069
   D70       -1.02423  -0.00000  -0.00090   0.00001  -0.00089  -1.02512
   D71        1.02792   0.00000  -0.00096   0.00003  -0.00092   1.02700
   D72        0.00192  -0.00000  -0.00100   0.00001  -0.00099   0.00093
   D73        2.11746  -0.00000  -0.00095  -0.00001  -0.00096   2.11651
   D74       -2.11357  -0.00000  -0.00100   0.00001  -0.00099  -2.11456
   D75       -0.00001   0.00000  -0.00001   0.00004   0.00003   0.00002
   D76       -3.14139   0.00000  -0.00006   0.00003  -0.00003  -3.14142
   D77       -3.14159   0.00000   0.00006   0.00001   0.00006  -3.14153
   D78        0.00022   0.00000   0.00001  -0.00000   0.00000   0.00022
   D79       -1.05058   0.00000  -0.00006   0.00000  -0.00005  -1.05063
   D80        1.04568  -0.00000  -0.00005  -0.00000  -0.00006   1.04562
   D81        3.13920  -0.00000  -0.00005  -0.00000  -0.00005   3.13914
   D82        2.09075   0.00000   0.00000   0.00002   0.00002   2.09078
   D83       -2.09618  -0.00000   0.00001   0.00001   0.00002  -2.09616
   D84       -0.00266   0.00000   0.00001   0.00001   0.00002  -0.00264
         Item               Value     Threshold  Converged?
 Maximum Force            0.000123     0.000450     YES
 RMS     Force            0.000016     0.000300     YES
 Maximum Displacement     0.005540     0.001800     NO 
 RMS     Displacement     0.001039     0.001200     YES
 Predicted change in Energy=-9.839285D-08
 GradGradGradGradGradGradGradGradGradGradGradGradGradGradGradGradGradGrad

                          Input orientation:                          
 ---------------------------------------------------------------------
 Center     Atomic      Atomic             Coordinates (Angstroms)
 Number     Number       Type             X           Y           Z
 ---------------------------------------------------------------------
      1          6           0       -5.817000    1.410961   -0.015716
      2          6           0       -4.605701    0.729669   -0.043153
      3          7           0       -4.577867   -0.666301   -0.028991
      4          5           0       -5.836962   -1.597585    0.017108
      5          7           0       -7.083347   -0.649129    0.042582
      6          6           0       -7.037224    0.746398    0.026425
      7          6           0       -3.263705    1.210512   -0.086624
      8          6           0       -2.454122    0.080963   -0.097583
      9          6           0       -3.289888   -1.060833   -0.061477
     10          6           0       -8.376364   -1.025869    0.083893
     11          6           0       -9.197057    0.127214    0.095285
     12          6           0       -8.372637    1.245582    0.059632
     13          9           0       -5.809169   -2.376325    1.169907
     14          9           0       -5.874870   -2.400937   -1.118491
     15          6           0       -8.782896    2.686706    0.056339
     16          6           0       -8.789197   -2.460125    0.111113
     17          6           0       -2.834752    2.645904   -0.114526
     18          6           0       -2.896006   -2.500627   -0.056474
     19          1           0       -5.809896    2.496395   -0.027481
     20          1           0       -1.372928    0.057834   -0.128279
     21          1           0      -10.278445    0.119076    0.126497
     22          1           0       -8.382150    3.225090    0.923152
     23          1           0       -8.428698    3.207855   -0.840725
     24          1           0       -9.871390    2.778720    0.084198
     25          1           0       -9.876755   -2.548809    0.142503
     26          1           0       -8.408231   -2.982813   -0.771805
     27          1           0       -8.359220   -2.963634    0.982611
     28          1           0       -1.745176    2.723171   -0.144801
     29          1           0       -3.229095    3.170657   -0.992556
     30          1           0       -3.181539    3.190772    0.771274
     31          1           0       -3.339228   -3.019481   -0.912126
     32          1           0       -1.809965   -2.604499   -0.093329
     33          1           0       -3.277017   -2.996515    0.841817
 ---------------------------------------------------------------------
                    Distance matrix (angstroms):
                    1          2          3          4          5
     1  C    0.000000
     2  C    1.390020   0.000000
     3  N    2.418811   1.396320   0.000000
     4  B    3.008792   2.633581   1.566760   0.000000
     5  N    2.418885   2.836752   2.506561   1.566427   0.000000
     6  C    1.390096   2.432575   2.836763   2.633433   1.396382
     7  C    2.562132   1.426202   2.291892   3.810226   4.250250
     8  C    3.617256   2.247905   2.252421   3.778133   4.688539
     9  C    3.535273   2.222071   1.347442   2.604202   3.817153
    10  C    3.535310   4.161245   3.817148   2.603821   1.347418
    11  C    3.617336   4.632781   4.688500   3.777735   2.252389
    12  C    2.562091   3.803490   4.250110   3.809862   2.291831
    13  F    3.968540   3.545004   2.424386   1.391458   2.424376
    14  F    3.968631   3.545114   2.424497   1.391544   2.424322
    15  C    3.229437   4.613984   5.378867   5.199540   3.743855
    16  C    4.882147   5.263100   4.579600   3.077093   2.488841
    17  C    3.229341   2.610232   3.743857   5.199788   5.378892
    18  C    4.882048   3.654867   2.488808   3.077356   4.579485
    19  H    1.085521   2.138142   3.394193   4.094313   3.394246
    20  H    4.646869   3.302943   3.287227   4.763313   5.756550
    21  H    4.646901   5.708032   5.756525   4.762946   3.287223
    22  H    3.279106   4.628438   5.524679   5.527847   4.179936
    23  H    3.275734   4.625238   5.522400   5.526774   4.179298
    24  H    4.280050   5.651752   6.316832   5.952575   4.418717
    25  H    5.673309   6.210225   5.625964   4.152166   3.379630
    26  H    5.156685   5.364018   4.537586   3.025337   2.804394
    27  H    5.157192   5.364847   4.538690   3.026561   2.805074
    28  H    4.279989   3.488121   4.418831   5.952971   6.316929
    29  H    3.278413   2.958857   4.179700   5.527796   5.524268
    30  H    3.276084   2.957795   4.179374   5.527060   5.522674
    31  H    5.154777   4.051567   2.802072   3.020586   4.533041
    32  H    5.673294   4.351475   3.379649   4.152442   5.625878
    33  H    5.158752   4.053766   2.807207   3.031579   4.542812
                    6          7          8          9         10
     6  C    0.000000
     7  C    3.803633   0.000000
     8  C    4.632818   1.389757   0.000000
     9  C    4.161290   2.271635   1.415453   0.000000
    10  C    2.222055   5.582989   6.027517   5.088673   0.000000
    11  C    2.247890   6.034177   6.745851   6.027493   1.415368
    12  C    1.426050   5.111146   6.034060   5.582881   2.271583
    13  F    3.545006   4.574239   4.347544   3.097355   3.097362
    14  F    3.545083   4.574439   4.347826   3.097626   3.097421
    15  C    2.610185   5.714985   6.845946   6.650644   3.734868
    16  C    3.654911   6.636546   6.828899   5.677166   1.492737
    17  C    4.613974   1.498375   2.593085   3.734951   6.650620
    18  C    5.263053   3.729433   2.619458   1.492708   5.677054
    19  H    2.138161   2.853083   4.135268   4.359526   4.359531
    20  H    5.708090   2.214823   1.081877   2.220498   7.089961
    21  H    3.302887   7.102340   7.827624   7.089954   2.220501
    22  H    2.959200   5.592553   6.787411   6.728281   4.333018
    23  H    2.957520   5.588846   6.784192   6.725793   4.333830
    24  H    3.488004   6.793376   7.894732   7.620994   4.087787
    25  H    4.351414   7.610350   7.878377   6.755923   2.138681
    26  H    4.052634   6.672301   6.729986   5.513257   2.136086
    27  H    4.052937   6.673158   6.731016   5.514427   2.136099
    28  H    5.651789   2.144167   2.736073   4.088002   7.621041
    29  H    4.627872   2.159648   3.308741   4.333141   6.727850
    30  H    4.625588   2.159668   3.309827   4.333746   6.725977
    31  H    5.360773   4.310452   3.325605   2.135964   5.508111
    32  H    6.210240   4.082611   2.761641   2.138712   6.755818
    33  H    5.367812   4.308278   3.321220   2.136111   5.519170
                   11         12         13         14         15
    11  C    0.000000
    12  C    1.389850   0.000000
    13  F    4.347448   4.574089   0.000000
    14  F    4.347612   4.574266   2.289473   0.000000
    15  C    2.593076   1.498387   5.976401   5.976701   0.000000
    16  C    2.619337   3.729401   3.163643   3.163658   5.147126
    17  C    6.845929   5.714841   5.976597   5.976693   5.950737
    18  C    6.828750   6.636343   3.163223   3.164087   7.847078
    19  H    4.135329   2.853028   5.017683   5.017807   2.980264
    20  H    7.827629   7.102252   5.224045   5.224323   7.864647
    21  H    1.081869   2.214856   5.223998   5.224168   2.972257
    22  H    3.308515   2.159679   6.169033   6.488986   1.096275
    23  H    3.310112   2.159700   6.487499   6.169096   1.096257
    24  H    2.735933   2.144149   6.652435   6.651878   1.092731
    25  H    2.761398   4.082479   4.198877   4.198459   5.349259
    26  H    3.323607   4.309510   3.300483   2.622344   5.741920
    27  H    3.323050   4.309242   2.623503   3.302008   5.741413
    28  H    7.894756   6.793255   6.652020   6.652738   7.040689
    29  H    6.786937   5.591873   6.488609   6.169169   5.672663
    30  H    6.784453   5.589070   6.168948   6.487869   5.669252
    31  H    6.725379   6.668604   3.293800   2.618141   7.945566
    32  H    7.878259   7.610202   4.200174   4.197123   8.754486
    33  H    6.735122   6.676267   2.627560   3.308528   7.951772
                   16         17         18         19         20
    16  C    0.000000
    17  C    7.847156   0.000000
    18  C    5.895713   5.147223   0.000000
    19  H    5.784681   2.980169   5.784620   0.000000
    20  H    7.835718   2.972411   2.978363   5.063934   0.000000
    21  H    2.978317   7.864573   7.835606   5.063920   8.909371
    22  H    5.757323   5.673258   7.990074   2.837462   7.763131
    23  H    5.758642   5.668807   7.988273   2.832960   7.759774
    24  H    5.349520   7.040696   8.749130   4.072826   8.925929
    25  H    1.091619   8.754480   6.983751   6.482463   8.898482
    26  H    1.094477   7.948467   5.579321   6.109590   7.691238
    27  H    1.094491   7.949237   5.580393   6.109931   7.692309
    28  H    8.749302   1.092733   5.349792   4.072732   2.691257
    29  H    7.989902   1.096270   5.757661   2.836641   3.725855
    30  H    7.988384   1.096259   5.758361   2.833448   3.727676
    31  H    5.573335   5.743453   1.094439   6.108329   3.735052
[truncated: 150,907 more chars]
