# Supplementary material for: A Galactosidase-Activatable Fluorescent Probe for Detection of Bacteria Based on BODIPY
Source: Molecules. 2021 Oct 8;26(19):6072. doi: 10.3390/molecules26196072 (PMC8512000; doi:10.3390/molecules26196072)
Supplement: Supplementary file 1 [file molecules-26-06072-s001.zip › donor-galactose.out]

 Entering Gaussian System, Link 0=g16
 Initial command:
 /opt/software/g16/l1.exe "/tmp/Gau-14813.inp" -scrdir="/tmp/"
 Entering Link 1 = /opt/software/g16/l1.exe PID=     14815.
  
 Copyright (c) 1988,1990,1992,1993,1995,1998,2003,2009,2016,
            Gaussian, Inc.  All Rights Reserved.
  
 This is part of the Gaussian(R) 16 program.  It is based on
 the Gaussian(R) 09 system (copyright 2009, Gaussian, Inc.),
 the Gaussian(R) 03 system (copyright 2003, Gaussian, Inc.),
 the Gaussian(R) 98 system (copyright 1998, Gaussian, Inc.),
 the Gaussian(R) 94 system (copyright 1995, Gaussian, Inc.),
 the Gaussian 92(TM) system (copyright 1992, Gaussian, Inc.),
 the Gaussian 90(TM) system (copyright 1990, Gaussian, Inc.),
 the Gaussian 88(TM) system (copyright 1988, Gaussian, Inc.),
 the Gaussian 86(TM) system (copyright 1986, Carnegie Mellon
 University), and the Gaussian 82(TM) system (copyright 1983,
 Carnegie Mellon University). Gaussian is a federally registered
 trademark of Gaussian, Inc.
  
 This software contains proprietary and confidential information,
 including trade secrets, belonging to Gaussian, Inc.
  
 This software is provided under written license and may be
 used, copied, transmitted, or stored only in accord with that
 written license.
  
 The following legend is applicable only to US Government
 contracts under FAR:
  
                    RESTRICTED RIGHTS LEGEND
  
 Use, reproduction and disclosure by the US Government is
 subject to restrictions as set forth in subparagraphs (a)
 and (c) of the Commercial Computer Software - Restricted
 Rights clause in FAR 52.227-19.
  
 Gaussian, Inc.
 340 Quinnipiac St., Bldg. 40, Wallingford CT 06492
  
  
 ---------------------------------------------------------------
 Warning -- This program may not be used in any manner that
 competes with the business of Gaussian, Inc. or will provide
 assistance to any competitor of Gaussian, Inc.  The licensee
 of this program is prohibited from giving any competitor of
 Gaussian, Inc. access to this program.  By using this program,
 the user acknowledges that Gaussian, Inc. is engaged in the
 business of creating and licensing software in the field of
 computational chemistry and represents and warrants to the
 licensee that it is not a competitor of Gaussian, Inc. and that
 it will not use this program in any manner prohibited above.
 ---------------------------------------------------------------
  

 Cite this work as:
 Gaussian 16, Revision A.03,
 M. J. Frisch, G. W. Trucks, H. B. Schlegel, G. E. Scuseria, 
 M. A. Robb, J. R. Cheeseman, G. Scalmani, V. Barone, 
 G. A. Petersson, H. Nakatsuji, X. Li, M. Caricato, A. V. Marenich, 
 J. Bloino, B. G. Janesko, R. Gomperts, B. Mennucci, H. P. Hratchian, 
 J. V. Ortiz, A. F. Izmaylov, J. L. Sonnenberg, D. Williams-Young, 
 F. Ding, F. Lipparini, F. Egidi, J. Goings, B. Peng, A. Petrone, 
 T. Henderson, D. Ranasinghe, V. G. Zakrzewski, J. Gao, N. Rega, 
 G. Zheng, W. Liang, M. Hada, M. Ehara, K. Toyota, R. Fukuda, 
 J. Hasegawa, M. Ishida, T. Nakajima, Y. Honda, O. Kitao, H. Nakai, 
 T. Vreven, K. Throssell, J. A. Montgomery, Jr., J. E. Peralta, 
 F. Ogliaro, M. J. Bearpark, J. J. Heyd, E. N. Brothers, K. N. Kudin, 
 V. N. Staroverov, T. A. Keith, R. Kobayashi, J. Normand, 
 K. Raghavachari, A. P. Rendell, J. C. Burant, S. S. Iyengar, 
 J. Tomasi, M. Cossi, J. M. Millam, M. Klene, C. Adamo, R. Cammi, 
 J. W. Ochterski, R. L. Martin, K. Morokuma, O. Farkas, 
 J. B. Foresman, and D. J. Fox, Gaussian, Inc., Wallingford CT, 2016.
 
 ******************************************
 Gaussian 16:  ES64L-G16RevA.03 25-Dec-2016
                13-Sep-2021 
 ******************************************
 %chk=chenxi-glucose.chk
 %mem=60GB
 %nprocshared=32
 Will use up to   32 processors via shared memory.
 -----------------------
 # opt rb3lyp/6-31g(d,p)
 -----------------------
 1/18=20,19=15,26=3,38=1/1,3;
 2/9=110,12=2,17=6,18=5,40=1/2;
 3/5=1,6=6,7=101,11=2,25=1,30=1,71=1,74=-5,116=1/1,2,3;
 4//1;
 5/5=2,38=5/2;
 6/7=2,8=2,9=2,10=2,28=1/1;
 7//1,2,3,16;
 1/18=20,19=15,26=3/3(2);
 2/9=110/2;
 99//99;
 2/9=110/2;
 3/5=1,6=6,7=101,11=2,25=1,30=1,71=1,74=-5,116=1/1,2,3;
 4/5=5,16=3,69=1/1;
 5/5=2,38=5/2;
 7//1,2,3,16;
 1/18=20,19=15,26=3/3(-5);
 2/9=110/2;
 6/7=2,8=2,9=2,10=2,19=2,28=1/1;
 99/9=1/99;
 ----------
 [No Title]
 ----------
 Symbolic Z-matrix:
 Charge =  0 Multiplicity = 1
 O                    -6.3029    0.0934    1.1549 
 C                    -7.0226   -1.0506    1.3899 
 C                    -6.3416   -2.1976    1.5853 
 C                    -6.9518   -3.373     1.7975 
 C                    -8.2904   -3.4358    1.8084 
 C                    -8.9964   -2.3159    1.5991 
 C                    -8.3678   -1.1487    1.387 
 O                    -7.4785    0.9289   -0.6188 
 C                    -6.918     1.2447    0.6364 
 C                    -5.5508    1.8335   -1.8117 
 C                    -6.5892    0.728    -1.6866 
 O                    -3.9909    1.1738   -0.1316 
 O                    -6.6238    3.589     0.3288 
 C                    -6.1217   -0.7226   -1.8099 
 C                    -5.9271    2.3893    0.5755 
 C                    -4.8812    2.1978   -0.5037 
 O                    -4.9456   -0.9945   -1.0776 
 O                    -4.5496    1.4783   -2.7333 
 H                    -5.2382   -2.1733    1.5736 
 H                    -6.3554   -4.2866    1.9585 
 H                    -8.8032   -4.3967    1.9792 
 H                    -10.0988  -2.3584    1.5964 
 H                    -9.0035   -0.2666    1.2126 
 H                    -7.7417    1.5418    1.3269 
 H                    -6.0412    2.7501   -2.2209 
 H                    -7.2481    0.8448   -2.5907 
 H                    -3.6721    0.7335   -0.9257 
 H                    -6.0667    4.3389    0.5492 
 H                    -6.9045   -1.4385   -1.4743 
 H                    -5.8797   -0.9648   -2.8712 
 H                    -5.4343    2.5237    1.5674 
 H                    -4.2653    3.1203   -0.6248 
 H                    -5.0729   -0.8257   -0.1416 
 H                    -4.9306    1.2974   -3.5944 
 

 GradGradGradGradGradGradGradGradGradGradGradGradGradGradGradGradGradGrad
 Berny optimization.
 Initialization pass.
                           ----------------------------
                           !    Initial Parameters    !
                           ! (Angstroms and Degrees)  !
 --------------------------                            --------------------------
 ! Name  Definition              Value          Derivative Info.                !
 --------------------------------------------------------------------------------
 ! R1    R(1,2)                  1.3718         estimate D2E/DX2                !
 ! R2    R(1,9)                  1.4045         estimate D2E/DX2                !
 ! R3    R(2,3)                  1.3482         estimate D2E/DX2                !
 ! R4    R(2,7)                  1.3488         estimate D2E/DX2                !
 ! R5    R(3,4)                  1.3412         estimate D2E/DX2                !
 ! R6    R(3,19)                 1.1037         estimate D2E/DX2                !
 ! R7    R(4,5)                  1.3401         estimate D2E/DX2                !
 ! R8    R(4,20)                 1.1029         estimate D2E/DX2                !
 ! R9    R(5,6)                  1.3403         estimate D2E/DX2                !
 ! R10   R(5,21)                 1.1025         estimate D2E/DX2                !
 ! R11   R(6,7)                  1.3426         estimate D2E/DX2                !
 ! R12   R(6,22)                 1.1032         estimate D2E/DX2                !
 ! R13   R(7,23)                 1.1012         estimate D2E/DX2                !
 ! R14   R(8,9)                  1.4105         estimate D2E/DX2                !
 ! R15   R(8,11)                 1.4041         estimate D2E/DX2                !
 ! R16   R(9,15)                 1.5152         estimate D2E/DX2                !
 ! R17   R(9,24)                 1.1151         estimate D2E/DX2                !
 ! R18   R(10,11)                1.5219         estimate D2E/DX2                !
 ! R19   R(10,16)                1.5139         estimate D2E/DX2                !
 ! R20   R(10,18)                1.4064         estimate D2E/DX2                !
 ! R21   R(10,25)                1.1172         estimate D2E/DX2                !
 ! R22   R(11,14)                1.5291         estimate D2E/DX2                !
 ! R23   R(11,26)                1.1248         estimate D2E/DX2                !
 ! R24   R(12,16)                1.407          estimate D2E/DX2                !
 ! R25   R(12,27)                0.9623         estimate D2E/DX2                !
 ! R26   R(13,15)                1.4091         estimate D2E/DX2                !
 ! R27   R(13,28)                0.9598         estimate D2E/DX2                !
 ! R28   R(14,17)                1.4119         estimate D2E/DX2                !
 ! R29   R(14,29)                1.1126         estimate D2E/DX2                !
 ! R30   R(14,30)                1.1152         estimate D2E/DX2                !
 ! R31   R(15,16)                1.515          estimate D2E/DX2                !
 ! R32   R(15,31)                1.1157         estimate D2E/DX2                !
 ! R33   R(16,32)                1.1158         estimate D2E/DX2                !
 ! R34   R(17,33)                0.9596         estimate D2E/DX2                !
 ! R35   R(18,34)                0.9588         estimate D2E/DX2                !
 ! A1    A(2,1,9)              121.1349         estimate D2E/DX2                !
 ! A2    A(1,2,3)              117.9896         estimate D2E/DX2                !
 ! A3    A(1,2,7)              125.6985         estimate D2E/DX2                !
 ! A4    A(3,2,7)              116.2458         estimate D2E/DX2                !
 ! A5    A(2,3,4)              122.5957         estimate D2E/DX2                !
 ! A6    A(2,3,19)             118.9936         estimate D2E/DX2                !
 ! A7    A(4,3,19)             118.4105         estimate D2E/DX2                !
 ! A8    A(3,4,5)              119.7878         estimate D2E/DX2                !
 ! A9    A(3,4,20)             120.201          estimate D2E/DX2                !
 ! A10   A(5,4,20)             120.0107         estimate D2E/DX2                !
 ! A11   A(4,5,6)              119.0599         estimate D2E/DX2                !
 ! A12   A(4,5,21)             120.4449         estimate D2E/DX2                !
 ! A13   A(6,5,21)             120.4934         estimate D2E/DX2                !
 ! A14   A(5,6,7)              120.2955         estimate D2E/DX2                !
 ! A15   A(5,6,22)             119.6399         estimate D2E/DX2                !
 ! A16   A(7,6,22)             120.0638         estimate D2E/DX2                !
 ! A17   A(2,7,6)              121.996          estimate D2E/DX2                !
 ! A18   A(2,7,23)             121.1868         estimate D2E/DX2                !
 ! A19   A(6,7,23)             116.8168         estimate D2E/DX2                !
 ! A20   A(9,8,11)             117.202          estimate D2E/DX2                !
 ! A21   A(1,9,8)              108.6041         estimate D2E/DX2                !
 ! A22   A(1,9,15)             110.3445         estimate D2E/DX2                !
 ! A23   A(1,9,24)             108.2575         estimate D2E/DX2                !
 ! A24   A(8,9,15)             113.1573         estimate D2E/DX2                !
 ! A25   A(8,9,24)             108.4914         estimate D2E/DX2                !
 ! A26   A(15,9,24)            107.8601         estimate D2E/DX2                !
 ! A27   A(11,10,16)           113.9267         estimate D2E/DX2                !
 ! A28   A(11,10,18)           110.8637         estimate D2E/DX2                !
 ! A29   A(11,10,25)           109.0618         estimate D2E/DX2                !
 ! A30   A(16,10,18)           108.1842         estimate D2E/DX2                !
 ! A31   A(16,10,25)           108.251          estimate D2E/DX2                !
 ! A32   A(18,10,25)           106.2418         estimate D2E/DX2                !
 ! A33   A(8,11,10)            113.0007         estimate D2E/DX2                !
 ! A34   A(8,11,14)            112.9992         estimate D2E/DX2                !
 ! A35   A(8,11,26)            103.0263         estimate D2E/DX2                !
 ! A36   A(10,11,14)           118.2876         estimate D2E/DX2                !
 ! A37   A(10,11,26)           104.963          estimate D2E/DX2                !
 ! A38   A(14,11,26)           102.2864         estimate D2E/DX2                !
 ! A39   A(16,12,27)           108.9278         estimate D2E/DX2                !
 ! A40   A(15,13,28)           109.7554         estimate D2E/DX2                !
 ! A41   A(11,14,17)           113.301          estimate D2E/DX2                !
 ! A42   A(11,14,29)           111.7767         estimate D2E/DX2                !
 ! A43   A(11,14,30)           110.4346         estimate D2E/DX2                !
 ! A44   A(17,14,29)           107.801          estimate D2E/DX2                !
 ! A45   A(17,14,30)           105.7252         estimate D2E/DX2                !
 ! A46   A(29,14,30)           107.4574         estimate D2E/DX2                !
 ! A47   A(9,15,13)            109.0782         estimate D2E/DX2                !
 ! A48   A(9,15,16)            112.6209         estimate D2E/DX2                !
 ! A49   A(9,15,31)            110.1289         estimate D2E/DX2                !
 ! A50   A(13,15,16)           108.9196         estimate D2E/DX2                !
 ! A51   A(13,15,31)           105.7523         estimate D2E/DX2                !
 ! A52   A(16,15,31)           110.0961         estimate D2E/DX2                !
 ! A53   A(10,16,12)           109.4649         estimate D2E/DX2                !
 ! A54   A(10,16,15)           109.9087         estimate D2E/DX2                !
 ! A55   A(10,16,32)           110.4455         estimate D2E/DX2                !
 ! A56   A(12,16,15)           109.9037         estimate D2E/DX2                !
 ! A57   A(12,16,32)           106.328          estimate D2E/DX2                !
 ! A58   A(15,16,32)           110.7244         estimate D2E/DX2                !
 ! A59   A(14,17,33)           111.1948         estimate D2E/DX2                !
 ! A60   A(10,18,34)           110.6876         estimate D2E/DX2                !
 ! D1    D(9,1,2,3)            164.8201         estimate D2E/DX2                !
 ! D2    D(9,1,2,7)            -12.1024         estimate D2E/DX2                !
 ! D3    D(2,1,9,8)            -59.8295         estimate D2E/DX2                !
 ! D4    D(2,1,9,15)           175.604          estimate D2E/DX2                !
 ! D5    D(2,1,9,24)            57.7797         estimate D2E/DX2                !
 ! D6    D(1,2,3,4)           -178.7274         estimate D2E/DX2                !
 ! D7    D(1,2,3,19)             1.4282         estimate D2E/DX2                !
 ! D8    D(7,2,3,4)             -1.5136         estimate D2E/DX2                !
 ! D9    D(7,2,3,19)           178.6419         estimate D2E/DX2                !
 ! D10   D(1,2,7,6)            178.5461         estimate D2E/DX2                !
 ! D11   D(1,2,7,23)            -1.6753         estimate D2E/DX2                !
 ! D12   D(3,2,7,6)              1.576          estimate D2E/DX2                !
 ! D13   D(3,2,7,23)          -178.6454         estimate D2E/DX2                !
 ! D14   D(2,3,4,5)              0.6007         estimate D2E/DX2                !
 ! D15   D(2,3,4,20)          -179.6534         estimate D2E/DX2                !
 ! D16   D(19,3,4,5)          -179.554          estimate D2E/DX2                !
 ! D17   D(19,3,4,20)            0.1919         estimate D2E/DX2                !
 ! D18   D(3,4,5,6)              0.3219         estimate D2E/DX2                !
 ! D19   D(3,4,5,21)           179.8416         estimate D2E/DX2                !
 ! D20   D(20,4,5,6)          -179.4246         estimate D2E/DX2                !
 ! D21   D(20,4,5,21)            0.0951         estimate D2E/DX2                !
 ! D22   D(4,5,6,7)             -0.2532         estimate D2E/DX2                !
 ! D23   D(4,5,6,22)           179.4151         estimate D2E/DX2                !
 ! D24   D(21,5,6,7)          -179.7727         estimate D2E/DX2                !
 ! D25   D(21,5,6,22)           -0.1044         estimate D2E/DX2                !
 ! D26   D(5,6,7,2)             -0.7392         estimate D2E/DX2                !
 ! D27   D(5,6,7,23)           179.473          estimate D2E/DX2                !
 ! D28   D(22,6,7,2)           179.5939         estimate D2E/DX2                !
 ! D29   D(22,6,7,23)           -0.1939         estimate D2E/DX2                !
 ! D30   D(11,8,9,1)           -72.0518         estimate D2E/DX2                !
 ! D31   D(11,8,9,15)           50.8333         estimate D2E/DX2                !
 ! D32   D(11,8,9,24)          170.4881         estimate D2E/DX2                !
 ! D33   D(9,8,11,10)          -48.801          estimate D2E/DX2                !
 ! D34   D(9,8,11,14)           88.8846         estimate D2E/DX2                !
 ! D35   D(9,8,11,26)         -161.5136         estimate D2E/DX2                !
 ! D36   D(1,9,15,13)         -167.5948         estimate D2E/DX2                !
 ! D37   D(1,9,15,16)           71.3548         estimate D2E/DX2                !
 ! D38   D(1,9,15,31)          -51.9553         estimate D2E/DX2                !
 ! D39   D(8,9,15,13)           70.4899         estimate D2E/DX2                !
 ! D40   D(8,9,15,16)          -50.5605         estimate D2E/DX2                !
 ! D41   D(8,9,15,31)         -173.8707         estimate D2E/DX2                !
 ! D42   D(24,9,15,13)         -49.5262         estimate D2E/DX2                !
 ! D43   D(24,9,15,16)        -170.5767         estimate D2E/DX2                !
 ! D44   D(24,9,15,31)          66.1132         estimate D2E/DX2                !
 ! D45   D(16,10,11,8)          47.3717         estimate D2E/DX2                !
 ! D46   D(16,10,11,14)        -87.9018         estimate D2E/DX2                !
 ! D47   D(16,10,11,26)        158.8966         estimate D2E/DX2                !
 ! D48   D(18,10,11,8)         169.6802         estimate D2E/DX2                !
 ! D49   D(18,10,11,14)         34.4068         estimate D2E/DX2                !
 ! D50   D(18,10,11,26)        -78.7949         estimate D2E/DX2                !
 ! D51   D(25,10,11,8)         -73.6802         estimate D2E/DX2                !
 ! D52   D(25,10,11,14)        151.0464         estimate D2E/DX2                !
 ! D53   D(25,10,11,26)         37.8448         estimate D2E/DX2                !
 ! D54   D(11,10,16,12)         72.872          estimate D2E/DX2                !
 ! D55   D(11,10,16,15)        -47.927          estimate D2E/DX2                !
 ! D56   D(11,10,16,32)       -170.3853         estimate D2E/DX2                !
 ! D57   D(18,10,16,12)        -50.8976         estimate D2E/DX2                !
 ! D58   D(18,10,16,15)       -171.6966         estimate D2E/DX2                !
 ! D59   D(18,10,16,32)         65.8451         estimate D2E/DX2                !
 ! D60   D(25,10,16,12)       -165.6255         estimate D2E/DX2                !
 ! D61   D(25,10,16,15)         73.5755         estimate D2E/DX2                !
 ! D62   D(25,10,16,32)        -48.8828         estimate D2E/DX2                !
 ! D63   D(11,10,18,34)         58.2375         estimate D2E/DX2                !
 ! D64   D(16,10,18,34)       -176.1685         estimate D2E/DX2                !
 ! D65   D(25,10,18,34)        -60.126          estimate D2E/DX2                !
 ! D66   D(8,11,14,17)         -90.417          estimate D2E/DX2                !
 ! D67   D(8,11,14,29)          31.6222         estimate D2E/DX2                !
 ! D68   D(8,11,14,30)         151.1992         estimate D2E/DX2                !
 ! D69   D(10,11,14,17)         44.857          estimate D2E/DX2                !
 ! D70   D(10,11,14,29)        166.8963         estimate D2E/DX2                !
 ! D71   D(10,11,14,30)        -73.5268         estimate D2E/DX2                !
 ! D72   D(26,11,14,17)        159.5206         estimate D2E/DX2                !
 ! D73   D(26,11,14,29)        -78.4402         estimate D2E/DX2                !
 ! D74   D(26,11,14,30)         41.1367         estimate D2E/DX2                !
 ! D75   D(27,12,16,10)         28.389          estimate D2E/DX2                !
 ! D76   D(27,12,16,15)        149.1911         estimate D2E/DX2                !
 ! D77   D(27,12,16,32)        -90.9253         estimate D2E/DX2                !
 ! D78   D(28,13,15,9)         162.8887         estimate D2E/DX2                !
 ! D79   D(28,13,15,16)        -73.8283         estimate D2E/DX2                !
 ! D80   D(28,13,15,31)         44.4708         estimate D2E/DX2                !
 ! D81   D(11,14,17,33)         59.9261         estimate D2E/DX2                !
 ! D82   D(29,14,17,33)        -64.3051         estimate D2E/DX2                !
 ! D83   D(30,14,17,33)       -178.997          estimate D2E/DX2                !
 ! D84   D(9,15,16,10)          49.1839         estimate D2E/DX2                !
 ! D85   D(9,15,16,12)         -71.3504         estimate D2E/DX2                !
 ! D86   D(9,15,16,32)         171.4771         estimate D2E/DX2                !
 ! D87   D(13,15,16,10)        -71.9571         estimate D2E/DX2                !
 ! D88   D(13,15,16,12)        167.5086         estimate D2E/DX2                !
 ! D89   D(13,15,16,32)         50.3361         estimate D2E/DX2                !
 ! D90   D(31,15,16,10)        172.5123         estimate D2E/DX2                !
 ! D91   D(31,15,16,12)         51.978          estimate D2E/DX2                !
 ! D92   D(31,15,16,32)        -65.1945         estimate D2E/DX2                !
 --------------------------------------------------------------------------------
 Trust Radius=3.00D-01 FncErr=1.00D-07 GrdErr=1.00D-06 EigMax=2.50D+02 EigMin=1.00D-04
 Number of steps in this run=    197 maximum allowed number of steps=    204.
 GradGradGradGradGradGradGradGradGradGradGradGradGradGradGradGradGradGrad

                          Input orientation:                          
 ---------------------------------------------------------------------
 Center     Atomic      Atomic             Coordinates (Angstroms)
 Number     Number       Type             X           Y           Z
 ---------------------------------------------------------------------
      1          8           0       -6.302900    0.093400    1.154900
      2          6           0       -7.022600   -1.050600    1.389900
      3          6           0       -6.341600   -2.197600    1.585300
      4          6           0       -6.951800   -3.373000    1.797500
      5          6           0       -8.290400   -3.435800    1.808400
      6          6           0       -8.996400   -2.315900    1.599100
      7          6           0       -8.367800   -1.148700    1.387000
      8          8           0       -7.478500    0.928900   -0.618800
      9          6           0       -6.918000    1.244700    0.636400
     10          6           0       -5.550800    1.833500   -1.811700
     11          6           0       -6.589200    0.728000   -1.686600
     12          8           0       -3.990900    1.173800   -0.131600
     13          8           0       -6.623800    3.589000    0.328800
     14          6           0       -6.121700   -0.722600   -1.809900
     15          6           0       -5.927100    2.389300    0.575500
     16          6           0       -4.881200    2.197800   -0.503700
     17          8           0       -4.945600   -0.994500   -1.077600
     18          8           0       -4.549600    1.478300   -2.733300
     19          1           0       -5.238200   -2.173300    1.573600
     20          1           0       -6.355400   -4.286600    1.958500
     21          1           0       -8.803200   -4.396700    1.979200
     22          1           0      -10.098800   -2.358400    1.596400
     23          1           0       -9.003500   -0.266600    1.212600
     24          1           0       -7.741700    1.541800    1.326900
     25          1           0       -6.041200    2.750100   -2.220900
     26          1           0       -7.248100    0.844800   -2.590700
     27          1           0       -3.672100    0.733500   -0.925700
     28          1           0       -6.066700    4.338900    0.549200
     29          1           0       -6.904500   -1.438500   -1.474300
     30          1           0       -5.879700   -0.964800   -2.871200
     31          1           0       -5.434300    2.523700    1.567400
     32          1           0       -4.265300    3.120300   -0.624800
     33          1           0       -5.072900   -0.825700   -0.141600
     34          1           0       -4.930600    1.297400   -3.594400
 ---------------------------------------------------------------------
                    Distance matrix (angstroms):
                    1          2          3          4          5
     1  O    0.000000
     2  C    1.371834   0.000000
     3  C    2.331399   1.348166   0.000000
     4  C    3.584681   2.358960   1.341245   0.000000
     5  C    4.102739   2.733430   2.319641   1.340117   0.000000
     6  C    3.641014   2.353855   2.657470   2.310241   1.340305
     7  C    2.420846   1.348775   2.290197   2.668535   2.326885
     8  O    2.286068   2.856771   3.990689   4.962082   5.059752
     9  C    1.404522   2.418079   3.616915   4.761560   5.016388
    10  C    3.520556   4.553512   5.330548   6.488202   6.955290
    11  C    2.925544   3.579959   4.396109   5.393388   5.696169
    12  O    2.857917   4.056368   4.454197   5.758624   6.595280
    13  O    3.606194   4.776072   5.928167   7.122788   7.369843
    14  C    3.080378   3.340348   3.708283   4.552694   5.015656
    15  C    2.397517   3.700849   4.714993   5.978913   6.406014
    16  C    3.033263   4.327056   5.080967   6.373125   6.978961
    17  O    2.830167   3.225776   3.238410   4.236543   5.047438
    18  O    4.484430   5.432480   5.947589   7.059308   7.666094
    19  H    2.539060   2.116196   1.103730   2.103767   3.311338
    20  H    4.453418   3.352634   2.122119   1.102850   2.119107
    21  H    5.204995   3.835909   3.324255   2.123360   1.102481
    22  H    4.540386   3.349028   3.760656   3.312622   2.115667
    23  H    2.725100   2.137769   3.309589   3.768461   3.302623
    24  H    2.048803   2.691024   4.001270   5.000067   5.030846
    25  H    4.303785   5.333511   6.249571   7.380317   7.717481
    26  H    3.935419   4.414586   5.245657   6.093762   6.225914
    27  H    3.414635   4.446444   4.692835   5.919087   6.796106
    28  H    4.294989   5.537800   6.623814   7.862255   8.183910
    29  H    3.101827   2.892759   3.202224   3.801211   4.084856
    30  H    4.184300   4.412545   4.646885   5.361491   5.815150
    31  H    2.613614   3.915332   4.807722   6.093178   6.612944
    32  H    4.059713   5.390559   6.121734   7.432884   8.068726
    33  H    2.009616   2.489458   2.544385   3.712023   4.579020
    34  H    5.088091   5.893455   6.405875   7.414207   7.929797
                    6          7          8          9         10
     6  C    0.000000
     7  C    1.342565   0.000000
     8  O    4.213292   3.021673   0.000000
     9  C    4.233723   2.897186   1.410467   0.000000
    10  C    6.381476   5.201989   2.440766   2.865155   0.000000
    11  C    5.084856   4.016521   1.404070   2.402377   1.521859
    12  O    6.342583   5.182413   3.529971   3.027006   2.385629
    13  O    6.489279   5.158209   2.950354   2.382628   2.968981
    14  C    4.735376   3.930228   2.446851   3.238633   2.619079
    15  C    5.710277   4.374128   2.442532   1.515157   2.479766
    16  C    6.459886   5.189430   2.892978   2.521266   1.513916
    17  O    5.031879   4.220128   3.213339   3.441246   2.983748
    18  O    7.275965   6.201343   3.653958   4.125381   1.406384
    19  H    3.760991   3.298336   4.410125   3.922091   5.254752
    20  H    3.314771   3.771310   5.924970   5.714871   7.233078
    21  H    2.124036   3.330132   6.071775   6.097744   7.985263
    22  H    1.103222   2.122165   4.751781   4.901165   7.061974
    23  H    2.085441   1.101195   2.666247   2.639194   5.047569
    24  H    4.065737   2.763042   2.056859   1.115141   3.838742
    25  H    6.999283   5.799194   2.819455   3.346516   1.117181
    26  H    5.531817   4.588013   1.987095   3.268495   2.113101
    27  H    6.634879   5.562451   3.823748   3.638317   2.350428
    28  H    7.346550   6.009220   3.871111   3.210357   3.480953
    29  H    3.819904   3.226805   2.581848   3.413913   3.557011
    30  H    5.614523   4.935254   3.348965   4.273548   3.010182
    31  H    6.009267   4.703668   3.391403   2.168863   3.450835
    32  H    7.541970   6.253176   3.889335   3.485013   2.171888
    33  H    4.543631   3.646548   3.015502   2.880318   3.176313
    34  H    7.520579   6.527794   3.934690   4.674634   1.962160
                   11         12         13         14         15
    11  C    0.000000
    12  O    3.060707   0.000000
    13  O    3.499765   3.602405   0.000000
    14  C    1.529052   3.309582   4.839012   0.000000
    15  C    2.883642   2.392969   1.409089   3.925802   0.000000
    16  C    2.544961   1.407007   2.380157   3.431288   1.515009
    17  O    2.457500   2.551057   5.079645   1.411880   3.891810
    18  O    2.412157   2.678378   4.258382   2.857993   3.698051
    19  H    4.568550   3.958098   6.055866   3.785918   4.721028
    20  H    6.203840   6.306770   8.046927   5.192066   6.831089
    21  H    6.678506   7.657949   8.440676   5.920028   7.502808
    22  H    5.711501   7.264218   7.003856   5.485986   6.402029
    23  H    3.901722   5.385888   4.616246   4.200978   4.113871
    24  H    3.327418   4.041181   2.537111   4.194213   2.139073
    25  H    2.162098   3.324699   2.746661   3.497863   2.821887
    26  H    1.124806   4.094480   4.055103   2.082107   3.762359
    27  H    3.014709   0.962337   4.294203   2.983719   3.174949
    28  H    4.279066   3.845815   0.959837   5.584547   1.954769
    29  H    2.199593   4.137151   5.348431   1.112617   4.450735
    30  H    2.184546   3.955576   5.615227   1.115160   4.809571
    31  H    3.891895   2.606192   2.020867   4.734674   1.115697
    32  H    3.500147   2.026673   2.586804   4.429285   2.176387
    33  H    2.664615   2.273505   4.702780   1.973281   3.402957
    34  H    2.591307   3.590167   4.848696   2.946788   4.424175
                   16         17         18         19         20
    16  C    0.000000
    17  O    3.244116   0.000000
    18  O    2.366169   3.002149   0.000000
    19  H    4.852746   2.916170   5.688386   0.000000
    20  H    7.091060   4.695036   7.649050   2.421223   0.000000
    21  H    8.064385   5.983316   8.649647   4.221048   2.450362
    22  H    7.238282   5.963721   8.016245   4.864177   4.226360
    23  H    5.100226   4.716080   6.200970   4.235954   4.871263
    24  H    3.458886   4.475781   5.165148   4.486685   6.024201
    25  H    2.144624   4.065649   2.026055   6.267608   8.190315
    26  H    3.433423   3.312703   2.775529   5.521777   6.915446
    27  H    1.945297   2.151943   2.142930   4.141094   6.381231
    28  H    2.664267   5.687574   4.610795   6.644137   8.744640
    29  H    4.272995   2.047388   3.954536   3.550518   4.494141
    30  H    4.074813   2.022480   2.785125   4.650617   5.881041
    31  H    2.168314   4.428610   4.513488   4.701096   6.883427
    32  H    1.115798   4.195166   2.687520   5.813923   8.118136
    33  H    3.051134   0.959580   3.507017   2.187524   4.246534
    34  H    3.219563   3.404014   0.958843   6.232865   8.002863
                   21         22         23         24         25
    21  H    0.000000
    22  H    2.445359   0.000000
    23  H    4.205416   2.392198   0.000000
    24  H    6.067789   4.565097   2.208057   0.000000
    25  H    8.737633   7.558616   5.446524   4.115650   0.000000
    26  H    7.125703   5.993228   4.333789   4.009618   2.285504
    27  H    7.815727   7.564609   5.830639   4.721144   3.369993
    28  H    9.265206   7.887223   5.502320   3.351747   3.193492
    29  H    4.927745   4.525369   3.605355   4.174903   4.341321
    30  H    6.622022   6.300982   5.188741   5.232029   3.774845
    31  H    7.707853   6.752281   4.544320   2.519139   3.843280
    32  H    9.158528   8.305396   6.107182   4.287908   2.416279
    33  H    5.582560   5.534391   4.194767   3.857984   4.248228
    34  H    8.859166   8.186548   6.491676   5.672848   2.286979
                   26         27         28         29         30
    26  H    0.000000
    27  H    3.946187   0.000000
    28  H    4.843905   4.572565   0.000000
    29  H    2.564736   3.932805   6.178577   0.000000
    30  H    2.286012   3.397454   6.313742   1.796089   0.000000
    31  H    4.837186   3.539168   2.175227   5.206962   5.662966
    32  H    4.235535   2.477749   2.471498   5.335699   4.933624
    33  H    3.676976   2.237891   5.304520   2.346566   2.849735
    34  H    2.565749   3.003958   5.264111   3.984502   2.557608
                   31         32         33         34
    31  H    0.000000
    32  H    2.555041   0.000000
    33  H    3.777535   4.056675   0.000000
    34  H    5.329325   3.547409   4.055814   0.000000
 Stoichiometry    C12H16O6
 Framework group  C1[X(C12H16O6)]
 Deg. of freedom    96
 Full point group                 C1      NOp   1
 Largest Abelian subgroup         C1      NOp   1
 Largest concise Abelian subgroup C1      NOp   1
                         Standard orientation:                         
 ---------------------------------------------------------------------
 Center     Atomic      Atomic             Coordinates (Angstroms)
 Number     Number       Type             X           Y           Z
 ---------------------------------------------------------------------
      1          8           0       -0.512776    0.636708    0.792191
      2          6           0       -1.818047    0.428318    0.425079
      3          6           0       -2.519854   -0.511605    1.089582
      4          6           0       -3.793273   -0.808378    0.790807
      5          6           0       -4.408976   -0.166280   -0.211456
      6          6           0       -3.732471    0.761053   -0.903418
      7          6           0       -2.457795    1.043511   -0.590527
      8          8           0        0.463818    0.686708   -1.274176
      9          6           0        0.368671    1.352564   -0.034418
     10          6           0        2.529149   -0.436458   -0.618243
     11          6           0        1.170868   -0.526095   -1.298752
     12          8           0        1.894401   -0.626812    1.673500
     13          8           0        2.468152    2.478827   -0.059456
     14          6           0        0.288518   -1.738228   -0.998434
     15          6           0        1.708092    1.528926    0.651549
     16          6           0        2.493435    0.236219    0.737549
     17          8           0        0.232245   -2.061542    0.374776
     18          8           0        3.095137   -1.714103   -0.459512
     19          1           0       -2.032578   -1.059600    1.914495
     20          1           0       -4.332095   -1.581030    1.364356
     21          1           0       -5.454632   -0.403464   -0.467998
     22          1           0       -4.226946    1.288594   -1.736662
     23          1           0       -1.953947    1.808342   -1.201918
     24          1           0       -0.062013    2.366173   -0.209485
     25          1           0        3.228961    0.135972   -1.274505
     26          1           0        1.401761   -0.662864   -2.391075
     27          1           0        2.048873   -1.537117    1.402250
     28          1           0        3.187313    2.796704    0.491043
     29          1           0       -0.754485   -1.588166   -1.355563
     30          1           0        0.688714   -2.646601   -1.506651
     31          1           0        1.563709    1.958313    1.671138
     32          1           0        3.529428    0.427314    1.105252
     33          1           0       -0.119634   -1.331704    0.888889
     34          1           0        3.189860   -2.150426   -1.308057
 ---------------------------------------------------------------------
 Rotational constants (GHZ):           0.8300904           0.3128003           0.2781944
 Standard basis: 6-31G(d,p) (6D, 7F)
 There are   350 symmetry adapted cartesian basis functions of A   symmetry.
 There are   350 symmetry adapted basis functions of A   symmetry.
   350 basis functions,   616 primitive gaussians,   350 cartesian basis functions
    68 alpha electrons       68 beta electrons
       nuclear repulsion energy      1515.7629884737 Hartrees.
 NAtoms=   34 NActive=   34 NUniq=   34 SFac= 1.00D+00 NAtFMM=   60 NAOKFM=F Big=F
 Integral buffers will be    131072 words long.
 Raffenetti 2 integral format.
 Two-electron integral symmetry is turned on.
 One-electron integrals computed using PRISM.
 NBasis=   350 RedAO= T EigKep=  3.16D-04  NBF=   350
 NBsUse=   350 1.00D-06 EigRej= -1.00D+00 NBFU=   350
 ExpMin= 1.61D-01 ExpMax= 5.48D+03 ExpMxC= 8.25D+02 IAcc=3 IRadAn=         5 AccDes= 0.00D+00
 Harris functional with IExCor=  402 and IRadAn=       5 diagonalized for initial guess.
 HarFok:  IExCor=  402 AccDes= 0.00D+00 IRadAn=         5 IDoV= 1 UseB2=F ITyADJ=14
 ICtDFT=  3500011 ScaDFX=  1.000000  1.000000  1.000000  1.000000
 FoFCou: FMM=F IPFlag=           0 FMFlag=      100000 FMFlg1=           0
         NFxFlg=           0 DoJE=T BraDBF=F KetDBF=T FulRan=T
         wScrn=  0.000000 ICntrl=       500 IOpCl=  0 I1Cent=   200000004 NGrid=           0
         NMat0=    1 NMatS0=      1 NMatT0=    0 NMatD0=    1 NMtDS0=    0 NMtDT0=    0
 Petite list used in FoFCou.
 Requested convergence on RMS density matrix=1.00D-08 within 128 cycles.
 Requested convergence on MAX density matrix=1.00D-06.
 Requested convergence on             energy=1.00D-06.
 No special actions if energy rises.
 Integral accuracy reduced to 1.0D-05 until final iterations.
 Initial convergence to 1.0D-05 achieved.  Increase integral accuracy.
 SCF Done:  E(RB3LYP) =  -918.186704341     A.U. after   14 cycles
            NFock= 14  Conv=0.35D-08     -V/T= 2.0077

 **********************************************************************

            Population analysis using the SCF density.

 **********************************************************************

 Orbital symmetries:
       Occupied  (A) (A) (A) (A) (A) (A) (A) (A) (A) (A) (A) (A)
                 (A) (A) (A) (A) (A) (A) (A) (A) (A) (A) (A) (A)
                 (A) (A) (A) (A) (A) (A) (A) (A) (A) (A) (A) (A)
                 (A) (A) (A) (A) (A) (A) (A) (A) (A) (A) (A) (A)
                 (A) (A) (A) (A) (A) (A) (A) (A) (A) (A) (A) (A)
                 (A) (A) (A) (A) (A) (A) (A) (A)
       Virtual   (A) (A) (A) (A) (A) (A) (A) (A) (A) (A) (A) (A)
                 (A) (A) (A) (A) (A) (A) (A) (A) (A) (A) (A) (A)
                 (A) (A) (A) (A) (A) (A) (A) (A) (A) (A) (A) (A)
                 (A) (A) (A) (A) (A) (A) (A) (A) (A) (A) (A) (A)
                 (A) (A) (A) (A) (A) (A) (A) (A) (A) (A) (A) (A)
                 (A) (A) (A) (A) (A) (A) (A) (A) (A) (A) (A) (A)
                 (A) (A) (A) (A) (A) (A) (A) (A) (A) (A) (A) (A)
                 (A) (A) (A) (A) (A) (A) (A) (A) (A) (A) (A) (A)
                 (A) (A) (A) (A) (A) (A) (A) (A) (A) (A) (A) (A)
                 (A) (A) (A) (A) (A) (A) (A) (A) (A) (A) (A) (A)
                 (A) (A) (A) (A) (A) (A) (A) (A) (A) (A) (A) (A)
                 (A) (A) (A) (A) (A) (A) (A) (A) (A) (A) (A) (A)
                 (A) (A) (A) (A) (A) (A) (A) (A) (A) (A) (A) (A)
                 (A) (A) (A) (A) (A) (A) (A) (A) (A) (A) (A) (A)
                 (A) (A) (A) (A) (A) (A) (A) (A) (A) (A) (A) (A)
                 (A) (A) (A) (A) (A) (A) (A) (A) (A) (A) (A) (A)
                 (A) (A) (A) (A) (A) (A) (A) (A) (A) (A) (A) (A)
                 (A) (A) (A) (A) (A) (A) (A) (A) (A) (A) (A) (A)
                 (A) (A) (A) (A) (A) (A) (A) (A) (A) (A) (A) (A)
                 (A) (A) (A) (A) (A) (A) (A) (A) (A) (A) (A) (A)
                 (A) (A) (A) (A) (A) (A) (A) (A) (A) (A) (A) (A)
                 (A) (A) (A) (A) (A) (A) (A) (A) (A) (A) (A) (A)
                 (A) (A) (A) (A) (A) (A) (A) (A) (A) (A) (A) (A)
                 (A) (A) (A) (A) (A) (A)
 The electronic state is 1-A.
 Alpha  occ. eigenvalues --  -19.18303 -19.16353 -19.15897 -19.15835 -19.12529
 Alpha  occ. eigenvalues --  -19.11881 -10.30271 -10.25014 -10.24326 -10.24160
 Alpha  occ. eigenvalues --  -10.24070 -10.23653 -10.22728 -10.17984 -10.17959
 Alpha  occ. eigenvalues --  -10.17815 -10.17703 -10.17299  -1.10290  -1.05142
 Alpha  occ. eigenvalues --   -1.04049  -1.03165  -1.00923  -0.99661  -0.87875
 Alpha  occ. eigenvalues --   -0.79122  -0.78078  -0.75687  -0.74698  -0.69804
 Alpha  occ. eigenvalues --   -0.66039  -0.63754  -0.61583  -0.60993  -0.56927
 Alpha  occ. eigenvalues --   -0.54729  -0.53813  -0.52285  -0.51416  -0.50259
 Alpha  occ. eigenvalues --   -0.49908  -0.49164  -0.48044  -0.46615  -0.45196
 Alpha  occ. eigenvalues --   -0.43937  -0.42569  -0.42255  -0.41786  -0.41197
 Alpha  occ. eigenvalues --   -0.40688  -0.39434  -0.38115  -0.37083  -0.35988
 Alpha  occ. eigenvalues --   -0.35647  -0.34512  -0.33911  -0.32382  -0.31226
 Alpha  occ. eigenvalues --   -0.31082  -0.28697  -0.28537  -0.27944  -0.26059
 Alpha  occ. eigenvalues --   -0.25488  -0.23504  -0.23083
 Alpha virt. eigenvalues --    0.00978   0.01861   0.04299   0.05343   0.08172
 Alpha virt. eigenvalues --    0.09646   0.11278   0.12000   0.12544   0.13209
 Alpha virt. eigenvalues --    0.14223   0.14761   0.15895   0.16084   0.17099
 Alpha virt. eigenvalues --    0.17186   0.18296   0.19480   0.19781   0.20033
 Alpha virt. eigenvalues --    0.20753   0.21352   0.22426   0.24274   0.25192
 Alpha virt. eigenvalues --    0.25445   0.27097   0.28892   0.30408   0.31401
 Alpha virt. eigenvalues --    0.31983   0.33417   0.34475   0.35134   0.37285
 Alpha virt. eigenvalues --    0.38600   0.47325   0.50329   0.51174   0.52903
 Alpha virt. eigenvalues --    0.53804   0.54924   0.55305   0.56341   0.57239
 Alpha virt. eigenvalues --    0.57565   0.58898   0.59211   0.59898   0.60481
 Alpha virt. eigenvalues --    0.60969   0.61386   0.61911   0.62761   0.63090
 Alpha virt. eigenvalues --    0.63665   0.64732   0.65863   0.66334   0.68050
 Alpha virt. eigenvalues --    0.68394   0.69728   0.71551   0.73868   0.74148
 Alpha virt. eigenvalues --    0.75216   0.75973   0.78824   0.80202   0.80843
 Alpha virt. eigenvalues --    0.80929   0.81597   0.81888   0.82875   0.83075
 Alpha virt. eigenvalues --    0.83648   0.83917   0.85142   0.86151   0.87548
 Alpha virt. eigenvalues --    0.88724   0.89551   0.90517   0.91434   0.93137
 Alpha virt. eigenvalues --    0.93939   0.95954   0.97095   0.97802   0.98978
 Alpha virt. eigenvalues --    0.99636   1.01580   1.04039   1.04460   1.05968
 Alpha virt. eigenvalues --    1.06492   1.08468   1.09793   1.10266   1.11882
 Alpha virt. eigenvalues --    1.13056   1.15573   1.17702   1.18582   1.19787
 Alpha virt. eigenvalues --    1.21203   1.22618   1.24109   1.26564   1.27563
 Alpha virt. eigenvalues --    1.28153   1.28597   1.31388   1.32720   1.36165
 Alpha virt. eigenvalues --    1.36442   1.37285   1.38639   1.40936   1.42053
 Alpha virt. eigenvalues --    1.43346   1.43912   1.44211   1.45063   1.47037
 Alpha virt. eigenvalues --    1.48322   1.50583   1.52452   1.55080   1.55640
 Alpha virt. eigenvalues --    1.57169   1.58232   1.60394   1.61884   1.63519
 Alpha virt. eigenvalues --    1.66470   1.68364   1.69990   1.72503   1.73753
 Alpha virt. eigenvalues --    1.75311   1.77022   1.78326   1.80763   1.82688
 Alpha virt. eigenvalues --    1.84272   1.84672   1.85798   1.86975   1.88564
 Alpha virt. eigenvalues --    1.89944   1.90694   1.92655   1.93181   1.94262
 Alpha virt. eigenvalues --    1.94593   1.96251   1.97874   1.99101   1.99643
 Alpha virt. eigenvalues --    1.99999   2.01701   2.02887   2.04465   2.05454
 Alpha virt. eigenvalues --    2.05694   2.06371   2.06534   2.07552   2.08897
 Alpha virt. eigenvalues --    2.09341   2.10512   2.11584   2.13937   2.14518
 Alpha virt. eigenvalues --    2.15911   2.17648   2.21480   2.23700   2.25174
 Alpha virt. eigenvalues --    2.26249   2.28507   2.29591   2.31831   2.32015
 Alpha virt. eigenvalues --    2.33211   2.34206   2.34905   2.36051   2.38571
 Alpha virt. eigenvalues --    2.38885   2.39349   2.39698   2.41053   2.41417
 Alpha virt. eigenvalues --    2.42221   2.44395   2.46397   2.47113   2.49722
 Alpha virt. eigenvalues --    2.50702   2.51188   2.51715   2.52452   2.54424
 Alpha virt. eigenvalues --    2.55347   2.56660   2.58336   2.59600   2.59846
 Alpha virt. eigenvalues --    2.61238   2.62881   2.64291   2.65763   2.66038
 Alpha virt. eigenvalues --    2.67161   2.68411   2.69428   2.71067   2.71813
 Alpha virt. eigenvalues --    2.72812   2.75767   2.76940   2.77701   2.78573
 Alpha virt. eigenvalues --    2.79526   2.80949   2.82855   2.83716   2.86203
 Alpha virt. eigenvalues --    2.86629   2.88864   2.90056   2.92187   2.93298
 Alpha virt. eigenvalues --    2.95649   2.98610   2.99836   3.00822   3.02720
 Alpha virt. eigenvalues --    3.04508   3.06752   3.11163   3.12129   3.16116
 Alpha virt. eigenvalues --    3.19891   3.20561   3.22793   3.26709   3.28804
 Alpha virt. eigenvalues --    3.33540   3.36957   3.38620   3.40607   3.41238
 Alpha virt. eigenvalues --    3.43646   3.45376   3.46971   3.47791   3.50077
 Alpha virt. eigenvalues --    3.52873   3.55345   3.69972   3.89425   3.98197
 Alpha virt. eigenvalues --    4.00210   4.08355   4.13919   4.17640   4.17881
 Alpha virt. eigenvalues --    4.22065   4.29420   4.42510   4.45479   4.48183
 Alpha virt. eigenvalues --    4.48569   4.59433   4.70102   4.76964   4.88290
 Alpha virt. eigenvalues --    4.94383   5.02284
          Condensed to atoms (all electrons):
               1          2          3          4          5          6
     1  O    8.415903   0.225412  -0.061620   0.003827   0.000150   0.004576
     2  C    0.225412   4.544972   0.544308  -0.018899  -0.049805  -0.010533
     3  C   -0.061620   0.544308   4.921491   0.562011  -0.039478  -0.050753
     4  C    0.003827  -0.018899   0.562011   4.753953   0.572379  -0.036265
     5  C    0.000150  -0.049805  -0.039478   0.572379   4.779862   0.573581
     6  C    0.004576  -0.010533  -0.050753  -0.036265   0.573581   4.789212
     7  C   -0.059979   0.504589  -0.074927  -0.052983  -0.037920   0.530688
     8  O   -0.069202  -0.000428  -0.000498   0.000004   0.000003  -0.000149
     9  C    0.174074  -0.017274   0.002421  -0.000060   0.000013   0.000129
    10  C   -0.000685   0.000048  -0.000005  -0.000000  -0.000000   0.000000
    11  C    0.002711  -0.001788  -0.000150   0.000001   0.000003  -0.000005
    12  O   -0.001978  -0.000087  -0.000009  -0.000001   0.000000   0.000000
    13  O    0.000959  -0.000001   0.000001  -0.000000   0.000000  -0.000000
    14  C    0.007982   0.000051  -0.000737  -0.000033   0.000017  -0.000031
    15  C   -0.036914   0.003513  -0.000330   0.000002   0.000000  -0.000007
    16  C   -0.000768  -0.000296  -0.000015   0.000001  -0.000000   0.000000
    17  O   -0.011170  -0.000380   0.002205  -0.000162   0.000001   0.000003
    18  O    0.000006  -0.000002   0.000000   0.000000   0.000000   0.000000
    19  H   -0.003548  -0.045405   0.353044  -0.035261   0.006204   0.000604
    20  H   -0.000065   0.004962  -0.037226   0.365571  -0.043971   0.005803
    21  H    0.000003   0.001199   0.005836  -0.042717   0.362883  -0.042334
    22  H   -0.000058   0.004019   0.001075   0.005553  -0.042596   0.363741
    23  H   -0.007630  -0.044223   0.006064   0.000936   0.005903  -0.038271
    24  H   -0.040686  -0.008367  -0.000023   0.000017  -0.000010  -0.000174
    25  H    0.000048   0.000000   0.000000  -0.000000   0.000000  -0.000000
    26  H   -0.000251   0.000008  -0.000010   0.000000   0.000000  -0.000002
    27  H    0.000348  -0.000028  -0.000001   0.000000  -0.000000   0.000000
    28  H   -0.000094   0.000000  -0.000000   0.000000  -0.000000   0.000000
    29  H   -0.001660   0.002876  -0.000418   0.000229  -0.000029   0.000048
    30  H    0.000007   0.000032   0.000019   0.000002  -0.000001   0.000000
    31  H    0.003888   0.000174  -0.000013  -0.000000   0.000000  -0.000001
    32  H   -0.000072   0.000007  -0.000000  -0.000000   0.000000   0.000000
    33  H    0.020517  -0.000947   0.002329   0.000046   0.000024  -0.000063
    34  H   -0.000001   0.000000  -0.000000   0.000000  -0.000000  -0.000000
               7          8          9         10         11         12
     1  O   -0.059979  -0.069202   0.174074  -0.000685   0.002711  -0.001978
     2  C    0.504589  -0.000428  -0.017274   0.000048  -0.001788  -0.000087
     3  C   -0.074927  -0.000498   0.002421  -0.000005  -0.000150  -0.000009
     4  C   -0.052983   0.000004  -0.000060  -0.000000   0.000001  -0.000001
     5  C   -0.037920   0.000003   0.000013  -0.000000   0.000003   0.000000
     6  C    0.530688  -0.000149   0.000129   0.000000  -0.000005   0.000000
     7  C    4.950423   0.005217  -0.001995   0.000038  -0.000124  -0.000018
     8  O    0.005217   8.301863   0.240971  -0.027345   0.212923  -0.000348
     9  C   -0.001995   0.240971   4.663213  -0.032649  -0.028617   0.005840
    10  C    0.000038  -0.027345  -0.032649   4.974333   0.276120  -0.039193
    11  C   -0.000124   0.212923  -0.028617   0.276120   5.024492  -0.000074
    12  O   -0.000018  -0.000348   0.005840  -0.039193  -0.000074   8.195246
    13  O   -0.000004   0.001661  -0.042336   0.000236  -0.000950   0.001812
    14  C   -0.001221  -0.049886  -0.004022  -0.044794   0.308000   0.001752
    15  C    0.000534  -0.034419   0.303761  -0.015734  -0.017320  -0.046185
    16  C   -0.000025  -0.011406  -0.015349   0.303550  -0.028187   0.210595
    17  O   -0.000035   0.000553   0.002127   0.003462  -0.053448  -0.021042
    18  O   -0.000000   0.001641   0.000305   0.210268  -0.048611  -0.007718
    19  H    0.007871   0.000008  -0.000150   0.000002   0.000040   0.000030
    20  H    0.000818  -0.000000   0.000002  -0.000000   0.000000  -0.000000
    21  H    0.006004   0.000000  -0.000000  -0.000000  -0.000000   0.000000
    22  H   -0.036425  -0.000005  -0.000004  -0.000000   0.000001  -0.000000
    23  H    0.358597   0.002198   0.002078   0.000014  -0.000062  -0.000000
    24  H    0.003576  -0.047890   0.383815  -0.000135   0.004553  -0.000126
    25  H   -0.000001   0.003498   0.000616   0.367530  -0.052269   0.004251
    26  H    0.000030  -0.040549   0.004802  -0.040722   0.354477  -0.000072
    27  H    0.000003  -0.000082  -0.000210  -0.010442  -0.003440   0.283420
    28  H    0.000000  -0.000031   0.006824  -0.000653  -0.000028  -0.000036
    29  H    0.002602  -0.002066  -0.000654   0.005727  -0.044199  -0.000098
    30  H    0.000009   0.003833   0.000049  -0.005109  -0.032284  -0.000048
    31  H   -0.000002   0.003129  -0.041398   0.007444  -0.000071   0.003636
    32  H   -0.000000  -0.000190   0.005885  -0.050138   0.006493  -0.043837
    33  H    0.000356   0.001193  -0.001027  -0.001620   0.001456   0.016143
    34  H    0.000000   0.000045  -0.000007  -0.030791  -0.001290   0.000306
              13         14         15         16         17         18
     1  O    0.000959   0.007982  -0.036914  -0.000768  -0.011170   0.000006
     2  C   -0.000001   0.000051   0.003513  -0.000296  -0.000380  -0.000002
     3  C    0.000001  -0.000737  -0.000330  -0.000015   0.002205   0.000000
     4  C   -0.000000  -0.000033   0.000002   0.000001  -0.000162   0.000000
     5  C    0.000000   0.000017   0.000000  -0.000000   0.000001   0.000000
     6  C   -0.000000  -0.000031  -0.000007   0.000000   0.000003   0.000000
     7  C   -0.000004  -0.001221   0.000534  -0.000025  -0.000035  -0.000000
     8  O    0.001661  -0.049886  -0.034419  -0.011406   0.000553   0.001641
     9  C   -0.042336  -0.004022   0.303761  -0.015349   0.002127   0.000305
    10  C    0.000236  -0.044794  -0.015734   0.303550   0.003462   0.210268
    11  C   -0.000950   0.308000  -0.017320  -0.028187  -0.053448  -0.048611
    12  O    0.001812   0.001752  -0.046185   0.210595  -0.021042  -0.007718
    13  O    8.173149   0.000000   0.189223  -0.046420  -0.000000   0.000035
    14  C    0.000000   4.817449   0.000768  -0.009801   0.255480   0.006684
    15  C    0.189223   0.000768   4.999969   0.280350  -0.000513   0.002258
    16  C   -0.046420  -0.009801   0.280350   4.927480   0.002957  -0.044442
    17  O   -0.000000   0.255480  -0.000513   0.002957   8.159993  -0.003413
    18  O    0.000035   0.006684   0.002258  -0.044442  -0.003413   8.160763
    19  H    0.000000  -0.000166  -0.000005  -0.000008   0.000033   0.000000
    20  H    0.000000  -0.000003  -0.000000   0.000000   0.000002   0.000000
    21  H   -0.000000   0.000000  -0.000000   0.000000   0.000000  -0.000000
    22  H    0.000000  -0.000002  -0.000000   0.000000  -0.000000   0.000000
    23  H   -0.000004   0.000008   0.000029  -0.000015   0.000003  -0.000000
    24  H    0.004589  -0.000106  -0.050385   0.005530  -0.000036   0.000003
    25  H    0.008991   0.006347  -0.004476  -0.040031  -0.000135  -0.042023
    26  H    0.000000  -0.055816  -0.000059   0.005906   0.004708   0.001114
    27  H   -0.000127   0.000467   0.005903  -0.029740   0.022666   0.020995
    28  H    0.290682   0.000002  -0.024829  -0.001232  -0.000000  -0.000012
    29  H    0.000000   0.367295   0.000092  -0.000206  -0.038872   0.000152
    30  H    0.000000   0.361921  -0.000027   0.000285  -0.039588   0.003919
    31  H   -0.035954  -0.000023   0.377213  -0.053267   0.000021  -0.000030
    32  H    0.001409  -0.000125  -0.058379   0.371106  -0.000070  -0.000027
    33  H    0.000009  -0.034168  -0.001562  -0.000331   0.284754   0.000082
    34  H    0.000007  -0.001997  -0.000221   0.007013   0.000238   0.291917
              19         20         21         22         23         24
     1  O   -0.003548  -0.000065   0.000003  -0.000058  -0.007630  -0.040686
     2  C   -0.045405   0.004962   0.001199   0.004019  -0.044223  -0.008367
     3  C    0.353044  -0.037226   0.005836   0.001075   0.006064  -0.000023
     4  C   -0.035261   0.365571  -0.042717   0.005553   0.000936   0.000017
     5  C    0.006204  -0.043971   0.362883  -0.042596   0.005903  -0.000010
     6  C    0.000604   0.005803  -0.042334   0.363741  -0.038271  -0.000174
     7  C    0.007871   0.000818   0.006004  -0.036425   0.358597   0.003576
     8  O    0.000008  -0.000000   0.000000  -0.000005   0.002198  -0.047890
     9  C   -0.000150   0.000002  -0.000000  -0.000004   0.002078   0.383815
    10  C    0.000002  -0.000000  -0.000000  -0.000000   0.000014  -0.000135
    11  C    0.000040   0.000000  -0.000000   0.000001  -0.000062   0.004553
    12  O    0.000030  -0.000000   0.000000  -0.000000  -0.000000  -0.000126
    13  O    0.000000   0.000000  -0.000000   0.000000  -0.000004   0.004589
    14  C   -0.000166  -0.000003   0.000000  -0.000002   0.000008  -0.000106
    15  C   -0.000005  -0.000000  -0.000000  -0.000000   0.000029  -0.050385
    16  C   -0.000008   0.000000   0.000000   0.000000  -0.000015   0.005530
    17  O    0.000033   0.000002   0.000000  -0.000000   0.000003  -0.000036
    18  O    0.000000   0.000000  -0.000000   0.000000  -0.000000   0.000003
    19  H    0.625428  -0.009261  -0.000225   0.000022  -0.000245   0.000011
    20  H   -0.009261   0.634532  -0.007702  -0.000269   0.000021   0.000000
    21  H   -0.000225  -0.007702   0.647532  -0.007685  -0.000241   0.000000
    22  H    0.000022  -0.000269  -0.007685   0.637558  -0.009229   0.000011
    23  H   -0.000245   0.000021  -0.000241  -0.009229   0.627631   0.000675
    24  H    0.000011   0.000000   0.000000   0.000011   0.000675   0.636226
    25  H    0.000000   0.000000  -0.000000  -0.000000  -0.000000  -0.000038
    26  H   -0.000001  -0.000000   0.000000   0.000000  -0.000021  -0.000138
    27  H    0.000015   0.000000  -0.000000   0.000000   0.000000   0.000019
    28  H   -0.000000  -0.000000   0.000000  -0.000000  -0.000000  -0.000310
    29  H    0.000014   0.000001  -0.000002   0.000001   0.000046  -0.000103
    30  H   -0.000008  -0.000000   0.000000  -0.000000  -0.000001   0.000005
    31  H    0.000007  -0.000000   0.000000   0.000000  -0.000001  -0.002634
    32  H   -0.000000  -0.000000  -0.000000  -0.000000  -0.000000  -0.000188
    33  H    0.004106  -0.000019  -0.000000   0.000001  -0.000004   0.000264
    34  H   -0.000000   0.000000  -0.000000   0.000000  -0.000000  -0.000000
              25         26         27         28         29         30
     1  O    0.000048  -0.000251   0.000348  -0.000094  -0.001660   0.000007
     2  C    0.000000   0.000008  -0.000028   0.000000   0.002876   0.000032
     3  C    0.000000  -0.000010  -0.000001  -0.000000  -0.000418   0.000019
     4  C   -0.000000   0.000000   0.000000   0.000000   0.000229   0.000002
     5  C    0.000000   0.000000  -0.000000  -0.000000  -0.000029  -0.000001
     6  C   -0.000000  -0.000002   0.000000   0.000000   0.000048   0.000000
     7  C   -0.000001   0.000030   0.000003   0.000000   0.002602   0.000009
     8  O    0.003498  -0.040549  -0.000082  -0.000031  -0.002066   0.003833
     9  C    0.000616   0.004802  -0.000210   0.006824  -0.000654   0.000049
    10  C    0.367530  -0.040722  -0.010442  -0.000653   0.005727  -0.005109
    11  C   -0.052269   0.354477  -0.003440  -0.000028  -0.044199  -0.032284
    12  O    0.004251  -0.000072   0.283420  -0.000036  -0.000098  -0.000048
    13  O    0.008991   0.000000  -0.000127   0.290682   0.000000   0.000000
    14  C    0.006347  -0.055816   0.000467   0.000002   0.367295   0.361921
    15  C   -0.004476  -0.000059   0.005903  -0.024829   0.000092  -0.000027
    16  C   -0.040031   0.005906  -0.029740  -0.001232  -0.000206   0.000285
    17  O   -0.000135   0.004708   0.022666  -0.000000  -0.038872  -0.039588
    18  O   -0.042023   0.001114   0.020995  -0.000012   0.000152   0.003919
    19  H    0.000000  -0.000001   0.000015  -0.000000   0.000014  -0.000008
    20  H    0.000000  -0.000000   0.000000  -0.000000   0.000001  -0.000000
    21  H   -0.000000   0.000000  -0.000000   0.000000  -0.000002   0.000000
    22  H   -0.000000   0.000000   0.000000  -0.000000   0.000001  -0.000000
    23  H   -0.000000  -0.000021   0.000000  -0.000000   0.000046  -0.000001
    24  H   -0.000038  -0.000138   0.000019  -0.000310  -0.000103   0.000005
    25  H    0.672777  -0.014880   0.000890   0.000134  -0.000078  -0.000049
    26  H   -0.014880   0.697090  -0.000093  -0.000007   0.002005  -0.001596
    27  H    0.000890  -0.000093   0.383733  -0.000002   0.000329  -0.000402
    28  H    0.000134  -0.000007  -0.000002   0.417487   0.000000  -0.000000
    29  H   -0.000078   0.002005   0.000329   0.000000   0.649546  -0.040829
    30  H   -0.000049  -0.001596  -0.000402  -0.000000  -0.040829   0.658487
    31  H    0.000010   0.000024  -0.000244  -0.009547  -0.000000  -0.000000
    32  H   -0.002808  -0.000178  -0.001256   0.005035   0.000002  -0.000002
    33  H   -0.000026  -0.000091  -0.005617   0.000000  -0.005946   0.006339
    34  H   -0.005801   0.003645  -0.001183  -0.000001  -0.000082   0.001954
              31         32         33         34
     1  O    0.003888  -0.000072   0.020517  -0.000001
     2  C    0.000174   0.000007  -0.000947   0.000000
     3  C   -0.000013  -0.000000   0.002329  -0.000000
     4  C   -0.000000  -0.000000   0.000046   0.000000
     5  C    0.000000   0.000000   0.000024  -0.000000
     6  C   -0.000001   0.000000  -0.000063  -0.000000
     7  C   -0.000002  -0.000000   0.000356   0.000000
     8  O    0.003129  -0.000190   0.001193   0.000045
     9  C   -0.041398   0.005885  -0.001027  -0.000007
    10  C    0.007444  -0.050138  -0.001620  -0.030791
    11  C   -0.000071   0.006493   0.001456  -0.001290
    12  O    0.003636  -0.043837   0.016143   0.000306
    13  O   -0.035954   0.001409   0.000009   0.000007
    14  C   -0.000023  -0.000125  -0.034168  -0.001997
    15  C    0.377213  -0.058379  -0.001562  -0.000221
    16  C   -0.053267   0.371106  -0.000331   0.007013
    17  O    0.000021  -0.000070   0.284754   0.000238
    18  O   -0.000030  -0.000027   0.000082   0.291917
    19  H    0.000007  -0.000000   0.004106  -0.000000
    20  H   -0.000000  -0.000000  -0.000019   0.000000
    21  H    0.000000  -0.000000  -0.000000  -0.000000
    22  H    0.000000  -0.000000   0.000001   0.000000
    23  H   -0.000001  -0.000000  -0.000004  -0.000000
    24  H   -0.002634  -0.000188   0.000264  -0.000000
    25  H    0.000010  -0.002808  -0.000026  -0.005801
    26  H    0.000024  -0.000178  -0.000091   0.003645
    27  H   -0.000244  -0.001256  -0.005617  -0.001183
    28  H   -0.009547   0.005035   0.000000  -0.000001
    29  H   -0.000000   0.000002  -0.005946  -0.000082
    30  H   -0.000000  -0.000002   0.006339   0.001954
    31  H    0.648060  -0.006976   0.000021   0.000006
    32  H   -0.006976   0.702434   0.000177  -0.000301
    33  H    0.000021   0.000177   0.373820   0.000006
    34  H    0.000006  -0.000301   0.000006   0.424458
 Mulliken charges:
               1
     1  O   -0.564031
     2  C    0.362294
     3  C   -0.134590
     4  C   -0.078151
     5  C   -0.087215
     6  C   -0.089798
     7  C   -0.105699
     8  O   -0.494244
     9  C    0.388829
    10  C    0.151246
    11  C    0.121648
    12  O   -0.562160
    13  O   -0.546965
    14  C    0.068708
    15  C    0.127748
    16  C    0.166765
    17  O   -0.570342
    18  O   -0.553862
    19  H    0.096846
    20  H    0.086804
    21  H    0.077447
    22  H    0.084290
    23  H    0.095742
    24  H    0.112052
    25  H    0.097523
    26  H    0.080676
    27  H    0.334076
    28  H    0.316619
    29  H    0.104273
    30  H    0.083086
    31  H    0.106527
    32  H    0.072000
    33  H    0.339777
    34  H    0.312081
 Sum of Mulliken charges =  -0.00000
 Mulliken charges with hydrogens summed into heavy atoms:
               1
     1  O   -0.564031
     2  C    0.362294
     3  C   -0.037745
     4  C    0.008654
     5  C   -0.009768
     6  C   -0.005508
     7  C   -0.009957
     8  O   -0.494244
     9  C    0.500881
    10  C    0.248768
    11  C    0.202323
    12  O   -0.228084
    13  O   -0.230346
    14  C    0.256067
    15  C    0.234275
    16  C    0.238765
    17  O   -0.230565
    18  O   -0.241781
 Electronic spatial extent (au):  <R**2>=           4187.8043
 Charge=              0.0000 electrons
 Dipole moment (field-independent basis, Debye):
    X=              0.9652    Y=              1.0615    Z=             -1.5243  Tot=              2.0933
 Quadrupole moment (field-independent basis, Debye-Ang):
   XX=            -91.5976   YY=           -102.0510   ZZ=           -103.2880
   XY=              3.1868   XZ=             -1.8471   YZ=              7.7212
 Traceless Quadrupole moment (field-independent basis, Debye-Ang):
   XX=              7.3812   YY=             -3.0721   ZZ=             -4.3091
   XY=              3.1868   XZ=             -1.8471   YZ=              7.7212
 Octapole moment (field-independent basis, Debye-Ang**2):
  XXX=             40.4180  YYY=              9.0053  ZZZ=             -5.7180  XYY=             28.1136
  XXY=              4.5969  XXZ=            -10.1409  XZZ=             16.8764  YZZ=            -11.5382
  YYZ=              2.6461  XYZ=             33.7341
 Hexadecapole moment (field-independent basis, Debye-Ang**3):
 XXXX=          -3448.8166 YYYY=          -1050.1737 ZZZZ=           -628.6243 XXXY=            117.7048
 XXXZ=             26.5794 YYYX=              6.3100 YYYZ=             46.6723 ZZZX=            -24.8963
 ZZZY=              6.1929 XXYY=           -715.9601 XXZZ=           -679.8320 YYZZ=           -246.0694
 XXYZ=             31.6261 YYXZ=             12.2987 ZZXY=            -17.0746
 N-N= 1.515762988474D+03 E-N=-5.178842095869D+03  KE= 9.111723138880D+02
 Calling FoFJK, ICntrl=      2127 FMM=F ISym2X=0 I1Cent= 0 IOpClX= 0 NMat=1 NMatS=1 NMatT=0.
 ***** Axes restored to original set *****
 -------------------------------------------------------------------
 Center     Atomic                   Forces (Hartrees/Bohr)
 Number     Number              X              Y              Z
 -------------------------------------------------------------------
      1        8           0.022636362   -0.001140233    0.012787884
      2        6           0.005179405    0.028840475   -0.007618039
      3        6           0.082695481    0.004615431    0.001141661
      4        6           0.034548633   -0.052465186    0.010223624
      5        6          -0.035151649   -0.063902920    0.011479095
      6        6          -0.063400334   -0.004806412    0.001477617
      7        6          -0.044382284    0.068594113   -0.010239527
      8        8          -0.015506300    0.017121747    0.020138278
      9        6          -0.025954102   -0.006237164    0.002591659
     10        6          -0.008886059    0.023703249   -0.019150784
     11        6          -0.026195610   -0.009312453   -0.038123338
     12        8           0.007776694    0.005404760    0.021295761
     13        8          -0.025317839    0.002502127   -0.008694120
     14        6           0.015930558   -0.014106443    0.007631313
     15        6           0.025055785    0.015882301    0.023720820
     16        6           0.026996422   -0.005914303   -0.006899005
     17        8           0.012924811   -0.018774225   -0.016692313
     18        8           0.021198227   -0.002823612    0.000259434
     19        1          -0.009678244    0.001613343    0.000753408
     20        1          -0.004000361    0.009741045   -0.001751962
     21        1           0.004422287    0.008516452   -0.001622250
     22        1           0.010384725    0.002492236   -0.000343818
     23        1           0.008303941   -0.006016736    0.000013671
     24        1           0.003290606   -0.001221018   -0.014239424
     25        1          -0.002745969   -0.008297353    0.012277728
     26        1           0.004405410    0.000384990    0.010977629
     27        1          -0.001318818   -0.003615148   -0.006506993
     28        1           0.005022042    0.000341704    0.001425870
     29        1          -0.002675480    0.012601989   -0.007274016
     30        1          -0.002743141    0.004656047    0.011420539
     31        1          -0.000670308   -0.014793600   -0.008478336
     32        1          -0.012566459   -0.000416656   -0.001610702
     33        1          -0.005068557    0.007407202    0.003549713
     34        1          -0.004509877   -0.000575754   -0.003921075
 -------------------------------------------------------------------
 Cartesian Forces:  Max     0.082695481 RMS     0.020076228

 GradGradGradGradGradGradGradGradGradGradGradGradGradGradGradGradGradGrad
 Berny optimization.
 FormGI is forming the generalized inverse of G from B-inverse, IUseBI=4.
 Internal  Forces:  Max     0.063639201 RMS     0.012754871
 Search for a local minimum.
 Step number   1 out of a maximum of  197
 All quantities printed in internal units (Hartrees-Bohrs-Radians)
 Mixed Optimization -- RFO/linear search
 Second derivative matrix not updated -- first step.
 ITU=  0
     Eigenvalues ---    0.00382   0.00733   0.00780   0.01401   0.01535
     Eigenvalues ---    0.01572   0.01599   0.01607   0.01632   0.02064
     Eigenvalues ---    0.02644   0.02783   0.02805   0.02821   0.02844
     Eigenvalues ---    0.02863   0.02873   0.02874   0.02880   0.02976
     Eigenvalues ---    0.03507   0.03971   0.04470   0.04717   0.04802
     Eigenvalues ---    0.04960   0.05332   0.05409   0.05596   0.06272
     Eigenvalues ---    0.06843   0.07218   0.07465   0.07576   0.07781
     Eigenvalues ---    0.09417   0.10736   0.11075   0.11964   0.14059
     Eigenvalues ---    0.15640   0.15999   0.16000   0.16000   0.16000
     Eigenvalues ---    0.16000   0.16000   0.16000   0.16000   0.16000
     Eigenvalues ---    0.16719   0.17779   0.19053   0.19921   0.21369
     Eigenvalues ---    0.21998   0.22000   0.22027   0.23455   0.24963
     Eigenvalues ---    0.25000   0.28335   0.29511   0.29951   0.30191
     Eigenvalues ---    0.30563   0.31081   0.31851   0.31994   0.32004
     Eigenvalues ---    0.32060   0.32062   0.32325   0.33273   0.33328
     Eigenvalues ---    0.33369   0.33409   0.33550   0.42237   0.43429
     Eigenvalues ---    0.43707   0.44147   0.44479   0.44579   0.44879
     Eigenvalues ---    0.49752   0.50123   0.50626   0.54974   0.55509
     Eigenvalues ---    0.55564   0.55658   0.55723   0.56350   0.56774
     Eigenvalues ---    0.57098
 RFO step:  Lambda=-7.04686759D-02 EMin= 3.81647506D-03
 Linear search not attempted -- first point.
 Maximum step size (   0.300) exceeded in Quadratic search.
    -- Step size scaled by   0.789
 Iteration  1 RMS(Cart)=  0.14915175 RMS(Int)=  0.00358779
 Iteration  2 RMS(Cart)=  0.00725269 RMS(Int)=  0.00033403
 Iteration  3 RMS(Cart)=  0.00003564 RMS(Int)=  0.00033351
 Iteration  4 RMS(Cart)=  0.00000003 RMS(Int)=  0.00033351
 Variable       Old X    -DE/DX   Delta X   Delta X   Delta X     New X
                                 (Linear)    (Quad)   (Total)
    R1        2.59239   0.00873   0.00000   0.01195   0.01195   2.60434
    R2        2.65416   0.01429   0.00000   0.02171   0.02171   2.67587
    R3        2.54766   0.05577   0.00000   0.07008   0.07011   2.61777
    R4        2.54882   0.05553   0.00000   0.06993   0.06996   2.61877
    R5        2.53459   0.05690   0.00000   0.07017   0.07017   2.60475
    R6        2.08575  -0.00965   0.00000  -0.01888  -0.01888   2.06686
    R7        2.53245   0.06364   0.00000   0.07855   0.07853   2.61098
    R8        2.08409  -0.01049   0.00000  -0.02048  -0.02048   2.06361
    R9        2.53281   0.06214   0.00000   0.07677   0.07674   2.60955
   R10        2.08339  -0.00973   0.00000  -0.01898  -0.01898   2.06441
   R11        2.53708   0.05828   0.00000   0.07222   0.07222   2.60930
   R12        2.08479  -0.01047   0.00000  -0.02047  -0.02047   2.06432
   R13        2.08096  -0.00961   0.00000  -0.01869  -0.01869   2.06227
   R14        2.66540   0.00264   0.00000   0.00355   0.00350   2.66890
   R15        2.65331   0.02836   0.00000   0.04445   0.04442   2.69773
   R16        2.86323   0.00966   0.00000   0.01867   0.01871   2.88195
   R17        2.10731  -0.01157   0.00000  -0.02335  -0.02335   2.08396
   R18        2.87590   0.01847   0.00000   0.04072   0.04068   2.91658
   R19        2.86089   0.01714   0.00000   0.03641   0.03646   2.89735
   R20        2.65768   0.01514   0.00000   0.02314   0.02314   2.68082
   R21        2.11117  -0.01010   0.00000  -0.02049  -0.02049   2.09068
   R22        2.88949   0.01352   0.00000   0.02919   0.02919   2.91868
   R23        2.12558  -0.01136   0.00000  -0.02352  -0.02352   2.10206
   R24        2.65886   0.00670   0.00000   0.01025   0.01025   2.66911
   R25        1.81855   0.00659   0.00000   0.00838   0.00838   1.82693
   R26        2.66279   0.01373   0.00000   0.02116   0.02116   2.68396
   R27        1.81383   0.00351   0.00000   0.00443   0.00443   1.81825
   R28        2.66807   0.00192   0.00000   0.00298   0.00298   2.67105
   R29        2.10254  -0.00842   0.00000  -0.01688  -0.01688   2.08566
   R30        2.10735  -0.01248   0.00000  -0.02517  -0.02517   2.08217
   R31        2.86295   0.01230   0.00000   0.02353   0.02355   2.88651
   R32        2.10836  -0.00962   0.00000  -0.01943  -0.01943   2.08893
   R33        2.10855  -0.00711   0.00000  -0.01436  -0.01436   2.09419
   R34        1.81334   0.00544   0.00000   0.00685   0.00685   1.82020
   R35        1.81195   0.00542   0.00000   0.00682   0.00682   1.81876
    A1        2.11420  -0.01381   0.00000  -0.03400  -0.03400   2.08020
    A2        2.05931  -0.00803   0.00000  -0.01903  -0.01916   2.04015
    A3        2.19385  -0.00669   0.00000  -0.01576  -0.01589   2.17797
    A4        2.02887   0.01486   0.00000   0.03591   0.03590   2.06477
    A5        2.13970  -0.00909   0.00000  -0.02493  -0.02490   2.11480
    A6        2.07683   0.00279   0.00000   0.00644   0.00642   2.08325
    A7        2.06665   0.00630   0.00000   0.01848   0.01846   2.08511
    A8        2.09069   0.00186   0.00000   0.00643   0.00641   2.09710
    A9        2.09790  -0.00300   0.00000  -0.01031  -0.01030   2.08760
   A10        2.09458   0.00114   0.00000   0.00389   0.00389   2.09848
   A11        2.07799  -0.00020   0.00000   0.00166   0.00161   2.07960
   A12        2.10216   0.00023   0.00000  -0.00040  -0.00038   2.10179
   A13        2.10301  -0.00002   0.00000  -0.00124  -0.00122   2.10179
   A14        2.09955   0.00119   0.00000   0.00465   0.00463   2.10418
   A15        2.08811   0.00162   0.00000   0.00526   0.00527   2.09337
   A16        2.09551  -0.00281   0.00000  -0.00991  -0.00990   2.08561
   A17        2.12923  -0.00858   0.00000  -0.02349  -0.02346   2.10577
   A18        2.11511   0.00081   0.00000  -0.00018  -0.00020   2.11491
   A19        2.03884   0.00778   0.00000   0.02369   0.02366   2.06250
   A20        2.04556   0.00884   0.00000   0.03436   0.03483   2.08039
   A21        1.89550   0.01792   0.00000   0.07120   0.07128   1.96678
   A22        1.92587  -0.00462   0.00000  -0.00390  -0.00422   1.92166
   A23        1.88945  -0.00303   0.00000  -0.01293  -0.01269   1.87676
   A24        1.97497  -0.00849   0.00000  -0.02251  -0.02273   1.95224
   A25        1.89353  -0.00413   0.00000  -0.02703  -0.02754   1.86599
   A26        1.88251   0.00222   0.00000  -0.00626  -0.00684   1.87567
   A27        1.98840   0.00596   0.00000   0.01857   0.01887   2.00726
   A28        1.93494   0.00271   0.00000   0.01841   0.01835   1.95329
   A29        1.90349  -0.00501   0.00000  -0.02760  -0.02784   1.87565
   A30        1.88817  -0.00398   0.00000  -0.01090  -0.01142   1.87675
   A31        1.88934  -0.00532   0.00000  -0.02755  -0.02757   1.86177
   A32        1.85427   0.00552   0.00000   0.02919   0.02934   1.88361
   A33        1.97223  -0.00985   0.00000  -0.02564  -0.02578   1.94646
   A34        1.97221   0.00904   0.00000   0.03085   0.03098   2.00319
   A35        1.79815  -0.00032   0.00000  -0.01066  -0.01067   1.78748
   A36        2.06451   0.00157   0.00000   0.00438   0.00445   2.06896
   A37        1.83195   0.00294   0.00000   0.00849   0.00831   1.84026
   A38        1.78524  -0.00344   0.00000  -0.01040  -0.01028   1.77495
   A39        1.90115  -0.00396   0.00000  -0.01356  -0.01356   1.88759
   A40        1.91559  -0.00699   0.00000  -0.02393  -0.02393   1.89166
   A41        1.97748   0.02667   0.00000   0.07686   0.07716   2.05464
   A42        1.95087  -0.01791   0.00000  -0.05950  -0.06079   1.89009
   A43        1.92745  -0.00525   0.00000  -0.02063  -0.02110   1.90635
   A44        1.88148   0.00241   0.00000   0.03085   0.03170   1.91318
   A45        1.84525  -0.01092   0.00000  -0.03009  -0.02954   1.81571
   A46        1.87548   0.00469   0.00000   0.00193   0.00052   1.87600
   A47        1.90377  -0.01509   0.00000  -0.05399  -0.05383   1.84994
   A48        1.96561   0.01244   0.00000   0.02351   0.02358   1.98919
   A49        1.92211  -0.00391   0.00000  -0.01385  -0.01378   1.90834
   A50        1.90100   0.00030   0.00000   0.00320   0.00329   1.90429
   A51        1.84573   0.00944   0.00000   0.04376   0.04341   1.88914
   A52        1.92154  -0.00350   0.00000  -0.00189  -0.00207   1.91946
   A53        1.91052   0.01717   0.00000   0.06447   0.06460   1.97512
   A54        1.91827  -0.00967   0.00000  -0.02298  -0.02306   1.89521
   A55        1.92764  -0.00386   0.00000  -0.02439  -0.02553   1.90211
   A56        1.91818  -0.00358   0.00000  -0.01022  -0.01021   1.90797
   A57        1.85577  -0.00053   0.00000   0.00972   0.00988   1.86566
   A58        1.93251   0.00108   0.00000  -0.01432  -0.01512   1.91738
   A59        1.94072  -0.01123   0.00000  -0.03844  -0.03844   1.90227
   A60        1.93186  -0.00467   0.00000  -0.01598  -0.01598   1.91588
    D1        2.87665   0.00546   0.00000   0.04509   0.04482   2.92148
    D2       -0.21123   0.00181   0.00000   0.01789   0.01816  -0.19307
    D3       -1.04422  -0.00643   0.00000  -0.03809  -0.03757  -1.08180
    D4        3.06487  -0.00492   0.00000  -0.05579  -0.05629   3.00858
    D5        1.00845  -0.00319   0.00000  -0.03833  -0.03835   0.97009
    D6       -3.11938  -0.00175   0.00000  -0.01472  -0.01481  -3.13419
    D7        0.02493  -0.00127   0.00000  -0.01069  -0.01077   0.01416
    D8       -0.02642   0.00096   0.00000   0.00849   0.00859  -0.01783
    D9        3.11789   0.00145   0.00000   0.01252   0.01263   3.13052
   D10        3.11622   0.00197   0.00000   0.01638   0.01645   3.13267
   D11       -0.02924   0.00253   0.00000   0.02078   0.02081  -0.00843
   D12        0.02751  -0.00102   0.00000  -0.00893  -0.00904   0.01847
   D13       -3.11795  -0.00045   0.00000  -0.00453  -0.00467  -3.12262
   D14        0.01048  -0.00039   0.00000  -0.00274  -0.00268   0.00781
   D15       -3.13554  -0.00021   0.00000  -0.00144  -0.00141  -3.13695
   D16       -3.13381  -0.00088   0.00000  -0.00676  -0.00674  -3.14055
   D17        0.00335  -0.00070   0.00000  -0.00547  -0.00547  -0.00212
   D18        0.00562  -0.00050   0.00000  -0.00374  -0.00371   0.00191
   D19        3.13883  -0.00003   0.00000  -0.00027  -0.00029   3.13854
   D20       -3.13155  -0.00067   0.00000  -0.00499  -0.00495  -3.13650
   D21        0.00166  -0.00020   0.00000  -0.00153  -0.00153   0.00013
   D22       -0.00442   0.00044   0.00000   0.00328   0.00325  -0.00117
   D23        3.13138   0.00047   0.00000   0.00336   0.00330   3.13468
   D24       -3.13763  -0.00003   0.00000  -0.00019  -0.00018  -3.13781
   D25       -0.00182  -0.00001   0.00000  -0.00011  -0.00013  -0.00195
   D26       -0.01290   0.00052   0.00000   0.00372   0.00366  -0.00924
   D27        3.13240  -0.00001   0.00000  -0.00046  -0.00053   3.13186
   D28        3.13450   0.00048   0.00000   0.00359   0.00356   3.13806
   D29       -0.00338  -0.00005   0.00000  -0.00059  -0.00063  -0.00401
   D30       -1.25754  -0.00167   0.00000  -0.03576  -0.03608  -1.29362
   D31        0.88721  -0.00030   0.00000  -0.00424  -0.00467   0.88254
   D32        2.97558  -0.00566   0.00000  -0.04470  -0.04424   2.93134
   D33       -0.85174   0.00072   0.00000   0.01765   0.01764  -0.83409
   D34        1.55133   0.00225   0.00000   0.03012   0.02999   1.58132
   D35       -2.81894   0.00169   0.00000   0.02466   0.02443  -2.79451
   D36       -2.92508   0.00818   0.00000   0.04462   0.04432  -2.88076
   D37        1.24538   0.01014   0.00000   0.06267   0.06251   1.30788
   D38       -0.90679   0.00871   0.00000   0.05861   0.05874  -0.84805
   D39        1.23028  -0.00567   0.00000  -0.02891  -0.02890   1.20138
   D40       -0.88245  -0.00371   0.00000  -0.01085  -0.01071  -0.89316
   D41       -3.03462  -0.00514   0.00000  -0.01491  -0.01448  -3.04910
   D42       -0.86440   0.00325   0.00000   0.02312   0.02280  -0.84160
   D43       -2.97712   0.00521   0.00000   0.04118   0.04099  -2.93613
   D44        1.15389   0.00378   0.00000   0.03711   0.03722   1.19111
   D45        0.82679  -0.00263   0.00000  -0.02202  -0.02199   0.80480
   D46       -1.53418  -0.00726   0.00000  -0.04623  -0.04620  -1.58038
   D47        2.77327  -0.00584   0.00000  -0.04146  -0.04151   2.73176
   D48        2.96148  -0.00143   0.00000  -0.00867  -0.00840   2.95308
   D49        0.60051  -0.00606   0.00000  -0.03288  -0.03261   0.56790
   D50       -1.37523  -0.00464   0.00000  -0.02812  -0.02792  -1.40315
   D51       -1.28596   0.00384   0.00000   0.02092   0.02086  -1.26510
   D52        2.63626  -0.00078   0.00000  -0.00329  -0.00335   2.63290
   D53        0.66052   0.00063   0.00000   0.00147   0.00134   0.66186
   D54        1.27186   0.00052   0.00000   0.01405   0.01416   1.28602
   D55       -0.83648   0.00015   0.00000   0.00032   0.00070  -0.83578
   D56       -2.97378   0.00785   0.00000   0.05003   0.04975  -2.92404
   D57       -0.88833  -0.00411   0.00000  -0.01442  -0.01425  -0.90258
   D58       -2.99667  -0.00448   0.00000  -0.02815  -0.02771  -3.02438
   D59        1.14921   0.00322   0.00000   0.02156   0.02133   1.17055
   D60       -2.89071  -0.00579   0.00000  -0.02887  -0.02880  -2.91951
   D61        1.28413  -0.00617   0.00000  -0.04260  -0.04226   1.24187
   D62       -0.85317   0.00153   0.00000   0.00712   0.00678  -0.84639
   D63        1.01644  -0.00266   0.00000  -0.01176  -0.01170   1.00474
   D64       -3.07472   0.00392   0.00000   0.01654   0.01676  -3.05796
   D65       -1.04940  -0.00137   0.00000  -0.00584  -0.00612  -1.05552
   D66       -1.57807  -0.00272   0.00000  -0.03243  -0.03224  -1.61032
   D67        0.55191   0.00663   0.00000   0.02003   0.01897   0.57088
   D68        2.63892  -0.00272   0.00000  -0.03036  -0.02995   2.60897
   D69        0.78290  -0.00604   0.00000  -0.03197  -0.03148   0.75142
   D70        2.91289   0.00331   0.00000   0.02049   0.01973   2.93261
   D71       -1.28329  -0.00604   0.00000  -0.02990  -0.02919  -1.31248
   D72        2.78416  -0.00402   0.00000  -0.02655  -0.02620   2.75796
   D73       -1.36904   0.00533   0.00000   0.02591   0.02501  -1.34403
   D74        0.71797  -0.00401   0.00000  -0.02448  -0.02391   0.69407
   D75        0.49548   0.00082   0.00000  -0.01403  -0.01390   0.48158
   D76        2.60388  -0.00251   0.00000  -0.00806  -0.00769   2.59619
   D77       -1.58695  -0.00347   0.00000  -0.02506  -0.02556  -1.61251
   D78        2.84294  -0.00409   0.00000  -0.00318  -0.00387   2.83907
   D79       -1.28855   0.00185   0.00000  -0.00649  -0.00648  -1.29502
   D80        0.77616   0.00300   0.00000   0.01660   0.01729   0.79345
   D81        1.04591  -0.00446   0.00000  -0.02626  -0.02500   1.02091
   D82       -1.12234  -0.00142   0.00000  -0.02503  -0.02646  -1.14880
   D83       -3.12409  -0.00262   0.00000  -0.02682  -0.02665   3.13245
   D84        0.85842   0.00329   0.00000   0.01498   0.01502   0.87344
   D85       -1.24530  -0.00958   0.00000  -0.04380  -0.04368  -1.28897
   D86        2.99284  -0.00740   0.00000  -0.04087  -0.04070   2.95214
   D87       -1.25589   0.01405   0.00000   0.06569   0.06565  -1.19024
   D88        2.92358   0.00119   0.00000   0.00691   0.00696   2.93053
   D89        0.87853   0.00337   0.00000   0.00985   0.00993   0.88846
   D90        3.01091   0.00449   0.00000   0.01237   0.01243   3.02334
   D91        0.90719  -0.00838   0.00000  -0.04641  -0.04626   0.86092
   D92       -1.13786  -0.00619   0.00000  -0.04347  -0.04329  -1.18115
         Item               Value     Threshold  Converged?
 Maximum Force            0.063639     0.000450     NO 
 RMS     Force            0.012755     0.000300     NO 
 Maximum Displacement     0.692037     0.001800     NO 
 RMS     Displacement     0.151961     0.001200     NO 
 Predicted change in Energy=-3.907730D-02
 GradGradGradGradGradGradGradGradGradGradGradGradGradGradGradGradGradGrad

                          Input orientation:                          
 ---------------------------------------------------------------------
 Center     Atomic      Atomic             Coordinates (Angstroms)
 Number     Number       Type             X           Y           Z
 ---------------------------------------------------------------------
      1          8           0       -6.269375    0.027302    1.192972
      2          6           0       -7.025209   -1.094255    1.457811
      3          6           0       -6.336067   -2.256423    1.763446
      4          6           0       -7.003768   -3.431414    2.034534
      5          6           0       -8.384365   -3.469963    1.996055
      6          6           0       -9.080914   -2.319893    1.681275
      7          6           0       -8.409242   -1.144536    1.409331
      8          8           0       -7.435932    0.894456   -0.658967
      9          6           0       -6.893592    1.160619    0.617621
     10          6           0       -5.522245    1.900502   -1.826194
     11          6           0       -6.555823    0.755481   -1.774346
     12          8           0       -3.894113    1.253631   -0.099842
     13          8           0       -6.710931    3.489737    0.337463
     14          6           0       -6.073209   -0.687025   -2.042172
     15          6           0       -5.921885    2.335655    0.587897
     16          6           0       -4.844674    2.223069   -0.489190
     17          8           0       -4.859767   -1.096152   -1.443810
     18          8           0       -4.497802    1.646532   -2.774099
     19          1           0       -5.242959   -2.238866    1.796133
     20          1           0       -6.435095   -4.331644    2.276794
     21          1           0       -8.917925   -4.399523    2.207365
     22          1           0      -10.172417   -2.337373    1.640818
     23          1           0       -8.998098   -0.261349    1.156002
     24          1           0       -7.735497    1.443741    1.271206
     25          1           0       -6.057084    2.816670   -2.140149
     26          1           0       -7.234808    0.930125   -2.637956
     27          1           0       -3.544476    0.836726   -0.898960
     28          1           0       -6.196971    4.266776    0.577975
     29          1           0       -6.881058   -1.381703   -1.754201
     30          1           0       -5.895289   -0.815505   -3.121935
     31          1           0       -5.451675    2.447086    1.582094
     32          1           0       -4.303413    3.185598   -0.582327
     33          1           0       -4.934801   -1.003732   -0.487987
     34          1           0       -4.885622    1.513549   -3.644857
 ---------------------------------------------------------------------
                    Distance matrix (angstroms):
                    1          2          3          4          5
     1  O    0.000000
     2  C    1.378156   0.000000
     3  C    2.354843   1.385266   0.000000
     4  C    3.634594   2.407360   1.378375   0.000000
     5  C    4.165211   2.789444   2.392135   1.381671   0.000000
     6  C    3.694931   2.403757   2.746810   2.382186   1.380916
     7  C    2.449294   1.385794   2.379021   2.756093   2.398432
     8  O    2.354249   2.933328   4.123812   5.114183   5.195846
     9  C    1.416010   2.409917   3.646906   4.806928   5.056162
    10  C    3.630764   4.691711   5.552283   6.747552   7.186321
    11  C    3.068758   3.753490   4.651434   5.677879   5.950956
    12  O    2.969365   4.212198   4.664275   6.014579   6.845984
    13  O    3.593790   4.729370   5.932310   7.132191   7.347703
    14  C    3.318871   3.649934   4.124904   5.001714   5.421574
    15  C    2.411506   3.706529   4.758218   6.043369   6.461572
    16  C    3.111404   4.421559   5.231106   6.557747   7.149578
    17  O    3.194020   3.620573   3.716475   4.706280   5.467215
    18  O    4.636598   5.639926   6.261118   7.428887   8.002392
    19  H    2.559853   2.144996   1.093737   2.139966   3.379940
    20  H    4.494724   3.391114   2.140065   1.092013   2.149642
    21  H    5.257431   3.881881   3.384661   2.151999   1.092437
    22  H    4.585410   3.388769   3.839163   3.375244   2.146179
    23  H    2.744196   2.162664   3.381674   3.846880   3.373065
    24  H    2.040082   2.642112   3.986466   4.988510   5.009084
    25  H    4.351476   5.401659   6.407196   7.573820   7.876940
    26  H    4.052550   4.573550   5.507646   6.395981   6.492790
    27  H    3.529366   4.625857   4.944589   6.228090   7.095999
    28  H    4.284461   5.495520   6.631501   7.876205   8.164115
    29  H    3.323444   3.228068   3.665514   4.309395   4.548097
    30  H    4.412333   4.725303   5.112483   5.887349   6.279767
    31  H    2.583681   3.877184   4.789366   6.096758   6.616910
    32  H    4.122079   5.466944   6.264976   7.610830   8.221844
    33  H    2.381123   2.857294   2.932872   4.066618   4.914494
    34  H    5.246742   6.116837   6.750276   7.822703   8.300391
                    6          7          8          9         10
     6  C    0.000000
     7  C    1.380783   0.000000
     8  O    4.302875   3.063115   0.000000
     9  C    4.246140   2.870146   1.412321   0.000000
    10  C    6.540504   5.298643   2.456979   2.898319   0.000000
    11  C    5.270231   4.145000   1.427578   2.449435   1.543387
    12  O    6.545637   5.330591   3.603625   3.085496   2.459583
    13  O    6.416733   5.050708   2.872975   2.353008   2.935993
    14  C    5.057332   4.192760   2.504267   3.340856   2.654337
    15  C    5.731411   4.355849   2.433940   1.525060   2.485338
    16  C    6.579905   5.258449   2.916960   2.559667   1.533210
    17  O    5.392753   4.554287   3.348899   3.671370   3.092738
    18  O    7.522487   6.371068   3.697569   4.180872   1.418629
    19  H    3.840528   3.372316   4.544706   3.958532   5.507596
    20  H    3.376706   3.848039   6.077211   5.755696   7.517143
    21  H    2.151325   3.389773   6.199869   6.127021   8.215263
    22  H    1.092392   2.141316   4.818929   4.902405   7.183582
    23  H    2.126117   1.091305   2.659014   2.596303   5.064449
    24  H    4.017866   2.678094   2.029044   1.102785   3.834188
    25  H    7.080333   5.815720   2.791063   3.323785   1.106338
    26  H    5.711960   4.697238   1.989503   3.281515   2.129192
    27  H    6.875609   5.737556   3.899277   3.690733   2.429599
    28  H    7.274517   5.904878   3.799682   3.183561   3.440136
    29  H    4.185937   3.521297   2.586179   3.476938   3.553086
    30  H    5.956695   5.192359   3.371018   4.345797   3.032292
    31  H    5.992103   4.655834   3.371986   2.159706   3.452559
    32  H    7.632748   6.290834   3.881737   3.499921   2.164308
    33  H    4.860888   3.961235   3.144521   3.121483   3.251225
    34  H    7.788674   6.710151   3.975287   4.724958   1.965339
                   11         12         13         14         15
    11  C    0.000000
    12  O    3.183837   0.000000
    13  O    3.458317   3.622964   0.000000
    14  C    1.544497   3.505319   4.849196   0.000000
    15  C    2.911876   2.399087   1.420288   4.009583   0.000000
    16  C    2.594893   1.412433   2.402232   3.519901   1.527473
    17  O    2.532667   2.874060   5.256436   1.413458   4.127133
    18  O    2.455388   2.769561   4.239949   2.909144   3.715632
    19  H    4.841285   4.196623   6.090940   4.222571   4.779855
    20  H    6.504241   6.580296   8.062946   5.662833   6.897002
    21  H    6.928753   7.906962   8.402844   6.319305   7.547288
    22  H    5.857376   7.439242   6.901872   5.752527   6.404128
    23  H    3.947859   5.470190   4.468981   4.354824   4.065742
    24  H    3.337772   4.083154   2.471379   4.275727   2.133450
    25  H    2.151988   3.359225   2.649358   3.505102   2.773426
    26  H    1.112360   4.207960   3.959695   2.078328   3.755717
    27  H    3.137054   0.966771   4.312035   3.165951   3.179560
    28  H    4.241624   3.852484   0.962179   5.605411   1.950641
    29  H    2.161883   4.313204   5.304237   1.103686   4.497131
    30  H    2.172624   4.173616   5.582814   1.101839   4.867583
    31  H    3.917443   2.584423   2.054740   4.831590   1.105415
    32  H    3.521325   2.032932   2.595122   4.501171   2.170548
    33  H    2.716112   2.515826   4.901762   1.952375   3.644635
    34  H    2.619742   3.690228   4.805825   2.970099   4.434626
                   16         17         18         19         20
    16  C    0.000000
    17  O    3.453803   0.000000
    18  O    2.381917   3.069691   0.000000
    19  H    5.028935   3.456858   6.044717   0.000000
    20  H    7.290018   5.176192   8.062458   2.456002   0.000000
    21  H    8.229307   6.380594   8.994846   4.282864   2.484727
    22  H    7.329353   6.267361   8.219748   4.932888   4.283592
    23  H    5.111743   4.957994   6.272031   4.292017   4.938873
    24  H    3.473212   4.700233   5.185392   4.477709   6.004775
    25  H    2.132597   4.150738   2.049994   6.458758   8.411342
    26  H    3.464339   3.342544   2.832486   5.802681   7.244344
    27  H    1.944318   2.400598   2.254055   4.428051   6.719609
    28  H    2.672880   5.885297   4.581403   6.687108   8.767868
    29  H    4.329144   2.064823   3.986265   4.002870   5.014973
    30  H    4.155486   1.991775   2.852295   5.161287   6.465361
    31  H    2.169989   4.696912   4.530694   4.695478   6.884831
    32  H    1.108197   4.402847   2.685214   5.997051   8.320311
    33  H    3.228059   0.963208   3.527205   2.614904   4.579290
    34  H    3.234708   3.414061   0.962449   6.619115   8.463634
                   21         22         23         24         25
    21  H    0.000000
    22  H    2.479352   0.000000
    23  H    4.270396   2.433917   0.000000
    24  H    6.034755   4.513537   2.124798   0.000000
    25  H    8.897119   7.602358   5.384085   4.042196   0.000000
    26  H    7.396970   6.133026   4.350048   3.974424   2.279012
    27  H    8.120438   7.775280   5.930483   4.758439   3.431316
    28  H    9.228393   7.781297   5.355776   3.288944   3.083922
    29  H    5.380527   4.824159   3.769129   4.226853   4.295838
    30  H    7.098095   6.579797   5.313686   5.271645   3.766002
    31  H    7.699474   6.721600   4.482666   2.513801   3.789223
    32  H    9.306458   8.360072   6.078100   4.271868   2.374506
    33  H    5.887410   5.808876   4.445697   4.114461   4.310990
    34  H    9.245128   8.409410   6.565894   5.682811   2.309674
                   26         27         28         29         30
    26  H    0.000000
    27  H    4.080610   0.000000
    28  H    4.748953   4.580645   0.000000
    29  H    2.500142   4.097028   6.149173   0.000000
    30  H    2.252947   3.632878   6.293641   1.778487   0.000000
    31  H    4.825926   3.519417   2.207939   5.275758   5.741879
    32  H    4.231530   2.488663   2.469982   5.373805   4.999250
    33  H    3.694889   2.342901   5.523369   2.352461   2.809919
    34  H    2.621623   3.129970   5.208858   3.992346   2.591788
                   31         32         33         34
    31  H    0.000000
    32  H    2.559029   0.000000
    33  H    4.057159   4.237692   0.000000
    34  H    5.339750   3.537486   4.037939   0.000000
 Stoichiometry    C12H16O6
 Framework group  C1[X(C12H16O6)]
 Deg. of freedom    96
 Full point group                 C1      NOp   1
 Largest Abelian subgroup         C1      NOp   1
 Largest concise Abelian subgroup C1      NOp   1
                         Standard orientation:                         
 ---------------------------------------------------------------------
 Center     Atomic      Atomic             Coordinates (Angstroms)
 Number     Number       Type             X           Y           Z
 ---------------------------------------------------------------------
      1          8           0       -0.603528    0.614422    0.810744
      2          6           0       -1.906213    0.390036    0.420903
      3          6           0       -2.642152   -0.504870    1.180178
      4          6           0       -3.950684   -0.801192    0.864180
      5          6           0       -4.550949   -0.210780   -0.231315
      6          6           0       -3.822804    0.674169   -1.001769
      7          6           0       -2.511873    0.968379   -0.683235
      8          8           0        0.470315    0.610734   -1.284330
      9          6           0        0.271803    1.298806   -0.067037
     10          6           0        2.627076   -0.316768   -0.559851
     11          6           0        1.293313   -0.555647   -1.298808
     12          8           0        1.979343   -0.457948    1.808705
     13          8           0        2.250682    2.568095   -0.164949
     14          6           0        0.540767   -1.881845   -1.053160
     15          6           0        1.590880    1.599173    0.636967
     16          6           0        2.499146    0.381804    0.798958
     17          8           0        0.453825   -2.351873    0.277019
     18          8           0        3.341894   -1.524678   -0.353703
     19          1           0       -2.177791   -0.979476    2.049304
     20          1           0       -4.508580   -1.507219    1.482865
     21          1           0       -5.586873   -0.444631   -0.487430
     22          1           0       -4.282576    1.143426   -1.874539
     23          1           0       -1.970022    1.665974   -1.324097
     24          1           0       -0.197289    2.264934   -0.317403
     25          1           0        3.246971    0.341054   -1.197806
     26          1           0        1.562562   -0.645015   -2.374383
     27          1           0        2.208812   -1.370979    1.588787
     28          1           0        2.939252    2.982143    0.364413
     29          1           0       -0.472630   -1.789412   -1.480483
     30          1           0        1.053928   -2.695195   -1.590914
     31          1           0        1.384208    2.050283    1.624757
     32          1           0        3.504829    0.704453    1.134517
     33          1           0        0.018692   -1.683955    0.817681
     34          1           0        3.506395   -1.954004   -1.199236
 ---------------------------------------------------------------------
 Rotational constants (GHZ):           0.7846428           0.2942782           0.2634439
 Standard basis: 6-31G(d,p) (6D, 7F)
 There are   350 symmetry adapted cartesian basis functions of A   symmetry.
 There are   350 symmetry adapted basis functions of A   symmetry.
   350 basis functions,   616 primitive gaussians,   350 cartesian basis functions
    68 alpha electrons       68 beta electrons
       nuclear repulsion energy      1481.3439381957 Hartrees.
 NAtoms=   34 NActive=   34 NUniq=   34 SFac= 1.00D+00 NAtFMM=   60 NAOKFM=F Big=F
 Integral buffers will be    131072 words long.
 Raffenetti 2 integral format.
 Two-electron integral symmetry is turned on.
 One-electron integrals computed using PRISM.
 NBasis=   350 RedAO= T EigKep=  4.17D-04  NBF=   350
 NBsUse=   350 1.00D-06 EigRej= -1.00D+00 NBFU=   350
 Initial guess from the checkpoint file:  "chenxi-glucose.chk"
 B after Tr=     0.000000   -0.000000    0.000000
         Rot=    0.999666    0.014477    0.006404   -0.020426 Ang=   2.96 deg.
 ExpMin= 1.61D-01 ExpMax= 5.48D+03 ExpMxC= 8.25D+02 IAcc=2 IRadAn=         4 AccDes= 0.00D+00
 Harris functional with IExCor=  402 and IRadAn=       4 diagonalized for initial guess.
 HarFok:  IExCor=  402 AccDes= 0.00D+00 IRadAn=         4 IDoV= 1 UseB2=F ITyADJ=14
 ICtDFT=  3500011 ScaDFX=  1.000000  1.000000  1.000000  1.000000
 FoFCou: FMM=F IPFlag=           0 FMFlag=      100000 FMFlg1=           0
         NFxFlg=           0 DoJE=T BraDBF=F KetDBF=T FulRan=T
         wScrn=  0.000000 ICntrl=       500 IOpCl=  0 I1Cent=   200000004 NGrid=           0
         NMat0=    1 NMatS0=      1 NMatT0=    0 NMatD0=    1 NMtDS0=    0 NMtDT0=    0
 Petite list used in FoFCou.
 Requested convergence on RMS density matrix=1.00D-08 within 128 cycles.
 Requested convergence on MAX density matrix=1.00D-06.
 Requested convergence on             energy=1.00D-06.
 No special actions if energy rises.
 Integral accuracy reduced to 1.0D-05 until final iterations.
 Initial convergence to 1.0D-05 achieved.  Increase integral accuracy.
 SCF Done:  E(RB3LYP) =  -918.216933821     A.U. after   12 cycles
            NFock= 12  Conv=0.59D-08     -V/T= 2.0087
 Calling FoFJK, ICntrl=      2127 FMM=F ISym2X=0 I1Cent= 0 IOpClX= 0 NMat=1 NMatS=1 NMatT=0.
 ***** Axes restored to original set *****
 -------------------------------------------------------------------
 Center     Atomic                   Forces (Hartrees/Bohr)
 Number     Number              X              Y              Z
 -------------------------------------------------------------------
      1        8           0.011576546   -0.002428137   -0.002470730
      2        6          -0.002116684    0.004256161   -0.004179220
      3        6           0.027079215    0.000969265    0.001752814
      4        6           0.006267299   -0.013067993    0.003933791
      5        6          -0.010294228   -0.016634226    0.003830311
      6        6          -0.014592496   -0.003504864    0.000920617
      7        6          -0.014336378    0.022221897   -0.004172855
      8        8          -0.004196482    0.000363768    0.012474200
      9        6          -0.010639734   -0.001373309   -0.000896154
     10        6          -0.000647748    0.009895770   -0.009428401
     11        6          -0.009204341   -0.001027494   -0.018230005
     12        8          -0.000956480   -0.005040985    0.005003574
     13        8          -0.011654903    0.000917112   -0.003449388
     14        6           0.007676990   -0.005669290    0.004809841
     15        6           0.011975277    0.010323323    0.014619226
     16        6           0.009614884   -0.005992959   -0.004272803
     17        8           0.005786861   -0.000035396   -0.000755664
     18        8           0.009265995   -0.001472790    0.002670456
     19        1          -0.004637492    0.001992270   -0.000235189
     20        1          -0.001547523    0.003649330   -0.001010371
     21        1           0.002071346    0.003665371   -0.000947901
     22        1           0.004150031    0.000929680   -0.000064917
     23        1           0.004041767   -0.003803511   -0.000344112
     24        1           0.000218777    0.001238504   -0.008825769
     25        1          -0.001568677   -0.004338799    0.007134678
     26        1           0.002040056    0.000343973    0.006859466
     27        1          -0.000972030   -0.001093300   -0.003932802
     28        1           0.002505854    0.001166974    0.000538329
     29        1          -0.002386465    0.005333771   -0.002635705
     30        1          -0.002846888    0.003169565    0.003616530
     31        1           0.000936379   -0.008196385   -0.004300754
     32        1          -0.008036438    0.000681627   -0.001706271
     33        1          -0.002467461    0.002864397    0.005308634
     34        1          -0.002104827   -0.000303320   -0.001613455
 -------------------------------------------------------------------
 Cartesian Forces:  Max     0.027079215 RMS     0.007037867

 GradGradGradGradGradGradGradGradGradGradGradGradGradGradGradGradGradGrad
 Berny optimization.
 Using GEDIIS/GDIIS optimizer.
 FormGI is forming the generalized inverse of G from B-inverse, IUseBI=4.
 Internal  Forces:  Max     0.015093132 RMS     0.004131102
 Search for a local minimum.
 Step number   2 out of a maximum of  197
 All quantities printed in internal units (Hartrees-Bohrs-Radians)
 Mixed Optimization -- RFO/linear search
 Update second derivatives using D2CorX and points    1    2
 DE= -3.02D-02 DEPred=-3.91D-02 R= 7.74D-01
 TightC=F SS=  1.41D+00  RLast= 3.94D-01 DXNew= 5.0454D-01 1.1808D+00
 Trust test= 7.74D-01 RLast= 3.94D-01 DXMaxT set to 5.05D-01
 ITU=  1  0
 Use linear search instead of GDIIS.
     Eigenvalues ---    0.00384   0.00728   0.00787   0.01456   0.01543
     Eigenvalues ---    0.01572   0.01601   0.01607   0.01670   0.02065
     Eigenvalues ---    0.02648   0.02782   0.02805   0.02821   0.02844
     Eigenvalues ---    0.02863   0.02873   0.02874   0.02880   0.02964
     Eigenvalues ---    0.03589   0.03873   0.04344   0.04452   0.04828
     Eigenvalues ---    0.05039   0.05441   0.05620   0.05904   0.06251
     Eigenvalues ---    0.06689   0.07171   0.07441   0.07624   0.07808
     Eigenvalues ---    0.09208   0.10832   0.11140   0.12110   0.14366
     Eigenvalues ---    0.15795   0.15829   0.16000   0.16000   0.16000
     Eigenvalues ---    0.16000   0.16000   0.16000   0.16000   0.16013
     Eigenvalues ---    0.16965   0.17934   0.18802   0.20579   0.21333
     Eigenvalues ---    0.21983   0.21999   0.22936   0.24564   0.24933
     Eigenvalues ---    0.26008   0.28548   0.29596   0.30145   0.30225
     Eigenvalues ---    0.30849   0.31389   0.31879   0.31997   0.32016
     Eigenvalues ---    0.32057   0.32259   0.32725   0.33273   0.33345
     Eigenvalues ---    0.33395   0.33518   0.33610   0.42225   0.43469
     Eigenvalues ---    0.43798   0.44013   0.44459   0.44606   0.44958
     Eigenvalues ---    0.50177   0.50271   0.50648   0.54173   0.55072
     Eigenvalues ---    0.55515   0.55649   0.55715   0.56616   0.57052
     Eigenvalues ---    0.57251
 RFO step:  Lambda=-2.16339712D-02 EMin= 3.84198266D-03
 Quartic linear search produced a step of  0.23964.
 Iteration  1 RMS(Cart)=  0.10392477 RMS(Int)=  0.00374035
 Iteration  2 RMS(Cart)=  0.00529792 RMS(Int)=  0.00075411
 Iteration  3 RMS(Cart)=  0.00001984 RMS(Int)=  0.00075403
 Iteration  4 RMS(Cart)=  0.00000003 RMS(Int)=  0.00075403
 Variable       Old X    -DE/DX   Delta X   Delta X   Delta X     New X
                                 (Linear)    (Quad)   (Total)
    R1        2.60434   0.00150   0.00286   0.00479   0.00765   2.61199
    R2        2.67587   0.00357   0.00520   0.01166   0.01686   2.69273
    R3        2.61777   0.01302   0.01680   0.03540   0.05229   2.67007
    R4        2.61877   0.01376   0.01676   0.03708   0.05394   2.67272
    R5        2.60475   0.01424   0.01681   0.03719   0.05400   2.65875
    R6        2.06686  -0.00461  -0.00452  -0.01793  -0.02245   2.04441
    R7        2.61098   0.01509   0.01882   0.03976   0.05848   2.66946
    R8        2.06361  -0.00404  -0.00491  -0.01609  -0.02100   2.04261
    R9        2.60955   0.01431   0.01839   0.03804   0.05635   2.66590
   R10        2.06441  -0.00431  -0.00455  -0.01686  -0.02141   2.04300
   R11        2.60930   0.01509   0.01731   0.03946   0.05678   2.66608
   R12        2.06432  -0.00416  -0.00490  -0.01652  -0.02143   2.04289
   R13        2.06227  -0.00518  -0.00448  -0.01974  -0.02422   2.03805
   R14        2.66890  -0.00708   0.00084  -0.01917  -0.01836   2.65054
   R15        2.69773   0.00522   0.01065   0.01713   0.02834   2.72607
   R16        2.88195   0.00203   0.00448   0.00863   0.01229   2.89423
   R17        2.08396  -0.00508  -0.00560  -0.02064  -0.02624   2.05772
   R18        2.91658   0.00088   0.00975   0.00845   0.01904   2.93562
   R19        2.89735  -0.00372   0.00874  -0.00886  -0.00005   2.89730
   R20        2.68082   0.00478   0.00555   0.01504   0.02059   2.70141
   R21        2.09068  -0.00486  -0.00491  -0.01965  -0.02456   2.06611
   R22        2.91868  -0.00528   0.00699  -0.01729  -0.01030   2.90838
   R23        2.10206  -0.00652  -0.00564  -0.02647  -0.03211   2.06995
   R24        2.66911   0.00321   0.00246   0.00953   0.01199   2.68110
   R25        1.82693   0.00337   0.00201   0.00814   0.01015   1.83708
   R26        2.68396   0.00729   0.00507   0.02156   0.02663   2.71059
   R27        1.81825   0.00242   0.00106   0.00561   0.00667   1.82493
   R28        2.67105   0.00396   0.00071   0.01088   0.01159   2.68264
   R29        2.08566  -0.00230  -0.00404  -0.00995  -0.01400   2.07167
   R30        2.08217  -0.00437  -0.00603  -0.01831  -0.02435   2.05783
   R31        2.88651   0.00233   0.00564   0.01293   0.01798   2.90449
   R32        2.08893  -0.00430  -0.00466  -0.01745  -0.02211   2.06683
   R33        2.09419  -0.00319  -0.00344  -0.01295  -0.01639   2.07779
   R34        1.82020   0.00573   0.00164   0.01291   0.01455   1.83475
   R35        1.81876   0.00235   0.00163   0.00572   0.00735   1.82612
    A1        2.08020  -0.00037  -0.00815  -0.00519  -0.01334   2.06686
    A2        2.04015  -0.00711  -0.00459  -0.03405  -0.03909   2.00105
    A3        2.17797   0.00096  -0.00381   0.00264  -0.00163   2.17634
    A4        2.06477   0.00618   0.00860   0.03235   0.04085   2.10562
    A5        2.11480  -0.00393  -0.00597  -0.02211  -0.02795   2.08685
    A6        2.08325  -0.00013   0.00154  -0.00367  -0.00221   2.08104
    A7        2.08511   0.00406   0.00442   0.02573   0.03007   2.11518
    A8        2.09710   0.00105   0.00154   0.00628   0.00776   2.10486
    A9        2.08760  -0.00120  -0.00247  -0.00835  -0.01079   2.07681
   A10        2.09848   0.00015   0.00093   0.00208   0.00304   2.10151
   A11        2.07960  -0.00006   0.00039   0.00035   0.00060   2.08020
   A12        2.10179   0.00008  -0.00009   0.00018   0.00016   2.10194
   A13        2.10179  -0.00001  -0.00029  -0.00052  -0.00075   2.10104
   A14        2.10418   0.00134   0.00111   0.00802   0.00910   2.11329
   A15        2.09337   0.00025   0.00126   0.00291   0.00419   2.09756
   A16        2.08561  -0.00159  -0.00237  -0.01094  -0.01330   2.07231
   A17        2.10577  -0.00457  -0.00562  -0.02474  -0.03023   2.07554
   A18        2.11491   0.00083  -0.00005   0.00141   0.00126   2.11617
   A19        2.06250   0.00374   0.00567   0.02332   0.02887   2.09137
   A20        2.08039  -0.00744   0.00835  -0.02653  -0.01704   2.06335
   A21        1.96678   0.00051   0.01708   0.00352   0.02044   1.98722
   A22        1.92166  -0.00870  -0.00101  -0.04739  -0.04805   1.87361
   A23        1.87676   0.00547  -0.00304   0.05102   0.04820   1.92496
   A24        1.95224   0.00631  -0.00545   0.02504   0.01980   1.97204
   A25        1.86599  -0.00412  -0.00660  -0.03559  -0.04230   1.82369
   A26        1.87567   0.00076  -0.00164   0.00570   0.00410   1.87977
   A27        2.00726  -0.00543   0.00452  -0.03628  -0.03051   1.97676
   A28        1.95329   0.00497   0.00440   0.01385   0.01564   1.96892
   A29        1.87565  -0.00066  -0.00667   0.00109  -0.00628   1.86937
   A30        1.87675  -0.00354  -0.00274  -0.04089  -0.04408   1.83268
   A31        1.86177   0.00301  -0.00661   0.01572   0.00882   1.87059
   A32        1.88361   0.00207   0.00703   0.05359   0.06090   1.94451
   A33        1.94646   0.00724  -0.00618   0.01315   0.00410   1.95056
   A34        2.00319  -0.00386   0.00742  -0.04953  -0.04599   1.95720
   A35        1.78748  -0.00130  -0.00256   0.01211   0.01024   1.79772
   A36        2.06896  -0.00821   0.00107  -0.05974  -0.06138   2.00758
   A37        1.84026   0.00033   0.00199   0.02798   0.03085   1.87111
   A38        1.77495   0.00734  -0.00246   0.08790   0.08761   1.86256
   A39        1.88759  -0.00392  -0.00325  -0.02771  -0.03096   1.85663
   A40        1.89166  -0.00249  -0.00574  -0.01912  -0.02486   1.86680
   A41        2.05464  -0.00796   0.01849  -0.03110  -0.01244   2.04219
   A42        1.89009  -0.00331  -0.01457  -0.04696  -0.06209   1.82800
   A43        1.90635  -0.00043  -0.00506  -0.00907  -0.01440   1.89196
   A44        1.91318   0.00647   0.00760   0.04210   0.04918   1.96237
   A45        1.81571   0.00574  -0.00708   0.04730   0.04008   1.85579
   A46        1.87600   0.00036   0.00012   0.00369   0.00155   1.87755
   A47        1.84994  -0.00277  -0.01290  -0.03104  -0.04352   1.80642
   A48        1.98919  -0.00357   0.00565  -0.02100  -0.01546   1.97373
   A49        1.90834   0.00019  -0.00330  -0.02027  -0.02335   1.88498
   A50        1.90429   0.00383   0.00079   0.02424   0.02388   1.92817
   A51        1.88914   0.00277   0.01040   0.06062   0.07044   1.95957
   A52        1.91946  -0.00017  -0.00050  -0.00797  -0.00978   1.90969
   A53        1.97512  -0.00342   0.01548  -0.01962  -0.00400   1.97112
   A54        1.89521   0.00379  -0.00553   0.01662   0.01052   1.90573
   A55        1.90211  -0.00206  -0.00612  -0.02760  -0.03415   1.86797
   A56        1.90797  -0.00122  -0.00245  -0.00638  -0.00820   1.89977
   A57        1.86566   0.00490   0.00237   0.06252   0.06511   1.93076
   A58        1.91738  -0.00208  -0.00362  -0.02646  -0.03083   1.88656
   A59        1.90227  -0.00494  -0.00921  -0.03703  -0.04624   1.85603
   A60        1.91588  -0.00229  -0.00383  -0.01696  -0.02079   1.89510
    D1        2.92148   0.00359   0.01074   0.10179   0.11185   3.03333
    D2       -0.19307   0.00191   0.00435   0.05960   0.06463  -0.12844
    D3       -1.08180   0.00027  -0.00900  -0.02432  -0.03353  -1.11532
    D4        3.00858  -0.00167  -0.01349  -0.02315  -0.03712   2.97146
    D5        0.97009  -0.00100  -0.00919  -0.03348  -0.04199   0.92810
    D6       -3.13419  -0.00117  -0.00355  -0.02946  -0.03279   3.11620
    D7        0.01416  -0.00083  -0.00258  -0.02093  -0.02341  -0.00925
    D8       -0.01783   0.00033   0.00206   0.00949   0.01172  -0.00611
    D9        3.13052   0.00067   0.00303   0.01802   0.02110  -3.13157
   D10        3.13267   0.00115   0.00394   0.03138   0.03590  -3.11461
   D11       -0.00843   0.00172   0.00499   0.04532   0.05066   0.04224
   D12        0.01847  -0.00036  -0.00217  -0.01040  -0.01280   0.00567
   D13       -3.12262   0.00021  -0.00112   0.00354   0.00196  -3.12066
   D14        0.00781  -0.00013  -0.00064  -0.00282  -0.00326   0.00455
   D15       -3.13695  -0.00005  -0.00034  -0.00116  -0.00141  -3.13836
   D16       -3.14055  -0.00049  -0.00161  -0.01147  -0.01296   3.12968
   D17       -0.00212  -0.00041  -0.00131  -0.00982  -0.01111  -0.01323
   D18        0.00191  -0.00014  -0.00089  -0.00361  -0.00450  -0.00260
   D19        3.13854  -0.00006  -0.00007  -0.00173  -0.00188   3.13666
   D20       -3.13650  -0.00022  -0.00119  -0.00526  -0.00636   3.14033
   D21        0.00013  -0.00014  -0.00037  -0.00338  -0.00373  -0.00360
   D22       -0.00117   0.00012   0.00078   0.00271   0.00337   0.00219
   D23        3.13468   0.00003   0.00079   0.00076   0.00145   3.13613
   D24       -3.13781   0.00004  -0.00004   0.00083   0.00074  -3.13706
   D25       -0.00195  -0.00005  -0.00003  -0.00112  -0.00118  -0.00313
   D26       -0.00924   0.00019   0.00088   0.00468   0.00553  -0.00371
   D27        3.13186  -0.00037  -0.00013  -0.00886  -0.00902   3.12284
   D28        3.13806   0.00027   0.00085   0.00657   0.00737  -3.13776
   D29       -0.00401  -0.00029  -0.00015  -0.00696  -0.00719  -0.01120
   D30       -1.29362   0.00373  -0.00865   0.03690   0.02832  -1.26530
   D31        0.88254  -0.00253  -0.00112  -0.00389  -0.00442   0.87812
   D32        2.93134  -0.00064  -0.01060  -0.00489  -0.01475   2.91658
   D33       -0.83409   0.00146   0.00423  -0.02720  -0.02295  -0.85705
   D34        1.58132  -0.00746   0.00719  -0.16095  -0.15454   1.42678
   D35       -2.79451  -0.00113   0.00585  -0.07080  -0.06573  -2.86025
   D36       -2.88076  -0.00072   0.01062  -0.00209   0.00854  -2.87223
   D37        1.30788  -0.00150   0.01498   0.00121   0.01627   1.32415
   D38       -0.84805   0.00113   0.01408   0.04218   0.05632  -0.79174
   D39        1.20138   0.00055  -0.00693   0.01081   0.00416   1.20554
   D40       -0.89316  -0.00023  -0.00257   0.01411   0.01189  -0.88127
   D41       -3.04910   0.00241  -0.00347   0.05508   0.05194  -2.99716
   D42       -0.84160   0.00156   0.00546   0.03653   0.04209  -0.79951
   D43       -2.93613   0.00078   0.00982   0.03983   0.04982  -2.88631
   D44        1.19111   0.00342   0.00892   0.08080   0.08987   1.28098
   D45        0.80480   0.00061  -0.00527   0.04823   0.04270   0.84750
   D46       -1.58038   0.00755  -0.01107   0.18126   0.17016  -1.41021
   D47        2.73176   0.00246  -0.00995   0.08275   0.07330   2.80506
   D48        2.95308  -0.00437  -0.00201  -0.02422  -0.02671   2.92637
   D49        0.56790   0.00257  -0.00781   0.10881   0.10075   0.66866
   D50       -1.40315  -0.00252  -0.00669   0.01030   0.00389  -1.39926
   D51       -1.26510   0.00060   0.00500   0.04986   0.05408  -1.21103
   D52        2.63290   0.00754  -0.00080   0.18289   0.18155   2.81445
   D53        0.66186   0.00245   0.00032   0.08438   0.08468   0.74653
   D54        1.28602  -0.00063   0.00339  -0.04599  -0.04244   1.24358
   D55       -0.83578   0.00049   0.00017  -0.03675  -0.03681  -0.87259
   D56       -2.92404   0.00198   0.01192   0.00152   0.01337  -2.91067
   D57       -0.90258  -0.00045  -0.00342  -0.00557  -0.00951  -0.91209
   D58       -3.02438   0.00066  -0.00664   0.00367  -0.00388  -3.02826
   D59        1.17055   0.00216   0.00511   0.04194   0.04630   1.21684
   D60       -2.91951  -0.00261  -0.00690  -0.05545  -0.06228  -2.98179
   D61        1.24187  -0.00150  -0.01013  -0.04621  -0.05664   1.18523
   D62       -0.84639  -0.00000   0.00162  -0.00794  -0.00647  -0.85286
   D63        1.00474   0.00308  -0.00280   0.03388   0.03127   1.03601
   D64       -3.05796  -0.00305   0.00402  -0.03354  -0.02854  -3.08650
   D65       -1.05552  -0.00030  -0.00147  -0.00915  -0.01179  -1.06731
   D66       -1.61032   0.00297  -0.00773   0.11522   0.10529  -1.50503
   D67        0.57088   0.00279   0.00454   0.10783   0.10994   0.68082
   D68        2.60897   0.00114  -0.00718   0.08110   0.07231   2.68128
   D69        0.75142   0.00027  -0.00754   0.00353  -0.00202   0.74940
   D70        2.93261   0.00010   0.00473  -0.00385   0.00264   2.93525
   D71       -1.31248  -0.00156  -0.00700  -0.03058  -0.03500  -1.34748
   D72        2.75796   0.00183  -0.00628   0.07055   0.06414   2.82210
   D73       -1.34403   0.00165   0.00599   0.06317   0.06879  -1.27524
   D74        0.69407  -0.00000  -0.00573   0.03644   0.03115   0.72522
   D75        0.48158  -0.00175  -0.00333  -0.02712  -0.03025   0.45134
   D76        2.59619  -0.00006  -0.00184  -0.02356  -0.02532   2.57087
   D77       -1.61251  -0.00042  -0.00613  -0.02298  -0.02939  -1.64190
   D78        2.83907   0.00158  -0.00093   0.01560   0.01410   2.85317
   D79       -1.29502  -0.00220  -0.00155  -0.01449  -0.01722  -1.31224
   D80        0.79345   0.00143   0.00414   0.02543   0.03132   0.82477
   D81        1.02091  -0.00224  -0.00599  -0.04821  -0.05423   0.96668
   D82       -1.14880   0.00292  -0.00634   0.00408  -0.00141  -1.15021
   D83        3.13245  -0.00324  -0.00639  -0.04263  -0.04984   3.08262
   D84        0.87344  -0.00063   0.00360   0.00524   0.00855   0.88199
   D85       -1.28897   0.00193  -0.01047   0.02286   0.01199  -1.27699
   D86        2.95214  -0.00208  -0.00975  -0.03379  -0.04390   2.90824
   D87       -1.19024   0.00249   0.01573   0.04099   0.05687  -1.13337
   D88        2.93053   0.00505   0.00167   0.05860   0.06032   2.99085
   D89        0.88846   0.00103   0.00238   0.00196   0.00443   0.89289
   D90        3.02334  -0.00310   0.00298  -0.04272  -0.03948   2.98386
   D91        0.86092  -0.00054  -0.01109  -0.02511  -0.03604   0.82489
   D92       -1.18115  -0.00455  -0.01037  -0.08175  -0.09192  -1.27307
         Item               Value     Threshold  Converged?
 Maximum Force            0.015093     0.000450     NO 
 RMS     Force            0.004131     0.000300     NO 
 Maximum Displacement     0.569397     0.001800     NO 
 RMS     Displacement     0.105422     0.001200     NO 
 Predicted change in Energy=-1.408298D-02
 GradGradGradGradGradGradGradGradGradGradGradGradGradGradGradGradGradGrad

                          Input orientation:                          
 ---------------------------------------------------------------------
 Center     Atomic      Atomic             Coordinates (Angstroms)
 Number     Number       Type             X           Y           Z
 ---------------------------------------------------------------------
      1          8           0       -6.258561   -0.019150    1.099205
      2          6           0       -7.031805   -1.129682    1.380816
      3          6           0       -6.300281   -2.273015    1.773315
      4          6           0       -6.986501   -3.453035    2.114141
      5          6           0       -8.397187   -3.505134    2.061835
      6          6           0       -9.113826   -2.356321    1.665818
      7          6           0       -8.444463   -1.163332    1.320612
      8          8           0       -7.475442    0.935511   -0.695898
      9          6           0       -6.900009    1.136731    0.567307
     10          6           0       -5.540118    1.946349   -1.874224
     11          6           0       -6.597146    0.808697   -1.833237
     12          8           0       -3.929709    1.108013   -0.212055
     13          8           0       -6.678318    3.449958    0.397996
     14          6           0       -6.027563   -0.614482   -1.970364
     15          6           0       -5.876012    2.275522    0.583620
     16          6           0       -4.827043    2.158853   -0.533695
     17          8           0       -4.848442   -0.910374   -1.237315
     18          8           0       -4.493079    1.696400   -2.814850
     19          1           0       -5.220798   -2.219116    1.820468
     20          1           0       -6.417780   -4.321246    2.415988
     21          1           0       -8.921518   -4.414669    2.319933
     22          1           0      -10.193442   -2.379815    1.615281
     23          1           0       -9.011596   -0.302367    1.004002
     24          1           0       -7.733675    1.431951    1.202563
     25          1           0       -6.073013    2.872260   -2.106826
     26          1           0       -7.270944    0.961655   -2.683197
     27          1           0       -3.655631    0.713319   -1.057134
     28          1           0       -6.136415    4.205462    0.659053
     29          1           0       -6.861430   -1.275251   -1.706021
     30          1           0       -5.788655   -0.789634   -3.018252
     31          1           0       -5.374612    2.265328    1.555582
     32          1           0       -4.292584    3.117328   -0.601705
     33          1           0       -5.044243   -0.702420   -0.309373
     34          1           0       -4.884258    1.603606   -3.693589
 ---------------------------------------------------------------------
                    Distance matrix (angstroms):
                    1          2          3          4          5
     1  O    0.000000
     2  C    1.382206   0.000000
     3  C    2.352885   1.412938   0.000000
     4  C    3.653978   2.436758   1.406950   0.000000
     5  C    4.201483   2.823265   2.449158   1.412616   0.000000
     6  C    3.733090   2.433245   2.816830   2.435012   1.410734
     7  C    2.477164   1.414340   2.456390   2.828088   2.456762
     8  O    2.369509   2.962191   4.215763   5.233997   5.307922
     9  C    1.424933   2.411596   3.666128   4.844185   5.101183
    10  C    3.636018   4.720422   5.628980   6.866763   7.305756
    11  C    3.065809   3.778409   4.753134   5.822005   6.084477
    12  O    2.900595   4.143370   4.581774   5.963080   6.812493
    13  O    3.564071   4.697232   5.898037   7.119793   7.355011
    14  C    3.135288   3.536147   4.103686   5.065583   5.498147
    15  C    2.382791   3.683313   4.720653   6.032582   6.477455
    16  C    3.075597   4.397816   5.209047   6.570204   7.180769
    17  O    2.870895   3.416106   3.609504   4.718970   5.496432
    18  O    4.623836   5.659990   6.330363   7.551741   8.128965
    19  H    2.537128   2.158682   1.081855   2.174053   3.435338
    20  H    4.501922   3.410967   2.149904   1.080901   2.170142
    21  H    5.282245   3.904369   3.428755   2.170572   1.081107
    22  H    4.617614   3.407896   3.897831   3.418352   2.166168
    23  H    2.769202   2.178534   3.438972   3.906421   3.428444
    24  H    2.071796   2.662021   4.013370   5.025169   5.055037
    25  H    4.321263   5.394299   6.448332   7.659006   7.965593
    26  H    4.036516   4.576798   5.591580   6.525707   6.613317
    27  H    3.458547   4.553987   4.891196   6.205657   7.071468
    28  H    4.249236   5.457694   6.575644   7.841716   8.156726
    29  H    3.132176   3.094960   3.662812   4.399093   4.639791
    30  H    4.215199   4.583977   5.041953   5.905082   6.323421
    31  H    2.491683   3.781921   4.636898   5.967399   6.533795
    32  H    4.073776   5.428703   6.223131   7.602808   8.234028
    33  H    1.981292   2.643803   2.895166   4.148695   4.971928
    34  H    5.243368   6.150805   6.849842   7.982403   8.459598
                    6          7          8          9         10
     6  C    0.000000
     7  C    1.410829   0.000000
     8  O    4.370145   3.067647   0.000000
     9  C    4.278917   2.871080   1.402605   0.000000
    10  C    6.619385   5.320932   2.481074   2.909615   0.000000
    11  C    5.347373   4.153100   1.442576   2.441709   1.553461
    12  O    6.511766   5.281201   3.582749   3.070979   2.461510
    13  O    6.422769   5.025230   2.855601   2.329986   2.952850
    14  C    5.077484   4.119851   2.474489   3.204322   2.608582
    15  C    5.754004   4.354976   2.447646   1.531561   2.502434
    16  C    6.603117   5.249866   2.921796   2.560102   1.533184
    17  O    5.358400   4.420221   3.256004   3.414122   3.007480
    18  O    7.606066   6.394807   3.736763   4.188738   1.429525
    19  H    3.898513   3.428782   4.622466   3.956245   5.577079
    20  H    3.419408   3.908928   6.199676   5.782706   7.645846
    21  H    2.168328   3.434737   6.309580   6.162487   8.335909
    22  H    1.081053   2.150718   4.870365   4.930623   7.248846
    23  H    2.160366   1.078491   2.604184   2.592394   5.039055
    24  H    4.058377   2.693445   1.979215   1.088900   3.813518
    25  H    7.128636   5.801475   2.776422   3.293474   1.093340
    26  H    5.772271   4.682223   1.997964   3.276281   2.149376
    27  H    6.828546   5.666428   3.843282   3.652954   2.395682
    28  H    7.275683   5.881216   3.784371   3.163638   3.446253
    29  H    4.196581   3.417459   2.506956   3.314689   3.486096
    30  H    5.954140   5.100854   3.348836   4.219268   2.975932
    31  H    5.945882   4.608135   3.354261   2.139452   3.448581
    32  H    7.638513   6.265577   3.860024   3.476783   2.132332
    33  H    4.816459   3.798788   2.956849   2.755887   3.116188
    34  H    7.892624   6.743383   4.018300   4.736713   1.964106
                   11         12         13         14         15
    11  C    0.000000
    12  O    3.135768   0.000000
    13  O    3.458504   3.662202   0.000000
    14  C    1.539047   3.234135   4.748924   0.000000
    15  C    2.917672   2.405052   1.434382   3.859783   0.000000
    16  C    2.577789   1.418776   2.441765   3.346139   1.536990
    17  O    2.523548   2.443177   5.003518   1.419591   3.810727
    18  O    2.485695   2.727293   4.262935   2.899650   3.714497
    19  H    4.940804   4.107049   6.023802   4.194773   4.707534
    20  H    6.663663   6.524873   8.033169   5.756080   6.867929
    21  H    7.066475   7.863151   8.401081   6.420518   7.553049
    22  H    5.915422   7.398544   6.915500   5.773023   6.432471
    23  H    3.887667   5.412351   4.459975   4.224775   4.080946
    24  H    3.300943   4.071392   2.415256   4.143208   2.132044
    25  H    2.146592   3.361023   2.640883   3.489707   2.762862
    26  H    1.095368   4.158343   4.004573   2.130337   3.787370
    27  H    3.043673   0.972142   4.329345   2.867595   3.172167
    28  H    4.238136   3.901612   0.965710   5.491588   1.948889
    29  H    2.104487   4.062865   5.175714   1.096280   4.338374
    30  H    2.147691   3.864128   5.516918   1.088955   4.730358
    31  H    3.885931   2.559622   2.107844   4.599124   1.093717
    32  H    3.486755   2.078666   2.608020   4.337025   2.149623
    33  H    2.648990   2.128221   4.518055   1.932238   3.218294
    34  H    2.650807   3.643879   4.834121   3.032583   4.441797
                   16         17         18         19         20
    16  C    0.000000
    17  O    3.148920   0.000000
    18  O    2.351396   3.067601   0.000000
    19  H    4.986355   3.346863   6.111221   0.000000
    20  H    7.295393   5.238654   8.202330   2.491257   0.000000
    21  H    8.253430   6.443916   9.128102   4.331887   2.507321
    22  H    7.349546   6.234227   8.290701   4.979469   4.320407
    23  H    5.092406   4.767078   6.244654   4.325586   4.987282
    24  H    3.462872   4.445679   5.168269   4.475113   6.025218
    25  H    2.129820   4.069883   2.092877   6.486294   8.504190
    26  H    3.467894   3.385792   2.876406   5.882465   7.391795
    27  H    1.932812   2.022781   2.181132   4.396534   6.711102
    28  H    2.706606   5.605968   4.589548   6.592605   8.710382
    29  H    4.160066   2.098796   3.958447   4.002334   5.144499
    30  H    3.973826   2.017502   2.810739   5.077311   6.511455
    31  H    2.162463   4.261715   4.494603   4.494892   6.723947
    32  H    1.099522   4.115260   2.637660   5.933476   8.303934
    33  H    2.878260   0.970907   3.512198   2.620641   4.733931
    34  H    3.208816   3.514919   0.966340   6.717982   8.647687
                   21         22         23         24         25
    21  H    0.000000
    22  H    2.500991   0.000000
    23  H    4.318660   2.467025   0.000000
    24  H    6.069798   4.555255   2.163416   0.000000
    25  H    8.989411   7.643056   5.328300   3.972952   0.000000
    26  H    7.527322   6.179266   4.268848   3.941374   2.327584
    27  H    8.088906   7.710528   5.828058   4.717319   3.406848
    28  H    9.209885   7.793568   5.357815   3.246384   3.071081
    29  H    5.505289   4.832536   3.593597   4.068121   4.240765
    30  H    7.173000   6.587902   5.177191   5.151099   3.784312
    31  H    7.601785   6.693432   4.486084   2.526721   3.777481
    32  H    9.310961   8.363835   6.044972   4.235208   2.344223
    33  H    5.977233   5.747365   4.198201   3.751604   4.131288
    34  H    9.417088   8.499363   6.537202   5.667534   2.353813
                   26         27         28         29         30
    26  H    0.000000
    27  H    3.971931   0.000000
    28  H    4.793754   4.614613   0.000000
    29  H    2.475141   3.827873   6.013105   0.000000
    30  H    2.318718   3.264145   6.212447   1.763128   0.000000
    31  H    4.823161   3.491405   2.268971   5.038291   5.515811
    32  H    4.224945   2.528317   2.484605   5.207037   4.831385
    33  H    3.655460   2.119364   5.120352   2.362400   2.810655
    34  H    2.670067   3.041879   5.223317   4.018389   2.646056
                   31         32         33         34
    31  H    0.000000
    32  H    2.559409   0.000000
    33  H    3.520615   3.903963   0.000000
    34  H    5.313390   3.493019   4.098325   0.000000
 Stoichiometry    C12H16O6
 Framework group  C1[X(C12H16O6)]
 Deg. of freedom    96
 Full point group                 C1      NOp   1
 Largest Abelian subgroup         C1      NOp   1
 Largest concise Abelian subgroup C1      NOp   1
                         Standard orientation:                         
 ---------------------------------------------------------------------
 Center     Atomic      Atomic             Coordinates (Angstroms)
 Number     Number       Type             X           Y           Z
 ---------------------------------------------------------------------
      1          8           0       -0.598573    0.468462    0.796726
      2          6           0       -1.904040    0.287802    0.380058
      3          6           0       -2.649910   -0.625846    1.158081
      4          6           0       -4.000435   -0.864453    0.843982
      5          6           0       -4.613348   -0.203544   -0.243686
      6          6           0       -3.855253    0.704144   -1.012819
      7          6           0       -2.499946    0.957548   -0.713877
      8          8           0        0.506466    0.736194   -1.282164
      9          6           0        0.265355    1.267567   -0.006700
     10          6           0        2.683675   -0.237956   -0.599142
     11          6           0        1.358462   -0.423056   -1.388313
     12          8           0        1.900510   -0.703992    1.687448
     13          8           0        2.183259    2.585995    0.103857
     14          6           0        0.600543   -1.729093   -1.090839
     15          6           0        1.548470    1.501853    0.796048
     16          6           0        2.470599    0.272700    0.830712
     17          8           0        0.510112   -2.126595    0.268960
     18          8           0        3.415719   -1.456920   -0.451563
     19          1           0       -2.173949   -1.118418    1.995485
     20          1           0       -4.563114   -1.562951    1.447174
     21          1           0       -5.650028   -0.392345   -0.485430
     22          1           0       -4.306717    1.214973   -1.851813
     23          1           0       -1.934590    1.642342   -1.325902
     24          1           0       -0.187880    2.239097   -0.197518
     25          1           0        3.270026    0.518244   -1.128053
     26          1           0        1.615435   -0.443375   -2.452917
     27          1           0        2.146759   -1.569196    1.318880
     28          1           0        2.849829    2.949449    0.700666
     29          1           0       -0.384047   -1.591576   -1.552902
     30          1           0        1.099087   -2.542919   -1.615210
     31          1           0        1.263896    1.771811    1.817007
     32          1           0        3.452490    0.593008    1.207862
     33          1           0        0.115050   -1.379164    0.746384
     34          1           0        3.622778   -1.800134   -1.330848
 ---------------------------------------------------------------------
 Rotational constants (GHZ):           0.8189459           0.2909683           0.2648845
 Standard basis: 6-31G(d,p) (6D, 7F)
 There are   350 symmetry adapted cartesian basis functions of A   symmetry.
 There are   350 symmetry adapted basis functions of A   symmetry.
   350 basis functions,   616 primitive gaussians,   350 cartesian basis functions
    68 alpha electrons       68 beta electrons
       nuclear repulsion energy      1488.6910327714 Hartrees.
 NAtoms=   34 NActive=   34 NUniq=   34 SFac= 1.00D+00 NAtFMM=   60 NAOKFM=F Big=F
 Integral buffers will be    131072 words long.
 Raffenetti 2 integral format.
 Two-electron integral symmetry is turned on.
 One-electron integrals computed using PRISM.
 NBasis=   350 RedAO= T EigKep=  5.18D-04  NBF=   350
 NBsUse=   350 1.00D-06 EigRej= -1.00D+00 NBFU=   350
 Initial guess from the checkpoint file:  "chenxi-glucose.chk"
 B after Tr=     0.000000   -0.000000    0.000000
         Rot=    0.999319   -0.036391    0.004156   -0.004573 Ang=  -4.23 deg.
 ExpMin= 1.61D-01 ExpMax= 5.48D+03 ExpMxC= 8.25D+02 IAcc=2 IRadAn=         4 AccDes= 0.00D+00
 Harris functional with IExCor=  402 and IRadAn=       4 diagonalized for initial guess.
 HarFok:  IExCor=  402 AccDes= 0.00D+00 IRadAn=         4 IDoV= 1 UseB2=F ITyADJ=14
 ICtDFT=  3500011 ScaDFX=  1.000000  1.000000  1.000000  1.000000
 FoFCou: FMM=F IPFlag=           0 FMFlag=      100000 FMFlg1=           0
         NFxFlg=           0 DoJE=T BraDBF=F KetDBF=T FulRan=T
         wScrn=  0.000000 ICntrl=       500 IOpCl=  0 I1Cent=   200000004 NGrid=           0
         NMat0=    1 NMatS0=      1 NMatT0=    0 NMatD0=    1 NMtDS0=    0 NMtDT0=    0
 Petite list used in FoFCou.
 Requested convergence on RMS density matrix=1.00D-08 within 128 cycles.
 Requested convergence on MAX density matrix=1.00D-06.
 Requested convergence on             energy=1.00D-06.
 No special actions if energy rises.
 Integral accuracy reduced to 1.0D-05 until final iterations.
 Initial convergence to 1.0D-05 achieved.  Increase integral accuracy.
 SCF Done:  E(RB3LYP) =  -918.219550391     A.U. after   12 cycles
            NFock= 12  Conv=0.63D-08     -V/T= 2.0090
 Calling FoFJK, ICntrl=      2127 FMM=F ISym2X=0 I1Cent= 0 IOpClX= 0 NMat=1 NMatS=1 NMatT=0.
 ***** Axes restored to original set *****
 -------------------------------------------------------------------
 Center     Atomic                   Forces (Hartrees/Bohr)
 Number     Number              X              Y              Z
 -------------------------------------------------------------------
      1        8          -0.003378403   -0.002104072   -0.003545772
      2        6          -0.006475322   -0.010710857    0.005669527
      3        6          -0.017659346   -0.002139854    0.000769129
      4        6          -0.008481970    0.013319407   -0.004871226
      5        6           0.008073001    0.015563401   -0.004312753
      6        6           0.017021366   -0.001326433    0.001155406
      7        6           0.009741238   -0.013230619    0.004980878
      8        8           0.002208176    0.001564852    0.000553017
      9        6           0.002227231    0.003233630   -0.003043205
     10        6           0.001675559   -0.002955613    0.002399564
     11        6           0.009084673   -0.000432198   -0.000426243
     12        8           0.003864949    0.020551243    0.003753375
     13        8           0.005878976   -0.000401103    0.003072235
     14        6           0.001116537   -0.000548655    0.001687487
     15        6          -0.004185999    0.001841770   -0.002441221
     16        6          -0.001392600   -0.004529995    0.003283412
     17        8          -0.013821969   -0.012106808   -0.009543205
     18        8          -0.005926707    0.000814012   -0.001631375
     19        1           0.001873513    0.000405934   -0.000208421
     20        1           0.001231246   -0.003025058    0.000984556
     21        1          -0.001300686   -0.002234106    0.000641681
     22        1          -0.003320132   -0.000414290    0.000037548
     23        1          -0.001168652    0.001586587   -0.001718592
     24        1          -0.002214558   -0.000597906    0.002961295
     25        1          -0.000230101    0.002888729   -0.000301644
     26        1          -0.001963163   -0.001773663   -0.000537132
     27        1          -0.000903120   -0.001803820    0.002773215
     28        1          -0.000560122    0.001153820   -0.000816030
     29        1          -0.000012976   -0.004510088    0.000190762
     30        1           0.001831545   -0.000718284   -0.003502367
     31        1           0.001001631    0.000558888    0.001874198
     32        1           0.002041190    0.001788269   -0.000073108
     33        1           0.003242814    0.000456604    0.000245409
     34        1           0.000882183   -0.000163724   -0.000060403
 -------------------------------------------------------------------
 Cartesian Forces:  Max     0.020551243 RMS     0.005446035

 GradGradGradGradGradGradGradGradGradGradGradGradGradGradGradGradGradGrad
 Berny optimization.
 Using GEDIIS/GDIIS optimizer.
 FormGI is forming the generalized inverse of G from B-inverse, IUseBI=4.
 Internal  Forces:  Max     0.029779653 RMS     0.006162996
 Search for a local minimum.
 Step number   3 out of a maximum of  197
 All quantities printed in internal units (Hartrees-Bohrs-Radians)
 Mixed Optimization -- RFO/linear search
 Update second derivatives using D2CorX and points    2    3
 DE= -2.62D-03 DEPred=-1.41D-02 R= 1.86D-01
 Trust test= 1.86D-01 RLast= 5.85D-01 DXMaxT set to 5.05D-01
 ITU=  0  1  0
 Use linear search instead of GDIIS.
     Eigenvalues ---    0.00388   0.00774   0.00872   0.01528   0.01557
     Eigenvalues ---    0.01570   0.01595   0.01607   0.01663   0.02019
     Eigenvalues ---    0.02644   0.02777   0.02803   0.02823   0.02845
     Eigenvalues ---    0.02863   0.02873   0.02874   0.02880   0.03318
     Eigenvalues ---    0.03782   0.04450   0.04462   0.04787   0.04978
     Eigenvalues ---    0.05201   0.05446   0.05983   0.06135   0.06320
     Eigenvalues ---    0.06797   0.07195   0.07346   0.07520   0.07746
     Eigenvalues ---    0.09102   0.10579   0.10814   0.11771   0.14294
     Eigenvalues ---    0.14990   0.15972   0.15999   0.16000   0.16000
     Eigenvalues ---    0.16000   0.16000   0.16000   0.16009   0.16332
     Eigenvalues ---    0.16821   0.17473   0.18249   0.20356   0.21599
     Eigenvalues ---    0.21946   0.22008   0.22975   0.24859   0.25167
     Eigenvalues ---    0.27879   0.28662   0.29819   0.30017   0.30148
     Eigenvalues ---    0.30797   0.31685   0.31931   0.31997   0.32039
     Eigenvalues ---    0.32071   0.32345   0.33062   0.33314   0.33353
     Eigenvalues ---    0.33393   0.33511   0.40701   0.42250   0.43406
     Eigenvalues ---    0.43934   0.44343   0.44566   0.44803   0.50291
     Eigenvalues ---    0.50329   0.50512   0.52387   0.55025   0.55250
     Eigenvalues ---    0.55544   0.55702   0.56043   0.56592   0.56934
     Eigenvalues ---    0.57292
 RFO step:  Lambda=-9.19539796D-03 EMin= 3.87559981D-03
 Quartic linear search produced a step of -0.41595.
 Iteration  1 RMS(Cart)=  0.10160509 RMS(Int)=  0.00358148
 Iteration  2 RMS(Cart)=  0.00563045 RMS(Int)=  0.00028424
 Iteration  3 RMS(Cart)=  0.00001338 RMS(Int)=  0.00028412
 Iteration  4 RMS(Cart)=  0.00000000 RMS(Int)=  0.00028412
 Variable       Old X    -DE/DX   Delta X   Delta X   Delta X     New X
                                 (Linear)    (Quad)   (Total)
    R1        2.61199   0.00267  -0.00318   0.00529   0.00210   2.61409
    R2        2.69273   0.00162  -0.00701   0.00859   0.00157   2.69431
    R3        2.67007  -0.01256  -0.02175   0.00764  -0.01414   2.65593
    R4        2.67272  -0.01428  -0.02244   0.00721  -0.01526   2.65746
    R5        2.65875  -0.01369  -0.02246   0.00805  -0.01441   2.64434
    R6        2.04441   0.00188   0.00934  -0.00871   0.00063   2.04504
    R7        2.66946  -0.01478  -0.02432   0.00804  -0.01625   2.65320
    R8        2.04261   0.00335   0.00873  -0.00479   0.00395   2.04655
    R9        2.66590  -0.01551  -0.02344   0.00623  -0.01718   2.64872
   R10        2.04300   0.00266   0.00891  -0.00665   0.00226   2.04526
   R11        2.66608  -0.01266  -0.02362   0.01048  -0.01314   2.65294
   R12        2.04289   0.00332   0.00891  -0.00516   0.00375   2.04664
   R13        2.03805   0.00238   0.01007  -0.00933   0.00074   2.03879
   R14        2.65054   0.00251   0.00764  -0.01315  -0.00560   2.64494
   R15        2.72607   0.00240  -0.01179   0.01035  -0.00138   2.72469
   R16        2.89423   0.00586  -0.00511   0.01578   0.01086   2.90510
   R17        2.05772   0.00326   0.01091  -0.00792   0.00299   2.06071
   R18        2.93562   0.00989  -0.00792   0.01864   0.01053   2.94615
   R19        2.89730   0.01050   0.00002   0.00943   0.00952   2.90681
   R20        2.70141  -0.00270  -0.00856   0.00579  -0.00277   2.69864
   R21        2.06611   0.00262   0.01022  -0.00851   0.00171   2.06782
   R22        2.90838   0.01426   0.00428   0.00938   0.01366   2.92204
   R23        2.06995   0.00138   0.01336  -0.01547  -0.00211   2.06783
   R24        2.68110  -0.01054  -0.00499  -0.00660  -0.01159   2.66951
   R25        1.83708  -0.00194  -0.00422   0.00338  -0.00084   1.83624
   R26        2.71059  -0.00265  -0.01108   0.01094  -0.00014   2.71045
   R27        1.82493   0.00037  -0.00278   0.00413   0.00135   1.82628
   R28        2.68264  -0.01116  -0.00482  -0.00585  -0.01067   2.67197
   R29        2.07167   0.00277   0.00582  -0.00127   0.00456   2.07622
   R30        2.05783   0.00389   0.01013  -0.00491   0.00522   2.06305
   R31        2.90449  -0.00091  -0.00748   0.00730  -0.00023   2.90426
   R32        2.06683   0.00212   0.00919  -0.00779   0.00140   2.06823
   R33        2.07779   0.00256   0.00682  -0.00414   0.00268   2.08047
   R34        1.83475  -0.00032  -0.00605   0.00868   0.00263   1.83738
   R35        1.82612  -0.00029  -0.00306   0.00334   0.00029   1.82640
    A1        2.06686   0.00284   0.00555   0.00574   0.01129   2.07815
    A2        2.00105   0.00169   0.01626  -0.02156  -0.00520   1.99586
    A3        2.17634   0.00004   0.00068   0.00310   0.00389   2.18022
    A4        2.10562  -0.00173  -0.01699   0.01777   0.00079   2.10641
    A5        2.08685   0.00108   0.01163  -0.01155   0.00005   2.08689
    A6        2.08104  -0.00094   0.00092  -0.00667  -0.00573   2.07531
    A7        2.11518  -0.00015  -0.01251   0.01811   0.00562   2.12081
    A8        2.10486  -0.00040  -0.00323   0.00287  -0.00034   2.10452
    A9        2.07681   0.00084   0.00449  -0.00267   0.00180   2.07862
   A10        2.10151  -0.00044  -0.00126  -0.00019  -0.00147   2.10005
   A11        2.08020   0.00030  -0.00025   0.00010  -0.00011   2.08009
   A12        2.10194  -0.00014  -0.00006   0.00021   0.00012   2.10206
   A13        2.10104  -0.00016   0.00031  -0.00030  -0.00002   2.10103
   A14        2.11329   0.00022  -0.00379   0.00597   0.00221   2.11549
   A15        2.09756  -0.00051  -0.00174   0.00036  -0.00139   2.09617
   A16        2.07231   0.00029   0.00553  -0.00636  -0.00083   2.07148
   A17        2.07554   0.00053   0.01257  -0.01512  -0.00259   2.07295
   A18        2.11617  -0.00030  -0.00052  -0.00003  -0.00055   2.11561
   A19        2.09137  -0.00023  -0.01201   0.01489   0.00288   2.09426
   A20        2.06335   0.01227   0.00709  -0.00493   0.00176   2.06511
   A21        1.98722   0.00089  -0.00850  -0.00345  -0.01208   1.97514
   A22        1.87361   0.01001   0.01999  -0.01603   0.00383   1.87744
   A23        1.92496  -0.00332  -0.02005   0.03312   0.01296   1.93792
   A24        1.97204  -0.00631  -0.00824   0.02124   0.01293   1.98497
   A25        1.82369   0.00106   0.01759  -0.03111  -0.01333   1.81036
   A26        1.87977  -0.00311  -0.00170  -0.00214  -0.00393   1.87584
   A27        1.97676   0.01260   0.01269   0.02678   0.03902   2.01577
   A28        1.96892  -0.00666  -0.00650   0.01084   0.00436   1.97329
   A29        1.86937  -0.00178   0.00261  -0.03077  -0.02762   1.84175
   A30        1.83268   0.00355   0.01833  -0.00190   0.01562   1.84830
   A31        1.87059  -0.00916  -0.00367  -0.04025  -0.04339   1.82720
   A32        1.94451   0.00142  -0.02533   0.03500   0.00980   1.95432
   A33        1.95056  -0.01711  -0.00171  -0.02702  -0.02824   1.92232
   A34        1.95720  -0.00090   0.01913  -0.02547  -0.00511   1.95209
   A35        1.79772   0.00464  -0.00426  -0.00728  -0.01261   1.78511
   A36        2.00758   0.02978   0.02553   0.05123   0.07794   2.08552
   A37        1.87111  -0.00295  -0.01283   0.00092  -0.01212   1.85899
   A38        1.86256  -0.01660  -0.03644   0.00416  -0.03310   1.82946
   A39        1.85663   0.00371   0.01288  -0.00860   0.00428   1.86091
   A40        1.86680   0.00240   0.01034  -0.00464   0.00570   1.87250
   A41        2.04219   0.02754   0.00518   0.03579   0.04086   2.08305
   A42        1.82800  -0.00407   0.02583  -0.03616  -0.01019   1.81780
   A43        1.89196  -0.00656   0.00599  -0.01852  -0.01278   1.87918
   A44        1.96237  -0.01068  -0.02046   0.00149  -0.01858   1.94379
   A45        1.85579  -0.00904  -0.01667   0.02266   0.00595   1.86174
   A46        1.87755   0.00147  -0.00064  -0.00955  -0.00956   1.86799
   A47        1.80642  -0.00275   0.01810  -0.01577   0.00253   1.80895
   A48        1.97373   0.00377   0.00643  -0.01389  -0.00792   1.96581
   A49        1.88498   0.00271   0.00971  -0.00865   0.00088   1.88586
   A50        1.92817  -0.00120  -0.00993   0.01368   0.00420   1.93237
   A51        1.95957  -0.00045  -0.02930   0.03864   0.00947   1.96904
   A52        1.90969  -0.00191   0.00407  -0.01339  -0.00854   1.90115
   A53        1.97112   0.01199   0.00166   0.03210   0.03404   2.00516
   A54        1.90573  -0.00701  -0.00438   0.01075   0.00603   1.91176
   A55        1.86797   0.00082   0.01420  -0.02929  -0.01500   1.85297
   A56        1.89977  -0.00161   0.00341  -0.00971  -0.00696   1.89281
   A57        1.93076  -0.00649  -0.02708   0.01650  -0.01069   1.92007
   A58        1.88656   0.00195   0.01282  -0.02266  -0.00946   1.87710
   A59        1.85603   0.00538   0.01924  -0.00759   0.01165   1.86768
   A60        1.89510   0.00155   0.00865  -0.00664   0.00201   1.89710
    D1        3.03333   0.00227  -0.04652   0.14772   0.10145   3.13477
    D2       -0.12844   0.00221  -0.02688   0.10873   0.08159  -0.04684
    D3       -1.11532  -0.00108   0.01394  -0.03532  -0.02128  -1.13661
    D4        2.97146  -0.00121   0.01544  -0.04815  -0.03249   2.93897
    D5        0.92810  -0.00145   0.01746  -0.05426  -0.03711   0.89099
    D6        3.11620  -0.00013   0.01364  -0.03025  -0.01666   3.09955
    D7       -0.00925  -0.00018   0.00974  -0.02278  -0.01305  -0.02231
    D8       -0.00611  -0.00009  -0.00487   0.00716   0.00223  -0.00388
    D9       -3.13157  -0.00014  -0.00877   0.01464   0.00583  -3.12574
   D10       -3.11461   0.00016  -0.01493   0.03406   0.01894  -3.09567
   D11        0.04224   0.00056  -0.02107   0.05378   0.03259   0.07483
   D12        0.00567   0.00013   0.00533  -0.00756  -0.00215   0.00352
   D13       -3.12066   0.00053  -0.00081   0.01216   0.01150  -3.10916
   D14        0.00455  -0.00005   0.00136  -0.00299  -0.00169   0.00285
   D15       -3.13836  -0.00000   0.00059  -0.00093  -0.00037  -3.13874
   D16        3.12968  -0.00002   0.00539  -0.01085  -0.00550   3.12418
   D17       -0.01323   0.00003   0.00462  -0.00880  -0.00418  -0.01741
   D18       -0.00260   0.00016   0.00187  -0.00077   0.00110  -0.00150
   D19        3.13666   0.00002   0.00078  -0.00160  -0.00079   3.13587
   D20        3.14033   0.00011   0.00264  -0.00285  -0.00024   3.14009
   D21       -0.00360  -0.00003   0.00155  -0.00368  -0.00213  -0.00573
   D22        0.00219  -0.00011  -0.00140   0.00033  -0.00103   0.00116
   D23        3.13613  -0.00017  -0.00060  -0.00253  -0.00309   3.13304
   D24       -3.13706   0.00002  -0.00031   0.00115   0.00086  -3.13621
   D25       -0.00313  -0.00003   0.00049  -0.00170  -0.00120  -0.00433
   D26       -0.00371  -0.00003  -0.00230   0.00384   0.00155  -0.00216
   D27        3.12284  -0.00042   0.00375  -0.01573  -0.01195   3.11089
   D28       -3.13776   0.00002  -0.00306   0.00663   0.00359  -3.13417
   D29       -0.01120  -0.00037   0.00299  -0.01294  -0.00992  -0.02112
   D30       -1.26530   0.00017  -0.01178   0.04986   0.03824  -1.22706
   D31        0.87812   0.00932   0.00184   0.04250   0.04412   0.92224
   D32        2.91658   0.00305   0.00614   0.03179   0.03773   2.95431
   D33       -0.85705  -0.00228   0.00955  -0.02087  -0.01085  -0.86790
   D34        1.42678   0.02329   0.06428   0.00421   0.06842   1.49519
   D35       -2.86025   0.00612   0.02734  -0.00611   0.02131  -2.83894
   D36       -2.87223   0.00050  -0.00355   0.00361   0.00006  -2.87217
   D37        1.32415   0.00173  -0.00677   0.00420  -0.00247   1.32168
   D38       -0.79174  -0.00016  -0.02343   0.03597   0.01264  -0.77910
   D39        1.20554  -0.00380  -0.00173   0.00533   0.00367   1.20921
   D40       -0.88127  -0.00258  -0.00495   0.00592   0.00114  -0.88013
   D41       -2.99716  -0.00446  -0.02160   0.03769   0.01625  -2.98091
   D42       -0.79951   0.00030  -0.01751   0.03285   0.01529  -0.78422
   D43       -2.88631   0.00152  -0.02072   0.03345   0.01276  -2.87356
   D44        1.28098  -0.00037  -0.03738   0.06521   0.02787   1.30885
   D45        0.84750  -0.00336  -0.01776  -0.00825  -0.02608   0.82142
   D46       -1.41021  -0.01293  -0.07078   0.00710  -0.06371  -1.47392
   D47        2.80506  -0.00801  -0.03049  -0.02980  -0.06060   2.74445
   D48        2.92637   0.00552   0.01111   0.01644   0.02786   2.95423
   D49        0.66866  -0.00404  -0.04191   0.03180  -0.00976   0.65889
   D50       -1.39926   0.00088  -0.00162  -0.00511  -0.00666  -1.40592
   D51       -1.21103   0.00181  -0.02249   0.04588   0.02372  -1.18731
   D52        2.81445  -0.00776  -0.07551   0.06124  -0.01391   2.80054
   D53        0.74653  -0.00284  -0.03522   0.02433  -0.01081   0.73572
   D54        1.24358   0.00107   0.01765   0.04546   0.06366   1.30724
   D55       -0.87259   0.00012   0.01531   0.02891   0.04477  -0.82782
   D56       -2.91067   0.00100  -0.00556   0.06599   0.06091  -2.84976
   D57       -0.91209  -0.00073   0.00396   0.01704   0.02110  -0.89100
   D58       -3.02826  -0.00169   0.00161   0.00049   0.00221  -3.02605
   D59        1.21684  -0.00080  -0.01926   0.03757   0.01835   1.23519
   D60       -2.98179   0.00021   0.02591  -0.00316   0.02287  -2.95892
   D61        1.18523  -0.00075   0.02356  -0.01971   0.00398   1.18921
   D62       -0.85286   0.00014   0.00269   0.01737   0.02013  -0.83273
   D63        1.03601  -0.00671  -0.01301  -0.01960  -0.03281   1.00320
   D64       -3.08650   0.00735   0.01187   0.01891   0.03047  -3.05603
   D65       -1.06731  -0.00075   0.00490  -0.01261  -0.00719  -1.07450
   D66       -1.50503  -0.00174  -0.04379   0.11610   0.07295  -1.43208
   D67        0.68082  -0.00028  -0.04573   0.11318   0.06799   0.74882
   D68        2.68128  -0.00349  -0.03008   0.07648   0.04688   2.72816
   D69        0.74940  -0.00005   0.00084   0.10012   0.10077   0.85017
   D70        2.93525   0.00141  -0.00110   0.09720   0.09582   3.03107
   D71       -1.34748  -0.00179   0.01456   0.06051   0.07471  -1.27277
   D72        2.82210   0.00250  -0.02668   0.13486   0.10799   2.93009
   D73       -1.27524   0.00396  -0.02861   0.13193   0.10304  -1.17220
   D74        0.72522   0.00076  -0.01296   0.09524   0.08193   0.80715
   D75        0.45134   0.00108   0.01258  -0.06218  -0.04958   0.40175
   D76        2.57087  -0.00106   0.01053  -0.03423  -0.02387   2.54700
   D77       -1.64190  -0.00352   0.01223  -0.05809  -0.04571  -1.68761
   D78        2.85317   0.00011  -0.00586   0.02508   0.01958   2.87275
   D79       -1.31224   0.00235   0.00716   0.00641   0.01383  -1.29841
   D80        0.82477  -0.00129  -0.01303   0.02620   0.01256   0.83732
   D81        0.96668   0.00074   0.02256  -0.05949  -0.03705   0.92963
   D82       -1.15021  -0.00645   0.00059  -0.03943  -0.03929  -1.18950
   D83        3.08262   0.00318   0.02073  -0.04267  -0.02138   3.06123
   D84        0.88199  -0.00253  -0.00355  -0.05223  -0.05540   0.82658
   D85       -1.27699  -0.01183  -0.00499  -0.09262  -0.09719  -1.37417
   D86        2.90824  -0.00423   0.01826  -0.09363  -0.07511   2.83313
   D87       -1.13337  -0.00063  -0.02366  -0.03285  -0.05639  -1.18976
   D88        2.99085  -0.00993  -0.02509  -0.07324  -0.09818   2.89267
   D89        0.89289  -0.00233  -0.00184  -0.07425  -0.07610   0.81679
   D90        2.98386   0.00207   0.01642  -0.08177  -0.06531   2.91855
   D91        0.82489  -0.00723   0.01499  -0.12217  -0.10709   0.71780
   D92       -1.27307   0.00036   0.03824  -0.12317  -0.08501  -1.35809
         Item               Value     Threshold  Converged?
 Maximum Force            0.029780     0.000450     NO 
 RMS     Force            0.006163     0.000300     NO 
 Maximum Displacement     0.529968     0.001800     NO 
 RMS     Displacement     0.102667     0.001200     NO 
 Predicted change in Energy=-9.603026D-03
 GradGradGradGradGradGradGradGradGradGradGradGradGradGradGradGradGradGrad

                          Input orientation:                          
 ---------------------------------------------------------------------
 Center     Atomic      Atomic             Coordinates (Angstroms)
 Number     Number       Type             X           Y           Z
 ---------------------------------------------------------------------
      1          8           0       -6.240301   -0.023852    1.054429
      2          6           0       -7.009040   -1.137577    1.341180
      3          6           0       -6.278013   -2.239375    1.817572
      4          6           0       -6.953082   -3.407228    2.189735
      5          6           0       -8.351093   -3.487447    2.087820
      6          6           0       -9.066039   -2.380852    1.609386
      7          6           0       -8.409612   -1.199074    1.230733
      8          8           0       -7.457029    0.967855   -0.705702
      9          6           0       -6.879244    1.149292    0.556140
     10          6           0       -5.509969    1.940842   -1.854516
     11          6           0       -6.583371    0.810251   -1.841834
     12          8           0       -3.846183    1.230715   -0.146267
     13          8           0       -6.655907    3.473313    0.456289
     14          6           0       -6.142625   -0.659991   -2.029197
     15          6           0       -5.854179    2.293771    0.608434
     16          6           0       -4.806048    2.200601   -0.511706
     17          8           0       -5.068999   -1.165031   -1.260102
     18          8           0       -4.468441    1.712708   -2.804530
     19          1           0       -5.202627   -2.155405    1.904876
     20          1           0       -6.382420   -4.250647    2.558319
     21          1           0       -8.870431   -4.393700    2.371322
     22          1           0      -10.144061   -2.429184    1.517189
     23          1           0       -8.976524   -0.369231    0.838358
     24          1           0       -7.721218    1.434639    1.187653
     25          1           0       -6.059333    2.863942   -2.062981
     26          1           0       -7.255569    1.010162   -2.681817
     27          1           0       -3.561403    0.797953   -0.968345
     28          1           0       -6.112256    4.226448    0.723142
     29          1           0       -7.061381   -1.239119   -1.863009
     30          1           0       -5.866550   -0.792177   -3.077128
     31          1           0       -5.344674    2.248777    1.576020
     32          1           0       -4.328130    3.188265   -0.602136
     33          1           0       -5.276541   -0.982867   -0.327842
     34          1           0       -4.863808    1.621122   -3.681685
 ---------------------------------------------------------------------
                    Distance matrix (angstroms):
                    1          2          3          4          5
     1  O    0.000000
     2  C    1.383318   0.000000
     3  C    2.343576   1.405456   0.000000
     4  C    3.639259   2.423735   1.399323   0.000000
     5  C    4.185670   2.807217   2.434827   1.404015   0.000000
     6  C    3.721320   2.418452   2.799365   2.419678   1.401642
     7  C    2.473488   1.406266   2.443424   2.813736   2.444315
     8  O    2.358384   2.970399   4.247742   5.270567   5.334120
     9  C    1.425766   2.421344   3.665481   4.841070   5.100170
    10  C    3.585438   4.683626   5.616790   6.858600   7.285624
    11  C    3.033441   3.755902   4.773333   5.846140   6.085821
    12  O    2.957602   4.221962   4.670330   6.051465   6.895390
    13  O    3.572208   4.708296   5.884785   7.101760   7.347635
    14  C    3.150073   3.512578   4.160578   5.099366   5.460922
    15  C    2.391522   3.693883   4.710739   6.017432   6.468821
    16  C    3.075395   4.407924   5.225476   6.584473   7.188795
    17  O    2.833953   3.245177   3.476781   4.525327   5.232049
    18  O    4.587668   5.636105   6.344867   7.571649   8.127219
    19  H    2.518639   2.148686   1.082186   2.170783   3.423542
    20  H    4.488616   3.400777   2.145885   1.082989   2.163219
    21  H    5.267577   3.889513   3.415903   2.163869   1.082303
    22  H    4.608591   3.395230   3.882343   3.404591   2.158767
    23  H    2.766386   2.171217   3.426115   3.892296   3.416957
    24  H    2.082801   2.673399   3.997251   5.003786   5.043211
    25  H    4.253275   5.338765   6.414854   7.629676   7.925999
    26  H    4.007429   4.567063   5.635566   6.583073   6.646660
    27  H    3.455933   4.578906   4.936260   6.257835   7.116595
    28  H    4.265114   5.473478   6.559887   7.818624   8.147325
    29  H    3.265347   3.206224   3.893694   4.597516   4.725186
    30  H    4.218978   4.576683   5.120719   5.979873   6.333571
    31  H    2.497808   3.780563   4.590530   5.912191   6.496519
    32  H    4.088802   5.447629   6.254303   7.627938   8.245316
    33  H    1.938870   2.410627   2.680403   3.876404   4.643406
    34  H    5.199178   6.118956   6.866239   8.007680   8.458477
                    6          7          8          9         10
     6  C    0.000000
     7  C    1.403877   0.000000
     8  O    4.377486   3.058231   0.000000
     9  C    4.284077   2.883041   1.399643   0.000000
    10  C    6.581891   5.271220   2.461203   2.883180   0.000000
    11  C    5.315796   4.100391   1.441843   2.439830   1.559035
    12  O    6.585789   5.350223   3.663369   3.114396   2.488088
    13  O    6.435031   5.050391   2.875646   2.336862   3.000243
    14  C    4.974635   4.007117   2.475718   3.240383   2.682369
    15  C    5.759344   4.372352   2.460514   1.537311   2.511804
    16  C    6.605775   5.251624   2.930016   2.558063   1.538219
    17  O    5.068383   4.167147   3.249500   3.454245   3.192841
    18  O    7.574813   6.347807   3.727136   4.174148   1.428059
    19  H    3.881249   3.413765   4.653193   3.943495   5.568369
    20  H    3.405645   3.896677   6.248311   5.780562   7.653027
    21  H    2.161104   3.423293   6.341298   6.163155   8.323271
    22  H    1.083037   2.145586   4.868394   4.938435   7.206964
    23  H    2.156181   1.078882   2.545739   2.604639   4.960344
    24  H    4.067477   2.722533   1.967861   1.090482   3.794819
    25  H    7.073501   5.734149   2.718622   3.236058   1.094245
    26  H    5.761180   4.639028   1.986808   3.262720   2.144227
    27  H    6.859337   5.685877   3.908164   3.668182   2.426603
    28  H    7.291548   5.913695   3.803740   3.175696   3.497294
    29  H    4.168900   3.374992   2.523219   3.404404   3.538235
    30  H    5.892709   5.019003   3.354250   4.242109   3.015182
    31  H    5.939960   4.626094   3.362894   2.145676   3.448293
    32  H    7.638957   6.266311   3.838092   3.465140   2.126326
    33  H    4.479677   3.506000   2.950021   2.810015   3.306554
    34  H    7.853023   6.682671   4.001004   4.716330   1.964254
                   11         12         13         14         15
    11  C    0.000000
    12  O    3.247143   0.000000
    13  O    3.518314   3.645116   0.000000
    14  C    1.546277   3.520488   4.850289   0.000000
    15  C    2.955734   2.394099   1.434306   3.970517   0.000000
    16  C    2.619388   1.412646   2.445155   3.503170   1.536871
    17  O    2.556066   2.911272   5.194084   1.413946   4.008895
    18  O    2.492818   2.772343   4.303217   3.005617   3.729105
    19  H    4.973872   4.184846   5.991068   4.312400   4.679792
    20  H    6.709278   6.617598   8.009550   5.830576   6.849124
    21  H    7.075481   7.950809   8.394127   6.383266   7.545053
    22  H    5.869879   7.471627   6.937738   5.631908   6.444783
    23  H    3.781770   5.463489   4.505151   4.042079   4.110168
    24  H    3.295807   4.103270   2.413706   4.150609   2.135284
    25  H    2.131002   3.352500   2.659690   3.525079   2.739277
    26  H    1.094251   4.254594   4.034156   2.110443   3.799644
    27  H    3.145699   0.971696   4.331637   3.148605   3.159196
    28  H    4.297843   3.855564   0.966426   5.608349   1.953203
    29  H    2.104485   4.402815   5.267881   1.098690   4.477351
    30  H    2.146522   4.094376   5.594866   1.091718   4.806931
    31  H    3.909661   2.499640   2.114856   4.700558   1.094460
    32  H    3.503986   2.066905   2.572947   4.487535   2.143461
    33  H    2.686121   2.641749   4.730228   1.936222   3.456390
    34  H    2.645650   3.699616   4.874942   3.093472   4.454033
                   16         17         18         19         20
    16  C    0.000000
    17  O    3.457849   0.000000
    18  O    2.368346   3.320740   0.000000
    19  H    4.997193   3.319003   6.138391   0.000000
    20  H    7.316325   5.081972   8.245306   2.491774   0.000000
    21  H    8.265342   6.169476   9.135381   4.322074   2.499126
    22  H    7.351579   5.921797   8.248951   4.964174   4.307160
    23  H    5.081297   4.506172   6.158564   4.309313   4.975242
    24  H    3.460164   4.447926   5.157073   4.443661   5.999465
    25  H    2.101713   4.225873   2.099088   6.455361   8.489887
    26  H    3.482338   3.396148   2.876927   5.939119   7.476464
    27  H    1.930047   2.492243   2.243005   4.435239   6.773763
    28  H    2.708336   5.838637   4.633086   6.553775   8.677672
    29  H    4.329460   2.082923   4.040184   4.300175   5.392441
    30  H    4.082006   2.019082   2.881574   5.207643   6.632149
    31  H    2.156627   4.446759   4.499375   4.418726   6.654648
    32  H    1.100937   4.464638   2.654712   5.966965   8.339424
    33  H    3.223296   0.972299   3.748751   2.522963   4.497920
    34  H    3.223027   3.697137   0.966491   6.751787   8.701811
                   21         22         23         24         25
    21  H    0.000000
    22  H    2.492188   0.000000
    23  H    4.307852   2.463202   0.000000
    24  H    6.057334   4.572515   2.225252   0.000000
    25  H    8.957605   7.584181   5.232703   3.920636   0.000000
    26  H    7.572564   6.148507   4.154039   3.920434   2.291384
    27  H    8.142016   7.741039   5.826665   4.728399   3.421431
    28  H    9.199510   7.821982   5.416416   3.255569   3.101887
    29  H    5.581541   4.727040   3.423721   4.109854   4.228380
    30  H    7.188872   6.487267   5.018152   5.156244   3.799061
    31  H    7.562140   6.702305   4.537448   2.541969   3.759188
    32  H    9.325243   8.358967   6.028131   4.218008   2.288300
    33  H    5.642280   5.402659   3.927652   3.757327   4.292017
    34  H    9.427090   8.444782   6.427031   5.648896   2.365182
                   26         27         28         29         30
    26  H    0.000000
    27  H    4.077729   0.000000
    28  H    4.821349   4.595928   0.000000
    29  H    2.401546   4.147280   6.120575   0.000000
    30  H    2.309560   3.505593   6.299922   1.761097   0.000000
    31  H    4.828546   3.429102   2.286431   5.190319   5.583147
    32  H    4.199893   2.536842   2.453017   5.353708   4.933177
    33  H    3.664684   2.554068   5.379586   2.368133   2.818341
    34  H    2.663368   3.120269   5.267718   4.039541   2.682349
                   31         32         33         34
    31  H    0.000000
    32  H    2.580768   0.000000
    33  H    3.751380   4.286381   0.000000
    34  H    5.316827   3.496643   4.266072   0.000000
 Stoichiometry    C12H16O6
 Framework group  C1[X(C12H16O6)]
 Deg. of freedom    96
 Full point group                 C1      NOp   1
 Largest Abelian subgroup         C1      NOp   1
 Largest concise Abelian subgroup C1      NOp   1
                         Standard orientation:                         
 ---------------------------------------------------------------------
 Center     Atomic      Atomic             Coordinates (Angstroms)
 Number     Number       Type             X           Y           Z
 ---------------------------------------------------------------------
      1          8           0       -0.563529    0.514628    0.732169
      2          6           0       -1.875611    0.316532    0.341312
      3          6           0       -2.645221   -0.428500    1.251221
      4          6           0       -4.001598   -0.650755    0.988635
      5          6           0       -4.596923   -0.139321   -0.175530
      6          6           0       -3.815922    0.600346   -1.074157
      7          6           0       -2.453519    0.835939   -0.830789
      8          8           0        0.553303    0.612856   -1.342683
      9          6           0        0.309789    1.250983   -0.121005
     10          6           0        2.676662   -0.340499   -0.542698
     11          6           0        1.359742   -0.582370   -1.341327
     12          8           0        1.987032   -0.489101    1.843283
     13          8           0        2.224109    2.590924   -0.091686
     14          6           0        0.515817   -1.845587   -1.053147
     15          6           0        1.584985    1.563629    0.678652
     16          6           0        2.505591    0.341764    0.825282
     17          8           0        0.199754   -2.177622    0.284425
     18          8           0        3.407575   -1.541492   -0.292230
     19          1           0       -2.174712   -0.802018    2.151350
     20          1           0       -4.588035   -1.223614    1.696300
     21          1           0       -5.644965   -0.317085   -0.378968
     22          1           0       -4.257950    0.995050   -1.980683
     23          1           0       -1.864109    1.383645   -1.549539
     24          1           0       -0.136722    2.202747   -0.410701
     25          1           0        3.253640    0.373246   -1.138548
     26          1           0        1.646067   -0.671120   -2.393718
     27          1           0        2.182346   -1.404275    1.581551
     28          1           0        2.893696    2.998931    0.473259
     29          1           0       -0.391900   -1.705546   -1.656106
     30          1           0        1.048202   -2.702200   -1.471036
     31          1           0        1.285688    1.904207    1.674780
     32          1           0        3.502990    0.709988    1.111062
     33          1           0       -0.208732   -1.390891    0.683872
     34          1           0        3.605802   -1.965572   -1.137787
 ---------------------------------------------------------------------
 Rotational constants (GHZ):           0.8013060           0.2893669           0.2652714
 Standard basis: 6-31G(d,p) (6D, 7F)
 There are   350 symmetry adapted cartesian basis functions of A   symmetry.
 There are   350 symmetry adapted basis functions of A   symmetry.
   350 basis functions,   616 primitive gaussians,   350 cartesian basis functions
    68 alpha electrons       68 beta electrons
       nuclear repulsion energy      1481.4267342518 Hartrees.
 NAtoms=   34 NActive=   34 NUniq=   34 SFac= 1.00D+00 NAtFMM=   60 NAOKFM=F Big=F
 Integral buffers will be    131072 words long.
 Raffenetti 2 integral format.
 Two-electron integral symmetry is turned on.
 One-electron integrals computed using PRISM.
 NBasis=   350 RedAO= T EigKep=  4.92D-04  NBF=   350
 NBsUse=   350 1.00D-06 EigRej= -1.00D+00 NBFU=   350
 Initial guess from the checkpoint file:  "chenxi-glucose.chk"
 B after Tr=    -0.000000    0.000000   -0.000000
         Rot=    0.998970    0.044468   -0.000547    0.009043 Ang=   5.20 deg.
 ExpMin= 1.61D-01 ExpMax= 5.48D+03 ExpMxC= 8.25D+02 IAcc=2 IRadAn=         4 AccDes= 0.00D+00
 Harris functional with IExCor=  402 and IRadAn=       4 diagonalized for initial guess.
 HarFok:  IExCor=  402 AccDes= 0.00D+00 IRadAn=         4 IDoV= 1 UseB2=F ITyADJ=14
 ICtDFT=  3500011 ScaDFX=  1.000000  1.000000  1.000000  1.000000
 FoFCou: FMM=F IPFlag=           0 FMFlag=      100000 FMFlg1=           0
         NFxFlg=           0 DoJE=T BraDBF=F KetDBF=T FulRan=T
         wScrn=  0.000000 ICntrl=       500 IOpCl=  0 I1Cent=   200000004 NGrid=           0
         NMat0=    1 NMatS0=      1 NMatT0=    0 NMatD0=    1 NMtDS0=    0 NMtDT0=    0
 Petite list used in FoFCou.
 Requested convergence on RMS density matrix=1.00D-08 within 128 cycles.
 Requested convergence on MAX density matrix=1.00D-06.
 Requested convergence on             energy=1.00D-06.
 No special actions if energy rises.
 Integral accuracy reduced to 1.0D-05 until final iterations.
 Initial convergence to 1.0D-05 achieved.  Increase integral accuracy.
 SCF Done:  E(RB3LYP) =  -918.223028855     A.U. after   12 cycles
            NFock= 12  Conv=0.63D-08     -V/T= 2.0090
 Calling FoFJK, ICntrl=      2127 FMM=F ISym2X=0 I1Cent= 0 IOpClX= 0 NMat=1 NMatS=1 NMatT=0.
 ***** Axes restored to original set *****
 -------------------------------------------------------------------
 Center     Atomic                   Forces (Hartrees/Bohr)
 Number     Number              X              Y              Z
 -------------------------------------------------------------------
      1        8          -0.002579903   -0.000307294   -0.002218254
      2        6          -0.005200482   -0.003381928    0.008058944
      3        6          -0.010785627   -0.001982378    0.000400095
      4        6          -0.003154617    0.006075533   -0.003352188
      5        6           0.004133971    0.008424943   -0.002547119
      6        6           0.007922828   -0.000462477    0.000407586
      7        6           0.006221602   -0.007566765    0.002689564
      8        8           0.001053452    0.001803824    0.000096967
      9        6           0.000788517    0.002567477   -0.001276232
     10        6           0.001706824   -0.005584883    0.002300593
     11        6           0.007897144   -0.000959947    0.003521227
     12        8          -0.001490161   -0.000722431   -0.005983032
     13        8           0.005563739   -0.001439610    0.003157677
     14        6          -0.000105530    0.001852818    0.001116218
     15        6          -0.006008361   -0.000884591   -0.004673571
     16        6          -0.002394889   -0.001760443    0.001955940
     17        8          -0.001644150    0.005994618   -0.001327000
     18        8          -0.004673854    0.000205250    0.000863463
     19        1           0.001900137   -0.000041606    0.000408157
     20        1           0.000721374   -0.001783721    0.000715627
     21        1          -0.000926518   -0.001576480    0.000620421
     22        1          -0.002116343   -0.000348514    0.000056012
     23        1          -0.000908639    0.001733688   -0.001220357
     24        1          -0.000973716   -0.002016691    0.004240351
     25        1          -0.000310433    0.002510532   -0.002502495
     26        1          -0.001340148   -0.000886762   -0.002561397
     27        1          -0.000621233   -0.001223101    0.002421964
     28        1          -0.000496437    0.000115566   -0.000786510
     29        1          -0.001021393   -0.002274121   -0.000628289
     30        1           0.002585195   -0.000581572   -0.001971260
     31        1           0.000234043    0.001193678    0.001601456
     32        1           0.001810134    0.001462361   -0.000480361
     33        1           0.003523363    0.002111540   -0.003471195
     34        1           0.000690110   -0.000266515    0.000366998
 -------------------------------------------------------------------
 Cartesian Forces:  Max     0.010785627 RMS     0.003185989

 GradGradGradGradGradGradGradGradGradGradGradGradGradGradGradGradGradGrad
 Berny optimization.
 Using GEDIIS/GDIIS optimizer.
 FormGI is forming the generalized inverse of G from B-inverse, IUseBI=4.
 Internal  Forces:  Max     0.015469877 RMS     0.003219264
 Search for a local minimum.
 Step number   4 out of a maximum of  197
 All quantities printed in internal units (Hartrees-Bohrs-Radians)
 Mixed Optimization -- RFO/linear search
 Update second derivatives using D2CorX and points    3    4
 DE= -3.48D-03 DEPred=-9.60D-03 R= 3.62D-01
 Trust test= 3.62D-01 RLast= 4.62D-01 DXMaxT set to 5.05D-01
 ITU=  0  0  1  0
 Use linear search instead of GDIIS.
     Eigenvalues ---    0.00447   0.00733   0.00913   0.01459   0.01564
     Eigenvalues ---    0.01580   0.01596   0.01607   0.01665   0.02002
     Eigenvalues ---    0.02660   0.02781   0.02803   0.02824   0.02845
     Eigenvalues ---    0.02863   0.02873   0.02874   0.02880   0.03550
     Eigenvalues ---    0.03794   0.04093   0.04324   0.04669   0.04902
     Eigenvalues ---    0.05248   0.05451   0.05857   0.06146   0.06271
     Eigenvalues ---    0.06873   0.07186   0.07331   0.07489   0.07940
     Eigenvalues ---    0.09172   0.10837   0.11097   0.11880   0.14431
     Eigenvalues ---    0.15420   0.15958   0.15996   0.15999   0.16000
     Eigenvalues ---    0.16000   0.16000   0.16000   0.16008   0.16860
     Eigenvalues ---    0.16941   0.17823   0.18452   0.20841   0.21944
     Eigenvalues ---    0.21967   0.22101   0.23079   0.24867   0.25523
     Eigenvalues ---    0.27765   0.28967   0.29819   0.30091   0.30207
     Eigenvalues ---    0.30776   0.31594   0.31922   0.31994   0.32031
     Eigenvalues ---    0.32066   0.32323   0.33028   0.33304   0.33351
     Eigenvalues ---    0.33393   0.33514   0.41684   0.43142   0.43289
     Eigenvalues ---    0.43548   0.44297   0.44522   0.44845   0.49850
     Eigenvalues ---    0.50370   0.50500   0.50794   0.54979   0.55474
     Eigenvalues ---    0.55600   0.55712   0.56103   0.56627   0.57075
     Eigenvalues ---    0.59258
 RFO step:  Lambda=-1.29877106D-02 EMin= 4.46792420D-03
 Quartic linear search produced a step of -0.39119.
 Iteration  1 RMS(Cart)=  0.17640192 RMS(Int)=  0.00889672
 Iteration  2 RMS(Cart)=  0.01467660 RMS(Int)=  0.00029609
 Iteration  3 RMS(Cart)=  0.00025232 RMS(Int)=  0.00026817
 Iteration  4 RMS(Cart)=  0.00000009 RMS(Int)=  0.00026817
 Variable       Old X    -DE/DX   Delta X   Delta X   Delta X     New X
                                 (Linear)    (Quad)   (Total)
    R1        2.61409   0.00324  -0.00082   0.00310   0.00228   2.61637
    R2        2.69431   0.00027  -0.00062  -0.00479  -0.00540   2.68890
    R3        2.65593  -0.00522   0.00553  -0.04136  -0.03582   2.62011
    R4        2.65746  -0.00745   0.00597  -0.04572  -0.03974   2.61772
    R5        2.64434  -0.00692   0.00564  -0.04408  -0.03844   2.60590
    R6        2.04504   0.00192  -0.00024   0.01283   0.01259   2.05763
    R7        2.65320  -0.00684   0.00636  -0.04770  -0.04135   2.61185
    R8        2.04655   0.00201  -0.00154   0.01573   0.01418   2.06073
    R9        2.64872  -0.00742   0.00672  -0.04848  -0.04177   2.60695
   R10        2.04526   0.00193  -0.00088   0.01404   0.01316   2.05842
   R11        2.65294  -0.00598   0.00514  -0.04287  -0.03773   2.61522
   R12        2.04664   0.00212  -0.00147   0.01589   0.01443   2.06107
   R13        2.03879   0.00225  -0.00029   0.01419   0.01390   2.05270
   R14        2.64494   0.00095   0.00219   0.00637   0.00875   2.65369
   R15        2.72469   0.00617   0.00054  -0.00053  -0.00001   2.72468
   R16        2.90510  -0.00053  -0.00425   0.00655   0.00232   2.90742
   R17        2.06071   0.00268  -0.00117   0.01821   0.01704   2.07775
   R18        2.94615  -0.00833  -0.00412  -0.01705  -0.02120   2.92495
   R19        2.90681  -0.00138  -0.00372   0.00006  -0.00387   2.90294
   R20        2.69864  -0.00371   0.00108  -0.01623  -0.01514   2.68350
   R21        2.06782   0.00275  -0.00067   0.01648   0.01581   2.08363
   R22        2.92204  -0.00504  -0.00534   0.00524  -0.00011   2.92193
   R23        2.06783   0.00263   0.00083   0.01546   0.01628   2.08412
   R24        2.66951  -0.00102   0.00453  -0.01752  -0.01299   2.65652
   R25        1.83624  -0.00169   0.00033  -0.00678  -0.00645   1.82979
   R26        2.71045  -0.00417   0.00006  -0.01649  -0.01644   2.69401
   R27        1.82628  -0.00041  -0.00053  -0.00169  -0.00222   1.82406
   R28        2.67197  -0.00408   0.00417  -0.02080  -0.01663   2.65534
   R29        2.07622   0.00196  -0.00178   0.01369   0.01191   2.08813
   R30        2.06305   0.00262  -0.00204   0.01959   0.01754   2.08059
   R31        2.90426   0.00156   0.00009  -0.00854  -0.00840   2.89586
   R32        2.06823   0.00148  -0.00055   0.01270   0.01216   2.08039
   R33        2.08047   0.00214  -0.00105   0.01308   0.01203   2.09250
   R34        1.83738  -0.00368  -0.00103  -0.00719  -0.00822   1.82916
   R35        1.82640  -0.00059  -0.00011  -0.00329  -0.00340   1.82300
    A1        2.07815  -0.00355  -0.00442   0.00702   0.00260   2.08075
    A2        1.99586   0.00299   0.00203   0.01740   0.01937   2.01523
    A3        2.18022  -0.00154  -0.00152   0.00100  -0.00059   2.17964
    A4        2.10641  -0.00143  -0.00031  -0.01789  -0.01822   2.08819
    A5        2.08689   0.00095  -0.00002   0.01307   0.01306   2.09996
    A6        2.07531  -0.00020   0.00224  -0.00478  -0.00255   2.07276
    A7        2.12081  -0.00074  -0.00220  -0.00824  -0.01045   2.11035
    A8        2.10452  -0.00054   0.00013  -0.00474  -0.00462   2.09990
    A9        2.07862   0.00068  -0.00071   0.00788   0.00717   2.08579
   A10        2.10005  -0.00014   0.00057  -0.00313  -0.00256   2.09749
   A11        2.08009   0.00042   0.00004   0.00074   0.00076   2.08086
   A12        2.10206  -0.00022  -0.00005  -0.00052  -0.00056   2.10150
   A13        2.10103  -0.00020   0.00001  -0.00023  -0.00021   2.10081
   A14        2.11549  -0.00027  -0.00086  -0.00223  -0.00310   2.11240
   A15        2.09617  -0.00019   0.00054  -0.00352  -0.00297   2.09320
   A16        2.07148   0.00047   0.00033   0.00575   0.00608   2.07755
   A17        2.07295   0.00087   0.00101   0.01105   0.01209   2.08504
   A18        2.11561  -0.00072   0.00022  -0.00325  -0.00303   2.11258
   A19        2.09426  -0.00016  -0.00113  -0.00792  -0.00904   2.08522
   A20        2.06511   0.00292  -0.00069   0.03953   0.03840   2.10352
   A21        1.97514   0.00082   0.00473  -0.00166   0.00332   1.97846
   A22        1.87744   0.00331  -0.00150   0.04084   0.03968   1.91712
   A23        1.93792  -0.00628  -0.00507  -0.04905  -0.05400   1.88391
   A24        1.98497  -0.00347  -0.00506  -0.00342  -0.00969   1.97528
   A25        1.81036   0.00357   0.00521   0.01815   0.02337   1.83373
   A26        1.87584   0.00170   0.00154  -0.00994  -0.00793   1.86791
   A27        2.01577  -0.00189  -0.01526   0.00477  -0.01169   2.00408
   A28        1.97329  -0.00276  -0.00171  -0.02348  -0.02442   1.94887
   A29        1.84175   0.00273   0.01080   0.01554   0.02650   1.86825
   A30        1.84830   0.00284  -0.00611   0.02284   0.01734   1.86564
   A31        1.82720   0.00018   0.01698  -0.00674   0.01038   1.83758
   A32        1.95432  -0.00103  -0.00384  -0.01326  -0.01733   1.93698
   A33        1.92232   0.00072   0.01105  -0.02825  -0.01776   1.90456
   A34        1.95209   0.01242   0.00200   0.04593   0.04851   2.00060
   A35        1.78511  -0.00359   0.00493  -0.01375  -0.00791   1.77721
   A36        2.08552  -0.01547  -0.03049   0.03006  -0.00075   2.08477
   A37        1.85899   0.00516   0.00474   0.00611   0.01072   1.86970
   A38        1.82946   0.00208   0.01295  -0.05131  -0.03827   1.79120
   A39        1.86091   0.00292  -0.00167   0.02600   0.02432   1.88523
   A40        1.87250   0.00110  -0.00223   0.01818   0.01595   1.88845
   A41        2.08305  -0.01156  -0.01598   0.00572  -0.01062   2.07243
   A42        1.81780   0.00432   0.00399   0.03992   0.04368   1.86148
   A43        1.87918   0.00399   0.00500  -0.00618  -0.00162   1.87755
   A44        1.94379   0.00542   0.00727  -0.00149   0.00553   1.94932
   A45        1.86174  -0.00029  -0.00233  -0.03575  -0.03839   1.82335
   A46        1.86799  -0.00108   0.00374  -0.00220   0.00140   1.86939
   A47        1.80895   0.00389  -0.00099   0.02217   0.02106   1.83002
   A48        1.96581   0.00143   0.00310   0.00275   0.00548   1.97129
   A49        1.88586  -0.00239  -0.00034   0.01533   0.01540   1.90127
   A50        1.93237  -0.00407  -0.00164  -0.01870  -0.02021   1.91217
   A51        1.96904  -0.00110  -0.00370  -0.03024  -0.03414   1.93490
   A52        1.90115   0.00227   0.00334   0.00919   0.01200   1.91315
   A53        2.00516  -0.00225  -0.01332   0.01085  -0.00270   2.00246
   A54        1.91176   0.00115  -0.00236  -0.01025  -0.01300   1.89876
   A55        1.85297  -0.00078   0.00587   0.00916   0.01548   1.86845
   A56        1.89281   0.00172   0.00272   0.00139   0.00455   1.89735
   A57        1.92007   0.00110   0.00418  -0.01928  -0.01521   1.90486
   A58        1.87710  -0.00096   0.00370   0.00813   0.01193   1.88902
   A59        1.86768   0.00213  -0.00456   0.03501   0.03045   1.89813
   A60        1.89710   0.00095  -0.00078   0.01282   0.01203   1.90914
    D1        3.13477   0.00182  -0.03968   0.03480  -0.00502   3.12976
    D2       -0.04684   0.00242  -0.03192   0.04901   0.01723  -0.02961
    D3       -1.13661  -0.00364   0.00833  -0.05383  -0.04570  -1.18231
    D4        2.93897  -0.00226   0.01271  -0.07951  -0.06693   2.87204
    D5        0.89099  -0.00279   0.01452  -0.06465  -0.04979   0.84120
    D6        3.09955   0.00051   0.00652   0.01115   0.01772   3.11727
    D7       -0.02231   0.00044   0.00511   0.00885   0.01399  -0.00831
    D8       -0.00388  -0.00005  -0.00087  -0.00283  -0.00366  -0.00755
    D9       -3.12574  -0.00013  -0.00228  -0.00512  -0.00739  -3.13313
   D10       -3.09567  -0.00057  -0.00741  -0.01106  -0.01836  -3.11403
   D11        0.07483  -0.00034  -0.01275  -0.00608  -0.01874   0.05609
   D12        0.00352   0.00016   0.00084   0.00478   0.00558   0.00909
   D13       -3.10916   0.00039  -0.00450   0.00976   0.00520  -3.10397
   D14        0.00285  -0.00015   0.00066  -0.00213  -0.00144   0.00141
   D15       -3.13874  -0.00001   0.00015   0.00005   0.00021  -3.13853
   D16        3.12418  -0.00006   0.00215   0.00028   0.00247   3.12664
   D17       -0.01741   0.00008   0.00164   0.00246   0.00412  -0.01329
   D18       -0.00150   0.00023  -0.00043   0.00504   0.00460   0.00310
   D19        3.13587   0.00014   0.00031   0.00249   0.00278   3.13865
   D20        3.14009   0.00009   0.00009   0.00283   0.00294  -3.14016
   D21       -0.00573   0.00001   0.00083   0.00028   0.00112  -0.00461
   D22        0.00116  -0.00012   0.00040  -0.00301  -0.00263  -0.00147
   D23        3.13304  -0.00012   0.00121  -0.00311  -0.00191   3.13113
   D24       -3.13621  -0.00003  -0.00033  -0.00047  -0.00082  -3.13703
   D25       -0.00433  -0.00003   0.00047  -0.00057  -0.00010  -0.00443
   D26       -0.00216  -0.00007  -0.00061  -0.00187  -0.00248  -0.00464
   D27        3.11089  -0.00032   0.00468  -0.00671  -0.00201   3.10887
   D28       -3.13417  -0.00007  -0.00140  -0.00173  -0.00315  -3.13732
   D29       -0.02112  -0.00032   0.00388  -0.00657  -0.00268  -0.02380
   D30       -1.22706  -0.00807  -0.01496  -0.10404  -0.11904  -1.34610
   D31        0.92224  -0.00570  -0.01726  -0.05285  -0.07012   0.85212
   D32        2.95431  -0.00319  -0.01476  -0.05532  -0.07020   2.88411
   D33       -0.86790   0.00038   0.00425   0.01679   0.02129  -0.84661
   D34        1.49519  -0.00941  -0.02676   0.07557   0.04931   1.54450
   D35       -2.83894  -0.00400  -0.00833   0.02766   0.01978  -2.81916
   D36       -2.87217   0.00355  -0.00002   0.06688   0.06679  -2.80537
   D37        1.32168   0.00529   0.00097   0.07420   0.07509   1.39677
   D38       -0.77910   0.00317  -0.00494   0.05068   0.04571  -0.73339
   D39        1.20921   0.00239  -0.00144   0.03980   0.03800   1.24720
   D40       -0.88013   0.00413  -0.00045   0.04712   0.04630  -0.83383
   D41       -2.98091   0.00201  -0.00636   0.02360   0.01692  -2.96399
   D42       -0.78422  -0.00115  -0.00598   0.02572   0.01972  -0.76450
   D43       -2.87356   0.00059  -0.00499   0.03303   0.02802  -2.84553
   D44        1.30885  -0.00153  -0.01090   0.00951  -0.00136   1.30749
   D45        0.82142   0.00156   0.01020   0.03336   0.04339   0.86481
   D46       -1.47392  -0.00274   0.02492  -0.03557  -0.01060  -1.48452
   D47        2.74445   0.00031   0.02371   0.00777   0.03151   2.77596
   D48        2.95423   0.00162  -0.01090   0.04892   0.03791   2.99214
   D49        0.65889  -0.00267   0.00382  -0.02000  -0.01608   0.64281
   D50       -1.40592   0.00038   0.00261   0.02333   0.02603  -1.37989
   D51       -1.18731   0.00054  -0.00928   0.02890   0.01944  -1.16786
   D52        2.80054  -0.00375   0.00544  -0.04003  -0.03455   2.76599
   D53        0.73572  -0.00070   0.00423   0.00331   0.00757   0.74329
   D54        1.30724  -0.00226  -0.02490  -0.06023  -0.08547   1.22177
   D55       -0.82782  -0.00381  -0.01751  -0.06187  -0.07957  -0.90739
   D56       -2.84976  -0.00285  -0.02383  -0.07122  -0.09529  -2.94505
   D57       -0.89100   0.00042  -0.00825  -0.05099  -0.05913  -0.95013
   D58       -3.02605  -0.00113  -0.00086  -0.05263  -0.05324  -3.07929
   D59        1.23519  -0.00017  -0.00718  -0.06198  -0.06895   1.16624
   D60       -2.95892   0.00022  -0.00895  -0.04315  -0.05235  -3.01127
   D61        1.18921  -0.00133  -0.00156  -0.04479  -0.04645   1.14275
   D62       -0.83273  -0.00037  -0.00787  -0.05414  -0.06217  -0.89490
   D63        1.00320   0.00087   0.01284  -0.00727   0.00630   1.00950
   D64       -3.05603  -0.00131  -0.01192   0.00001  -0.01238  -3.06841
   D65       -1.07450   0.00000   0.00281  -0.00152   0.00103  -1.07346
   D66       -1.43208  -0.00350  -0.02854  -0.18585  -0.21452  -1.64660
   D67        0.74882  -0.00060  -0.02660  -0.14942  -0.17611   0.57270
   D68        2.72816   0.00180  -0.01834  -0.13624  -0.15468   2.57348
   D69        0.85017  -0.00456  -0.03942  -0.14846  -0.18819   0.66198
   D70        3.03107  -0.00166  -0.03748  -0.11203  -0.14978   2.88129
   D71       -1.27277   0.00074  -0.02922  -0.09885  -0.12835  -1.40112
   D72        2.93009  -0.00575  -0.04225  -0.16271  -0.20458   2.72551
   D73       -1.17220  -0.00285  -0.04031  -0.12627  -0.16616  -1.33836
   D74        0.80715  -0.00045  -0.03205  -0.11309  -0.14473   0.66241
   D75        0.40175  -0.00190   0.01940  -0.01611   0.00361   0.40536
   D76        2.54700  -0.00064   0.00934  -0.02083  -0.01171   2.53529
   D77       -1.68761  -0.00017   0.01788  -0.02111  -0.00334  -1.69095
   D78        2.87275  -0.00065  -0.00766   0.01043   0.00291   2.87566
   D79       -1.29841   0.00126  -0.00541   0.01715   0.01119  -1.28723
   D80        0.83732   0.00042  -0.00491  -0.00632  -0.01081   0.82651
   D81        0.92963  -0.00063   0.01449  -0.01758  -0.00330   0.92632
   D82       -1.18950  -0.00227   0.01537  -0.07671  -0.06135  -1.25085
   D83        3.06123  -0.00367   0.00836  -0.05233  -0.04373   3.01750
   D84        0.82658   0.00241   0.02167   0.01551   0.03642   0.86301
   D85       -1.37417   0.00328   0.03802   0.00781   0.04540  -1.32877
   D86        2.83313   0.00157   0.02938   0.02542   0.05432   2.88746
   D87       -1.18976  -0.00071   0.02206  -0.00183   0.01988  -1.16988
   D88        2.89267   0.00016   0.03841  -0.00952   0.02886   2.92153
   D89        0.81679  -0.00156   0.02977   0.00808   0.03778   0.85457
   D90        2.91855   0.00186   0.02555   0.04273   0.06793   2.98648
   D91        0.71780   0.00273   0.04189   0.03503   0.07690   0.79470
   D92       -1.35809   0.00101   0.03326   0.05264   0.08583  -1.27226
         Item               Value     Threshold  Converged?
 Maximum Force            0.015470     0.000450     NO 
 RMS     Force            0.003219     0.000300     NO 
 Maximum Displacement     1.061275     0.001800     NO 
 RMS     Displacement     0.178118     0.001200     NO 
 Predicted change in Energy=-7.314675D-03
 GradGradGradGradGradGradGradGradGradGradGradGradGradGradGradGradGradGrad

                          Input orientation:                          
 ---------------------------------------------------------------------
 Center     Atomic      Atomic             Coordinates (Angstroms)
 Number     Number       Type             X           Y           Z
 ---------------------------------------------------------------------
      1          8           0       -6.256868   -0.117074    1.102421
      2          6           0       -7.059217   -1.194105    1.438798
      3          6           0       -6.393443   -2.294887    1.955919
      4          6           0       -7.098250   -3.412304    2.351157
      5          6           0       -8.474992   -3.446305    2.234039
      6          6           0       -9.133972   -2.351502    1.714155
      7          6           0       -8.438301   -1.224755    1.312038
      8          8           0       -7.389605    0.848098   -0.732352
      9          6           0       -6.855896    1.049775    0.550792
     10          6           0       -5.550865    1.994063   -1.847100
     11          6           0       -6.524731    0.791598   -1.884608
     12          8           0       -3.864503    1.215051   -0.206266
     13          8           0       -6.675637    3.392277    0.486821
     14          6           0       -5.980075   -0.617787   -2.212914
     15          6           0       -5.866264    2.225939    0.616938
     16          6           0       -4.825901    2.195351   -0.507798
     17          8           0       -4.722397   -0.990399   -1.709089
     18          8           0       -4.548294    1.888013   -2.847167
     19          1           0       -5.310105   -2.252217    2.056663
     20          1           0       -6.561439   -4.269553    2.758753
     21          1           0       -9.032973   -4.329232    2.543231
     22          1           0      -10.219260   -2.369674    1.607466
     23          1           0       -8.979600   -0.389059    0.877845
     24          1           0       -7.717059    1.317933    1.179588
     25          1           0       -6.156058    2.904632   -1.989771
     26          1           0       -7.234295    0.973939   -2.708979
     27          1           0       -3.578498    0.810243   -1.038074
     28          1           0       -6.151014    4.155255    0.759478
     29          1           0       -6.766395   -1.337128   -1.920925
     30          1           0       -5.869383   -0.685068   -3.306270
     31          1           0       -5.356428    2.209380    1.592518
     32          1           0       -4.333110    3.186015   -0.550955
     33          1           0       -4.714938   -0.844925   -0.752165
     34          1           0       -4.966336    1.826312   -3.714384
 ---------------------------------------------------------------------
                    Distance matrix (angstroms):
                    1          2          3          4          5
     1  O    0.000000
     2  C    1.384525   0.000000
     3  C    2.343071   1.386503   0.000000
     4  C    3.622956   2.398818   1.378980   0.000000
     5  C    4.157453   2.776550   2.394987   1.382134   0.000000
     6  C    3.693862   2.391651   2.751755   2.382275   1.379538
     7  C    2.455513   1.385236   2.396082   2.767829   2.405559
     8  O    2.362422   2.998940   4.254115   5.267252   5.330988
     9  C    1.422907   2.421754   3.657186   4.817696   5.066510
    10  C    3.695268   4.820442   5.793788   7.017732   7.402959
    11  C    3.133652   3.908161   4.928821   5.995283   6.223069
    12  O    3.034902   4.326254   4.836346   6.197576   6.995708
    13  O    3.587460   4.699818   5.880622   7.068003   7.283999
    14  C    3.364339   3.851194   4.512506   5.467210   5.830996
    15  C    2.424453   3.714201   4.744328   6.026200   6.449404
    16  C    3.160344   4.501705   5.356241   6.692009   7.256846
    17  O    3.319923   3.925738   4.233954   5.291115   5.971742
    18  O    4.747509   5.845827   6.631053   7.849727   8.348207
    19  H    2.523049   2.135592   1.088849   2.151742   3.387303
    20  H    4.480991   3.383555   2.138240   1.090494   2.148197
    21  H    5.246424   3.865812   3.383875   2.149605   1.089267
    22  H    4.585829   3.375837   3.842381   3.373553   2.143408
    23  H    2.745484   2.156534   3.388604   3.853588   3.382401
    24  H    2.048745   2.609651   3.925190   4.912295   4.938045
    25  H    4.324641   5.419449   6.531448   7.722374   7.971977
    26  H    4.083189   4.683494   5.757909   6.697955   6.746206
    27  H    3.551803   4.718868   5.150703   6.457975   7.266401
    28  H    4.287378   5.468269   6.564646   7.790934   8.084486
    29  H    3.299813   3.375491   4.010775   4.761005   4.963029
    30  H    4.461986   4.918384   5.527820   6.399563   6.716297
    31  H    2.542317   3.808784   4.636366   5.934038   6.490282
    32  H    4.164720   5.529578   6.369433   7.720496   8.300544
    33  H    2.519287   3.227676   3.500498   4.679980   5.461007
    34  H    5.351993   6.329167   7.153548   8.293307   8.688779
                    6          7          8          9         10
     6  C    0.000000
     7  C    1.383913   0.000000
     8  O    4.389266   3.094514   0.000000
     9  C    4.255788   2.873497   1.404271   0.000000
    10  C    6.663717   5.355206   2.436567   2.888715   0.000000
    11  C    5.444109   4.236270   1.441837   2.471336   1.547818
    12  O    6.646474   5.401623   3.582982   3.090127   2.478510
    13  O    6.367162   5.010484   2.910150   2.350298   2.944028
    14  C    5.326792   4.340112   2.515483   3.344533   2.672040
    15  C    5.730162   4.359567   2.457558   1.538541   2.494940
    16  C    6.646083   5.297014   2.904839   2.560046   1.536170
    17  O    5.747451   4.794797   3.383502   3.717686   3.100390
    18  O    7.733537   6.490029   3.691465   4.192112   1.420046
    19  H    3.840459   3.375760   4.659922   3.944650   5.773060
    20  H    3.374615   3.858288   6.250122   5.766892   7.840154
    21  H    2.146854   3.392233   6.343094   6.135404   8.448913
    22  H    1.090671   2.137740   4.882187   4.911354   7.264305
    23  H    2.138791   1.086240   2.579027   2.585987   4.986063
    24  H    3.969655   2.646317   1.995867   1.099497   3.782908
    25  H    7.086183   5.758682   2.707780   3.222535   1.102610
    26  H    5.850764   4.738403   1.986708   3.282536   2.148819
    27  H    6.959504   5.769049   3.823537   3.650097   2.438480
    28  H    7.221312   5.872096   3.833660   3.191303   3.438776
    29  H    4.455130   3.641421   2.564431   3.437252   3.546800
    30  H    6.216045   5.312191   3.359572   4.342789   3.067307
    31  H    5.923368   4.622759   3.375192   2.162934   3.451831
    32  H    7.670925   6.306998   3.852391   3.484511   2.140950
    33  H    5.280186   4.274183   3.165527   3.141861   3.155552
    34  H    8.018252   6.828504   3.965054   4.729183   1.963813
                   11         12         13         14         15
    11  C    0.000000
    12  O    3.173792   0.000000
    13  O    3.522780   3.622589   0.000000
    14  C    1.546221   3.444064   4.883951   0.000000
    15  C    2.957811   2.388850   1.425608   4.013451   0.000000
    16  C    2.598490   1.405772   2.417317   3.486156   1.532424
    17  O    2.540616   2.803296   5.276837   1.405146   4.130818
    18  O    2.456613   2.809770   4.231297   2.954879   3.721729
    19  H    5.125792   4.385494   6.015762   4.620553   4.736665
    20  H    6.868581   6.793062   7.992393   6.196036   6.874740
    21  H    7.219414   8.062995   8.331119   6.761355   7.530531
    22  H    5.986465   7.518165   6.856616   5.969514   6.406978
    23  H    3.879624   5.469249   4.445183   4.313034   4.074205
    24  H    3.329861   4.095529   2.422269   4.274716   2.136935
    25  H    2.147531   3.359582   2.577065   3.533864   2.709158
    26  H    1.102867   4.204426   4.046429   2.086321   3.807982
    27  H    3.065494   0.968283   4.310971   3.031022   3.158660
    28  H    4.294770   3.847803   0.965250   5.625502   1.955419
    29  H    2.142707   4.227842   5.307800   1.104992   4.466142
    30  H    2.152010   4.152110   5.626928   1.101003   4.885236
    31  H    3.932613   2.539715   2.088570   4.781540   1.100893
    32  H    3.509282   2.055018   2.570400   4.465815   2.153203
    33  H    2.689979   2.294504   4.830456   1.945753   3.553899
    34  H    2.616736   3.727541   4.798341   3.042318   4.441837
                   16         17         18         19         20
    16  C    0.000000
    17  O    3.406290   0.000000
    18  O    2.375747   3.100127   0.000000
    19  H    5.156721   4.014782   6.462926   0.000000
    20  H    7.448317   5.839224   8.567072   2.475563   0.000000
    21  H    8.341367   6.914557   9.371386   4.290744   2.481631
    22  H    7.375778   6.566387   8.374456   4.931062   4.279563
    23  H    5.084525   5.017730   6.220712   4.280907   4.944042
    24  H    3.460625   4.758240   5.155660   4.394161   5.920238
    25  H    2.113916   4.159980   2.086516   6.609262   8.612882
    26  H    3.483878   3.341860   2.840639   6.068107   7.605460
    27  H    1.937971   2.236309   2.318385   4.685565   7.008435
    28  H    2.683866   5.883241   4.551592   6.591321   8.668503
    29  H    4.270931   2.083993   4.022366   4.333518   5.526347
    30  H    4.149351   1.989923   2.928617   5.615140   7.078982
    31  H    2.166329   4.641249   4.524065   4.485914   6.692438
    32  H    1.107303   4.351465   2.646451   6.109710   8.456069
    33  H    3.052099   0.967947   3.447573   3.197531   5.240628
    34  H    3.230805   3.466205   0.964692   7.075136   9.033572
                   21         22         23         24         25
    21  H    0.000000
    22  H    2.474429   0.000000
    23  H    4.278004   2.447843   0.000000
    24  H    5.956645   4.476888   2.144501   0.000000
    25  H    9.008525   7.567564   5.200386   3.872877   0.000000
    26  H    7.677536   6.222657   4.215348   3.933490   2.325388
    27  H    8.306097   7.823712   5.854996   4.722654   3.454853
    28  H    9.136410   7.735917   5.354037   3.267933   3.020340
    29  H    5.832559   5.043607   3.691913   4.191216   4.285997
    30  H    7.583198   6.775258   5.221867   5.248699   3.834227
    31  H    7.561368   6.679453   4.515532   2.556906   3.735717
    32  H    9.388377   8.376826   6.034277   4.235047   2.339339
    33  H    6.453328   6.179828   4.588256   4.174010   4.203293
    34  H    9.673986   8.574473   6.488662   5.637011   2.356375
                   26         27         28         29         30
    26  H    0.000000
    27  H    4.022881   0.000000
    28  H    4.829541   4.586735   0.000000
    29  H    2.486159   3.943769   6.142436   0.000000
    30  H    2.229808   3.553706   6.327587   1.774540   0.000000
    31  H    4.853409   3.469673   2.260918   5.187486   5.713062
    32  H    4.238775   2.539885   2.441605   5.315685   4.993714
    33  H    3.672131   2.028010   5.417489   2.411792   2.807446
    34  H    2.623170   3.181371   5.181011   4.057593   2.699830
                   31         32         33         34
    31  H    0.000000
    32  H    2.568165   0.000000
    33  H    3.903566   4.053980   0.000000
    34  H    5.334990   3.501006   3.996680   0.000000
 Stoichiometry    C12H16O6
 Framework group  C1[X(C12H16O6)]
 Deg. of freedom    96
 Full point group                 C1      NOp   1
 Largest Abelian subgroup         C1      NOp   1
 Largest concise Abelian subgroup C1      NOp   1
                         Standard orientation:                         
 ---------------------------------------------------------------------
 Center     Atomic      Atomic             Coordinates (Angstroms)
 Number     Number       Type             X           Y           Z
 ---------------------------------------------------------------------
      1          8           0       -0.700137    0.487501    0.730903
      2          6           0       -2.009612    0.272621    0.335920
      3          6           0       -2.796132   -0.429885    1.236065
      4          6           0       -4.124040   -0.675147    0.956613
      5          6           0       -4.683251   -0.224455   -0.224257
      6          6           0       -3.896652    0.469572   -1.120199
      7          6           0       -2.562261    0.720648   -0.852663
      8          8           0        0.488471    0.477232   -1.310701
      9          6           0        0.181712    1.187768   -0.138944
     10          6           0        2.712733   -0.146755   -0.536002
     11          6           0        1.437293   -0.608031   -1.281802
     12          8           0        2.002856   -0.346714    1.830240
     13          8           0        1.994973    2.682996   -0.155697
     14          6           0        0.825255   -1.990490   -0.957740
     15          6           0        1.429612    1.642260    0.637774
     16          6           0        2.458665    0.522032    0.823408
     17          8           0        0.831248   -2.436517    0.374724
     18          8           0        3.604084   -1.227585   -0.303990
     19          1           0       -2.349121   -0.768374    2.169445
     20          1           0       -4.731209   -1.226515    1.675303
     21          1           0       -5.731308   -0.419718   -0.447754
     22          1           0       -4.323548    0.821996   -2.059945
     23          1           0       -1.958497    1.242774   -1.589393
     24          1           0       -0.332509    2.096905   -0.482367
     25          1           0        3.187612    0.630082   -1.157906
     26          1           0        1.701854   -0.705420   -2.348028
     27          1           0        2.276760   -1.245619    1.596745
     28          1           0        2.631012    3.164662    0.387588
     29          1           0       -0.193856   -1.993647   -1.384836
     30          1           0        1.407776   -2.748319   -1.504155
     31          1           0        1.118140    2.024793    1.621958
     32          1           0        3.414737    0.979478    1.144015
     33          1           0        0.429535   -1.755242    0.932768
     34          1           0        3.840717   -1.633946   -1.146312
 ---------------------------------------------------------------------
 Rotational constants (GHZ):           0.7878841           0.2779793           0.2529926
 Standard basis: 6-31G(d,p) (6D, 7F)
 There are   350 symmetry adapted cartesian basis functions of A   symmetry.
 There are   350 symmetry adapted basis functions of A   symmetry.
   350 basis functions,   616 primitive gaussians,   350 cartesian basis functions
    68 alpha electrons       68 beta electrons
       nuclear repulsion energy      1468.6811341450 Hartrees.
 NAtoms=   34 NActive=   34 NUniq=   34 SFac= 1.00D+00 NAtFMM=   60 NAOKFM=F Big=F
 Integral buffers will be    131072 words long.
 Raffenetti 2 integral format.
 Two-electron integral symmetry is turned on.
 One-electron integrals computed using PRISM.
 NBasis=   350 RedAO= T EigKep=  4.25D-04  NBF=   350
 NBsUse=   350 1.00D-06 EigRej= -1.00D+00 NBFU=   350
 Initial guess from the checkpoint file:  "chenxi-glucose.chk"
 B after Tr=     0.000000   -0.000000    0.000000
         Rot=    0.999435    0.016995    0.004030   -0.028718 Ang=   3.85 deg.
 ExpMin= 1.61D-01 ExpMax= 5.48D+03 ExpMxC= 8.25D+02 IAcc=2 IRadAn=         4 AccDes= 0.00D+00
 Harris functional with IExCor=  402 and IRadAn=       4 diagonalized for initial guess.
 HarFok:  IExCor=  402 AccDes= 0.00D+00 IRadAn=         4 IDoV= 1 UseB2=F ITyADJ=14
 ICtDFT=  3500011 ScaDFX=  1.000000  1.000000  1.000000  1.000000
 FoFCou: FMM=F IPFlag=           0 FMFlag=      100000 FMFlg1=           0
         NFxFlg=           0 DoJE=T BraDBF=F KetDBF=T FulRan=T
         wScrn=  0.000000 ICntrl=       500 IOpCl=  0 I1Cent=   200000004 NGrid=           0
         NMat0=    1 NMatS0=      1 NMatT0=    0 NMatD0=    1 NMtDS0=    0 NMtDT0=    0
 Petite list used in FoFCou.
 Requested convergence on RMS density matrix=1.00D-08 within 128 cycles.
 Requested convergence on MAX density matrix=1.00D-06.
 Requested convergence on             energy=1.00D-06.
 No special actions if energy rises.
 Integral accuracy reduced to 1.0D-05 until final iterations.
 Initial convergence to 1.0D-05 achieved.  Increase integral accuracy.
 SCF Done:  E(RB3LYP) =  -918.221067953     A.U. after   12 cycles
            NFock= 12  Conv=0.96D-08     -V/T= 2.0088
 Calling FoFJK, ICntrl=      2127 FMM=F ISym2X=0 I1Cent= 0 IOpClX= 0 NMat=1 NMatS=1 NMatT=0.
 ***** Axes restored to original set *****
 -------------------------------------------------------------------
 Center     Atomic                   Forces (Hartrees/Bohr)
 Number     Number              X              Y              Z
 -------------------------------------------------------------------
      1        8           0.006505462   -0.000129825   -0.006128533
      2        6           0.005406994    0.010716828   -0.002615624
      3        6           0.017815731    0.001027868    0.002203867
      4        6           0.008496339   -0.011730547    0.005623361
      5        6          -0.009328551   -0.013760107    0.004768836
      6        6          -0.015811585   -0.000182943   -0.001481873
      7        6          -0.008472906    0.013711812   -0.007316471
      8        8          -0.002373529   -0.003117026    0.002622389
      9        6          -0.006833184    0.000265583    0.004737310
     10        6           0.001344796   -0.000349355   -0.004627980
     11        6          -0.005342180    0.002838790   -0.000589021
     12        8           0.001912319   -0.006854372    0.000964752
     13        8          -0.003688663    0.000891066    0.001129656
     14        6          -0.001143745    0.000621077   -0.003336200
     15        6           0.002412733    0.000234853    0.003864889
     16        6          -0.001259241    0.002648746   -0.001851304
     17        8           0.006853790    0.000243839    0.006509405
     18        8           0.004195404    0.001543003   -0.000009122
     19        1          -0.002061208    0.000326321   -0.000597865
     20        1          -0.001054246    0.002363230   -0.001089027
     21        1           0.001138618    0.001891157   -0.000635275
     22        1           0.002735728    0.000374713    0.000206840
     23        1           0.001365081   -0.001889982    0.000300596
     24        1           0.001017592    0.000952743   -0.003968645
     25        1           0.000315068   -0.003046471    0.000973408
     26        1           0.000868004    0.001569095    0.002485568
     27        1           0.001336504    0.001074456   -0.003647586
     28        1           0.000877955   -0.000424153   -0.000220639
     29        1           0.000910486    0.002823288   -0.000775417
     30        1          -0.001466010    0.000937608    0.003079411
     31        1          -0.000441858   -0.003032567   -0.002439760
     32        1          -0.002156634   -0.001368486   -0.000972086
     33        1          -0.003221118   -0.001080871    0.003140778
     34        1          -0.000853943   -0.000089371   -0.000308638
 -------------------------------------------------------------------
 Cartesian Forces:  Max     0.017815731 RMS     0.004630404

 GradGradGradGradGradGradGradGradGradGradGradGradGradGradGradGradGradGrad
 Berny optimization.
 Using GEDIIS/GDIIS optimizer.
 FormGI is forming the generalized inverse of G from B-inverse, IUseBI=4.
 Internal  Forces:  Max     0.015251828 RMS     0.003736379
 Search for a local minimum.
 Step number   5 out of a maximum of  197
 All quantities printed in internal units (Hartrees-Bohrs-Radians)
 Mixed Optimization -- RFO/linear search
 Update second derivatives using D2CorX and points    3    5    4
 DE=  1.96D-03 DEPred=-7.31D-03 R=-2.68D-01
 Trust test=-2.68D-01 RLast= 6.64D-01 DXMaxT set to 2.52D-01
 ITU= -1  0  0  1  0
 Use linear search instead of GDIIS.
     Eigenvalues ---    0.00541   0.00718   0.01002   0.01474   0.01566
     Eigenvalues ---    0.01577   0.01606   0.01608   0.01861   0.02103
     Eigenvalues ---    0.02640   0.02781   0.02803   0.02823   0.02844
     Eigenvalues ---    0.02863   0.02873   0.02874   0.02880   0.03470
     Eigenvalues ---    0.03744   0.04104   0.04576   0.04726   0.04928
     Eigenvalues ---    0.05217   0.05451   0.05897   0.06053   0.06362
     Eigenvalues ---    0.06822   0.07299   0.07350   0.07609   0.07885
     Eigenvalues ---    0.09314   0.10963   0.10997   0.12209   0.14400
     Eigenvalues ---    0.15879   0.15993   0.15996   0.15999   0.16000
     Eigenvalues ---    0.16000   0.16000   0.16010   0.16086   0.16712
     Eigenvalues ---    0.17018   0.18341   0.19570   0.21732   0.21961
     Eigenvalues ---    0.22009   0.22967   0.24153   0.24929   0.25992
     Eigenvalues ---    0.27832   0.28885   0.29846   0.30137   0.30310
     Eigenvalues ---    0.30864   0.31756   0.31936   0.31996   0.32036
     Eigenvalues ---    0.32070   0.32357   0.33105   0.33315   0.33354
     Eigenvalues ---    0.33393   0.33512   0.41593   0.42532   0.43435
     Eigenvalues ---    0.43913   0.44313   0.44547   0.44840   0.50192
     Eigenvalues ---    0.50263   0.50449   0.52671   0.54869   0.55066
     Eigenvalues ---    0.55557   0.55641   0.55728   0.56617   0.57086
     Eigenvalues ---    0.57764
 RFO step:  Lambda=-3.85510084D-03 EMin= 5.40882593D-03
 Quartic linear search produced a step of -0.60546.
 Iteration  1 RMS(Cart)=  0.09015009 RMS(Int)=  0.00798332
 Iteration  2 RMS(Cart)=  0.01240537 RMS(Int)=  0.00019642
 Iteration  3 RMS(Cart)=  0.00024496 RMS(Int)=  0.00012751
 Iteration  4 RMS(Cart)=  0.00000010 RMS(Int)=  0.00012751
 Variable       Old X    -DE/DX   Delta X   Delta X   Delta X     New X
                                 (Linear)    (Quad)   (Total)
    R1        2.61637  -0.00250  -0.00138   0.00237   0.00099   2.61736
    R2        2.68890  -0.00202   0.00327  -0.00113   0.00214   2.69105
    R3        2.62011   0.01245   0.02168   0.00107   0.02275   2.64286
    R4        2.61772   0.01338   0.02406  -0.00110   0.02295   2.64067
    R5        2.60590   0.01292   0.02327  -0.00076   0.02252   2.62841
    R6        2.05763  -0.00209  -0.00762   0.00218  -0.00545   2.05218
    R7        2.61185   0.01525   0.02504   0.00097   0.02602   2.63787
    R8        2.06073  -0.00278  -0.00859   0.00170  -0.00689   2.05384
    R9        2.60695   0.01437   0.02529  -0.00032   0.02498   2.63193
   R10        2.05842  -0.00230  -0.00797   0.00209  -0.00588   2.05254
   R11        2.61522   0.01333   0.02284   0.00057   0.02341   2.63863
   R12        2.06107  -0.00275  -0.00873   0.00195  -0.00678   2.05429
   R13        2.05270  -0.00225  -0.00842   0.00293  -0.00549   2.04721
   R14        2.65369  -0.00321  -0.00529   0.00157  -0.00365   2.65004
   R15        2.72468  -0.00113   0.00001   0.00749   0.00761   2.73228
   R16        2.90742  -0.00232  -0.00141   0.00018  -0.00135   2.90607
   R17        2.07775  -0.00283  -0.01031   0.00312  -0.00719   2.07056
   R18        2.92495  -0.00206   0.01283  -0.01428  -0.00131   2.92364
   R19        2.90294  -0.00556   0.00234  -0.00287  -0.00059   2.90235
   R20        2.68350   0.00247   0.00917  -0.00348   0.00568   2.68918
   R21        2.08363  -0.00281  -0.00957   0.00311  -0.00646   2.07717
   R22        2.92193  -0.00438   0.00006  -0.00587  -0.00581   2.91613
   R23        2.08412  -0.00216  -0.00986   0.00393  -0.00593   2.07819
   R24        2.65652   0.00568   0.00786   0.00057   0.00844   2.66496
   R25        1.82979   0.00308   0.00391  -0.00030   0.00360   1.83339
   R26        2.69401   0.00189   0.00995  -0.00549   0.00447   2.69848
   R27        1.82406   0.00008   0.00134  -0.00066   0.00069   1.82475
   R28        2.65534   0.00693   0.01007  -0.00290   0.00717   2.66251
   R29        2.08813  -0.00269  -0.00721   0.00104  -0.00617   2.08196
   R30        2.08059  -0.00326  -0.01062   0.00231  -0.00831   2.07228
   R31        2.89586   0.00168   0.00509   0.00557   0.01055   2.90641
   R32        2.08039  -0.00232  -0.00736   0.00115  -0.00621   2.07418
   R33        2.09250  -0.00215  -0.00728   0.00249  -0.00479   2.08771
   R34        1.82916   0.00292   0.00498  -0.00271   0.00226   1.83142
   R35        1.82300   0.00065   0.00206  -0.00044   0.00162   1.82462
    A1        2.08075  -0.00166  -0.00158  -0.01093  -0.01251   2.06825
    A2        2.01523  -0.00230  -0.01173   0.00643  -0.00525   2.00998
    A3        2.17964  -0.00013   0.00035  -0.00486  -0.00445   2.17518
    A4        2.08819   0.00244   0.01103  -0.00134   0.00971   2.09790
    A5        2.09996  -0.00139  -0.00791   0.00114  -0.00678   2.09318
    A6        2.07276   0.00015   0.00155   0.00005   0.00160   2.07436
    A7        2.11035   0.00124   0.00633  -0.00115   0.00519   2.11554
    A8        2.09990   0.00034   0.00280  -0.00112   0.00167   2.10158
    A9        2.08579  -0.00054  -0.00434   0.00149  -0.00286   2.08294
   A10        2.09749   0.00020   0.00155  -0.00037   0.00118   2.09867
   A11        2.08086  -0.00015  -0.00046   0.00110   0.00065   2.08151
   A12        2.10150   0.00012   0.00034  -0.00049  -0.00016   2.10135
   A13        2.10081   0.00003   0.00013  -0.00062  -0.00050   2.10031
   A14        2.11240  -0.00017   0.00188  -0.00145   0.00043   2.11283
   A15        2.09320   0.00042   0.00180  -0.00004   0.00176   2.09496
   A16        2.07755  -0.00025  -0.00368   0.00148  -0.00220   2.07535
   A17        2.08504  -0.00107  -0.00732   0.00163  -0.00571   2.07933
   A18        2.11258   0.00032   0.00184  -0.00197  -0.00013   2.11245
   A19        2.08522   0.00074   0.00547   0.00020   0.00568   2.09089
   A20        2.10352  -0.00952  -0.02325   0.00751  -0.01549   2.08803
   A21        1.97846  -0.00106  -0.00201   0.00614   0.00413   1.98259
   A22        1.91712  -0.00849  -0.02402   0.00349  -0.02069   1.89643
   A23        1.88391   0.00544   0.03270  -0.02621   0.00639   1.89031
   A24        1.97528   0.00590   0.00587  -0.00297   0.00325   1.97852
   A25        1.83373  -0.00200  -0.01415   0.01689   0.00270   1.83643
   A26        1.86791   0.00085   0.00480   0.00133   0.00596   1.87387
   A27        2.00408  -0.00567   0.00708  -0.01065  -0.00323   2.00085
   A28        1.94887   0.00637   0.01478  -0.00455   0.01005   1.95892
   A29        1.86825  -0.00173  -0.01605   0.00905  -0.00703   1.86122
   A30        1.86564  -0.00319  -0.01050   0.00211  -0.00829   1.85736
   A31        1.83758   0.00498  -0.00629   0.01433   0.00787   1.84545
   A32        1.93698  -0.00081   0.01049  -0.00980   0.00074   1.93773
   A33        1.90456   0.00944   0.01075   0.00553   0.01655   1.92111
   A34        2.00060  -0.00758  -0.02937   0.02464  -0.00518   1.99542
   A35        1.77721  -0.00050   0.00479  -0.00355   0.00085   1.77806
   A36        2.08477  -0.00512   0.00045  -0.03353  -0.03284   2.05193
   A37        1.86970  -0.00285  -0.00649   0.00556  -0.00071   1.86900
   A38        1.79120   0.00727   0.02317   0.00445   0.02759   1.81879
   A39        1.88523  -0.00302  -0.01473   0.00692  -0.00780   1.87742
   A40        1.88845  -0.00163  -0.00965   0.00159  -0.00807   1.88038
   A41        2.07243  -0.00715   0.00643  -0.01970  -0.01310   2.05933
   A42        1.86148   0.00075  -0.02645   0.01353  -0.01286   1.84862
   A43        1.87755   0.00060   0.00098   0.00504   0.00644   1.88399
   A44        1.94932   0.00078  -0.00335   0.00814   0.00472   1.95404
   A45        1.82335   0.00596   0.02324  -0.00800   0.01549   1.83884
   A46        1.86939  -0.00035  -0.00085   0.00203   0.00130   1.87068
   A47        1.83002  -0.00027  -0.01275   0.00858  -0.00430   1.82572
   A48        1.97129  -0.00247  -0.00332   0.01904   0.01562   1.98691
   A49        1.90127  -0.00000  -0.00933  -0.00772  -0.01698   1.88429
   A50        1.91217   0.00319   0.01224  -0.00685   0.00546   1.91763
   A51        1.93490   0.00018   0.02067  -0.01409   0.00659   1.94150
   A52        1.91315  -0.00060  -0.00727   0.00074  -0.00613   1.90702
   A53        2.00246  -0.00615   0.00163  -0.01006  -0.00852   1.99394
   A54        1.89876   0.00351   0.00787   0.00937   0.01709   1.91586
   A55        1.86845   0.00035  -0.00937  -0.00416  -0.01352   1.85492
   A56        1.89735   0.00140  -0.00275   0.01159   0.00896   1.90631
   A57        1.90486   0.00162   0.00921  -0.00555   0.00356   1.90842
   A58        1.88902  -0.00053  -0.00722  -0.00110  -0.00827   1.88076
   A59        1.89813  -0.00465  -0.01844   0.00041  -0.01802   1.88010
   A60        1.90914  -0.00115  -0.00729   0.00210  -0.00519   1.90395
    D1        3.12976   0.00216   0.00304   0.06668   0.06980  -3.08363
    D2       -0.02961   0.00237  -0.01043   0.08140   0.07088   0.04127
    D3       -1.18231   0.00041   0.02767  -0.05609  -0.02842  -1.21073
    D4        2.87204   0.00031   0.04052  -0.05982  -0.01910   2.85294
    D5        0.84120   0.00082   0.03015  -0.04854  -0.01858   0.82263
    D6        3.11727   0.00003  -0.01073   0.01052  -0.00025   3.11701
    D7       -0.00831  -0.00003  -0.00847   0.00775  -0.00076  -0.00907
    D8       -0.00755  -0.00015   0.00222  -0.00333  -0.00114  -0.00868
    D9       -3.13313  -0.00021   0.00447  -0.00610  -0.00164  -3.13477
   D10       -3.11403  -0.00002   0.01111  -0.01025   0.00079  -3.11324
   D11        0.05609   0.00021   0.01134  -0.00476   0.00651   0.06260
   D12        0.00909   0.00017  -0.00338   0.00511   0.00177   0.01086
   D13       -3.10397   0.00039  -0.00315   0.01060   0.00749  -3.09648
   D14        0.00141   0.00003   0.00087  -0.00150  -0.00065   0.00076
   D15       -3.13853   0.00002  -0.00013   0.00015   0.00002  -3.13851
   D16        3.12664   0.00008  -0.00149   0.00135  -0.00017   3.12647
   D17       -0.01329   0.00007  -0.00249   0.00300   0.00050  -0.01280
   D18        0.00310   0.00007  -0.00278   0.00448   0.00171   0.00480
   D19        3.13865   0.00001  -0.00168   0.00230   0.00063   3.13928
   D20       -3.14016   0.00008  -0.00178   0.00282   0.00103  -3.13913
   D21       -0.00461   0.00002  -0.00068   0.00063  -0.00005  -0.00466
   D22       -0.00147  -0.00005   0.00159  -0.00267  -0.00106  -0.00253
   D23        3.13113  -0.00010   0.00116  -0.00297  -0.00181   3.12932
   D24       -3.13703   0.00001   0.00050  -0.00048   0.00002  -3.13701
   D25       -0.00443  -0.00004   0.00006  -0.00079  -0.00073  -0.00516
   D26       -0.00464  -0.00005   0.00150  -0.00214  -0.00063  -0.00527
   D27        3.10887  -0.00029   0.00122  -0.00757  -0.00638   3.10250
   D28       -3.13732  -0.00001   0.00191  -0.00183   0.00009  -3.13723
   D29       -0.02380  -0.00024   0.00162  -0.00727  -0.00565  -0.02946
   D30       -1.34610   0.00547   0.07208  -0.04172   0.03028  -1.31583
   D31        0.85212  -0.00212   0.04245  -0.03426   0.00804   0.86016
   D32        2.88411   0.00070   0.04250  -0.02384   0.01858   2.90269
   D33       -0.84661   0.00032  -0.01289  -0.01036  -0.02344  -0.87005
   D34        1.54450  -0.00502  -0.02986  -0.02980  -0.06002   1.48449
   D35       -2.81916   0.00022  -0.01197  -0.01702  -0.02935  -2.84852
   D36       -2.80537  -0.00148  -0.04044   0.06948   0.02900  -2.77637
   D37        1.39677  -0.00384  -0.04547   0.06206   0.01657   1.41334
   D38       -0.73339  -0.00142  -0.02768   0.05388   0.02622  -0.70717
   D39        1.24720   0.00226  -0.02301   0.06071   0.03776   1.28497
   D40       -0.83383  -0.00010  -0.02803   0.05329   0.02533  -0.80851
   D41       -2.96399   0.00233  -0.01024   0.04511   0.03498  -2.92902
   D42       -0.76450   0.00098  -0.01194   0.04097   0.02898  -0.73552
   D43       -2.84553  -0.00138  -0.01697   0.03355   0.01654  -2.82899
   D44        1.30749   0.00104   0.00082   0.02537   0.02619   1.33369
   D45        0.86481   0.00139  -0.02627   0.01727  -0.00902   0.85579
   D46       -1.48452   0.00779   0.00642   0.00776   0.01416  -1.47036
   D47        2.77596   0.00370  -0.01908   0.01832  -0.00086   2.77511
   D48        2.99214  -0.00212  -0.02295   0.00843  -0.01460   2.97753
   D49        0.64281   0.00429   0.00974  -0.00107   0.00858   0.65139
   D50       -1.37989   0.00019  -0.01576   0.00949  -0.00644  -1.38633
   D51       -1.16786  -0.00040  -0.01177  -0.00049  -0.01225  -1.18011
   D52        2.76599   0.00600   0.02092  -0.00999   0.01093   2.77692
   D53        0.74329   0.00191  -0.00458   0.00057  -0.00409   0.73921
   D54        1.22177   0.00320   0.05175   0.02026   0.07195   1.29372
   D55       -0.90739   0.00297   0.04818   0.00506   0.05321  -0.85418
   D56       -2.94505   0.00159   0.05769   0.00376   0.06153  -2.88351
   D57       -0.95013   0.00128   0.03580   0.03184   0.06748  -0.88265
   D58       -3.07929   0.00104   0.03223   0.01665   0.04874  -3.03054
   D59        1.16624  -0.00033   0.04174   0.01534   0.05707   1.22331
   D60       -3.01127   0.00128   0.03170   0.03506   0.06673  -2.94455
   D61        1.14275   0.00104   0.02813   0.01986   0.04799   1.19074
   D62       -0.89490  -0.00034   0.03764   0.01856   0.05631  -0.83859
   D63        1.00950   0.00219  -0.00382   0.00203  -0.00203   1.00747
   D64       -3.06841  -0.00302   0.00750  -0.01300  -0.00538  -3.07380
   D65       -1.07346   0.00069  -0.00063   0.00019  -0.00032  -1.07378
   D66       -1.64660   0.00485   0.12988   0.11080   0.24069  -1.40591
   D67        0.57270   0.00097   0.10663   0.11890   0.22564   0.79835
   D68        2.57348   0.00122   0.09365   0.13021   0.22389   2.79737
   D69        0.66198   0.00533   0.11394   0.11080   0.22494   0.88692
   D70        2.88129   0.00145   0.09069   0.11890   0.20989   3.09118
   D71       -1.40112   0.00169   0.07771   0.13020   0.20814  -1.19298
   D72        2.72551   0.00436   0.12386   0.10259   0.22611   2.95162
   D73       -1.33836   0.00048   0.10060   0.11069   0.21106  -1.12730
   D74        0.66241   0.00073   0.08763   0.12199   0.20931   0.87172
   D75        0.40536  -0.00012  -0.00219  -0.00865  -0.01079   0.39457
   D76        2.53529   0.00126   0.00709   0.00535   0.01234   2.54763
   D77       -1.69095   0.00235   0.00202   0.00750   0.00958  -1.68137
   D78        2.87566   0.00070  -0.00176   0.00170   0.00004   2.87570
   D79       -1.28723  -0.00070  -0.00677   0.02562   0.01900  -1.26823
   D80        0.82651   0.00076   0.00655   0.01294   0.01923   0.84575
   D81        0.92632  -0.00034   0.00200  -0.00911  -0.00692   0.91941
   D82       -1.25085   0.00402   0.03715  -0.01913   0.01807  -1.23278
   D83        3.01750   0.00071   0.02648  -0.02088   0.00534   3.02284
   D84        0.86301  -0.00148  -0.02205  -0.03055  -0.05239   0.81061
   D85       -1.32877   0.00294  -0.02749  -0.03186  -0.05932  -1.38810
   D86        2.88746   0.00053  -0.03289  -0.03108  -0.06387   2.82358
   D87       -1.16988  -0.00171  -0.01204  -0.04835  -0.06030  -1.23018
   D88        2.92153   0.00270  -0.01747  -0.04966  -0.06723   2.85430
   D89        0.85457   0.00029  -0.02288  -0.04887  -0.07178   0.78280
   D90        2.98648  -0.00359  -0.04113  -0.02697  -0.06803   2.91845
   D91        0.79470   0.00083  -0.04656  -0.02828  -0.07496   0.71974
   D92       -1.27226  -0.00159  -0.05197  -0.02750  -0.07951  -1.35177
         Item               Value     Threshold  Converged?
 Maximum Force            0.015252     0.000450     NO 
 RMS     Force            0.003736     0.000300     NO 
 Maximum Displacement     0.671399     0.001800     NO 
 RMS     Displacement     0.097210     0.001200     NO 
 Predicted change in Energy=-2.699607D-03
 GradGradGradGradGradGradGradGradGradGradGradGradGradGradGradGradGradGrad

                          Input orientation:                          
 ---------------------------------------------------------------------
 Center     Atomic      Atomic             Coordinates (Angstroms)
 Number     Number       Type             X           Y           Z
 ---------------------------------------------------------------------
      1          8           0       -6.231416   -0.138181    1.049811
      2          6           0       -7.037260   -1.206878    1.405986
      3          6           0       -6.365067   -2.297478    1.966936
      4          6           0       -7.081790   -3.412803    2.387592
      5          6           0       -8.470616   -3.452320    2.252915
      6          6           0       -9.130938   -2.364420    1.687034
      7          6           0       -8.426334   -1.238214    1.257089
      8          8           0       -7.411453    0.868794   -0.735288
      9          6           0       -6.849709    1.038281    0.538397
     10          6           0       -5.562401    2.003318   -1.881308
     11          6           0       -6.549780    0.812315   -1.894964
     12          8           0       -3.814117    1.265807   -0.291974
     13          8           0       -6.641948    3.376515    0.570404
     14          6           0       -5.974891   -0.588558   -2.192219
     15          6           0       -5.839817    2.195797    0.610343
     16          6           0       -4.828488    2.211387   -0.548291
     17          8           0       -4.857167   -1.016079   -1.448563
     18          8           0       -4.555845    1.879892   -2.879654
     19          1           0       -5.285994   -2.247132    2.078248
     20          1           0       -6.550029   -4.253804    2.824840
     21          1           0       -9.029880   -4.324270    2.579510
     22          1           0      -10.210997   -2.386575    1.565662
     23          1           0       -8.956257   -0.418767    0.786657
     24          1           0       -7.690590    1.296863    1.191541
     25          1           0       -6.162256    2.911277   -2.036252
     26          1           0       -7.261031    0.991649   -2.714332
     27          1           0       -3.537835    0.894323   -1.144580
     28          1           0       -6.090012    4.116824    0.852755
     29          1           0       -6.821458   -1.287886   -2.102386
     30          1           0       -5.650554   -0.605378   -3.239627
     31          1           0       -5.299005    2.114497    1.562002
     32          1           0       -4.383904    3.221718   -0.593953
     33          1           0       -5.070227   -0.910977   -0.508988
     34          1           0       -4.977035    1.808363   -3.745544
 ---------------------------------------------------------------------
                    Distance matrix (angstroms):
                    1          2          3          4          5
     1  O    0.000000
     2  C    1.385048   0.000000
     3  C    2.349796   1.398541   0.000000
     4  C    3.638124   2.414879   1.390897   0.000000
     5  C    4.176720   2.795319   2.418426   1.395901   0.000000
     6  C    3.710716   2.408812   2.780804   2.406013   1.392758
     7  C    2.463879   1.397382   2.423787   2.795474   2.428146
     8  O    2.364967   3.005577   4.292111   5.309721   5.359405
     9  C    1.424042   2.414255   3.660996   4.825509   5.072712
    10  C    3.691214   4.825647   5.826671   7.061616   7.437305
    11  C    3.110708   3.900135   4.961774   6.039450   6.251530
    12  O    3.100792   4.402942   4.930215   6.304535   7.100717
    13  O    3.570918   4.675678   5.849886   7.042051   7.266902
    14  C    3.283201   3.802372   4.513448   5.493292   5.847136
    15  C    2.407060   3.693929   4.722896   6.013111   6.443630
    16  C    3.169008   4.514688   5.386771   6.732629   7.293109
    17  O    2.983478   3.596896   3.947325   5.040766   5.717799
    18  O    4.724495   5.835433   6.649296   7.882696   8.372645
    19  H    2.529660   2.144994   1.085967   2.163184   3.409517
    20  H    4.493394   3.396218   2.144160   1.086847   2.158270
    21  H    5.262577   3.881472   3.403581   2.159319   1.086157
    22  H    4.599830   3.389659   3.867834   3.394209   2.153383
    23  H    2.751860   2.165003   3.411287   3.878257   3.404145
    24  H    2.051494   2.596449   3.908649   4.897156   4.928458
    25  H    4.339097   5.438184   6.572502   7.772383   8.013792
    26  H    4.062684   4.675534   5.790974   6.742474   6.773884
    27  H    3.624472   4.813150   5.278481   6.602060   7.400582
    28  H    4.261913   5.435545   6.516159   7.748203   8.057275
    29  H    3.406805   3.515936   4.217458   4.974229   5.135479
    30  H    4.353729   4.885333   5.521053   6.449471   6.798960
    31  H    2.491243   3.751987   4.556971   5.866087   6.444062
    32  H    4.171832   5.536471   6.398803   7.757904   8.327584
    33  H    2.091753   2.761141   3.119165   4.323852   5.064502
    34  H    5.325217   6.314624   7.170564   8.325018   8.709846
                    6          7          8          9         10
     6  C    0.000000
     7  C    1.396301   0.000000
     8  O    4.390666   3.072302   0.000000
     9  C    4.254614   2.860890   1.402339   0.000000
    10  C    6.674178   5.344079   2.453467   2.905758   0.000000
    11  C    5.439185   4.202567   1.445862   2.462166   1.547124
    12  O    6.735251   5.471953   3.646227   3.155330   2.475156
    13  O    6.356120   4.995127   2.930125   2.347665   3.010314
    14  C    5.306875   4.281279   2.512017   3.296691   2.642846
    15  C    5.725933   4.347503   2.457986   1.537824   2.514425
    16  C    6.666765   5.301287   2.917058   2.577286   1.535856
    17  O    5.469470   4.484289   3.253595   3.484053   3.130715
    18  O    7.733065   6.466522   3.711484   4.201570   1.423054
    19  H    3.866575   3.399110   4.705588   3.950986   5.815566
    20  H    3.394918   3.882286   6.297426   5.772676   7.891439
    21  H    2.155862   3.411276   6.369860   6.138097   8.482964
    22  H    1.087083   2.144521   4.871267   4.907460   7.263760
    23  H    2.150989   1.083337   2.522014   2.573357   4.950030
    24  H    3.965489   2.640499   1.993447   1.095693   3.804033
    25  H    7.106962   5.761113   2.724837   3.257226   1.099192
    26  H    5.842240   4.701320   1.988550   3.278964   2.145402
    27  H    7.065426   5.849201   3.895265   3.717747   2.423119
    28  H    7.207619   5.856477   3.849388   3.186439   3.495766
    29  H    4.566434   3.723462   2.620748   3.519315   3.530740
    30  H    6.283254   5.322207   3.397891   4.291044   2.942465
    31  H    5.895765   4.594979   3.360321   2.147253   3.455159
    32  H    7.677380   6.297506   3.836961   3.482787   2.128529
    33  H    4.839874   3.806516   2.949599   2.839574   3.258622
    34  H    8.011237   6.797473   3.983820   4.738363   1.963679
                   11         12         13         14         15
    11  C    0.000000
    12  O    3.202981   0.000000
    13  O    3.558322   3.632549   0.000000
    14  C    1.543148   3.423237   4.878408   0.000000
    15  C    2.948666   2.404687   1.427972   3.952877   0.000000
    16  C    2.594952   1.410236   2.428506   3.443317   1.538007
    17  O    2.531252   2.762726   5.153305   1.408938   3.939650
    18  O    2.466802   2.761041   4.300536   2.929079   3.732085
    19  H    5.171440   4.486103   5.978094   4.632746   4.711803
    20  H    6.924025   6.904046   7.956928   6.239848   6.856074
    21  H    7.249574   8.166919   8.309080   6.786597   7.520997
    22  H    5.967691   7.596761   6.851412   5.941307   6.404528
    23  H    3.807596   5.517503   4.450501   4.217947   4.071760
    24  H    3.326071   4.150762   2.410480   4.236540   2.138044
    25  H    2.139107   3.356163   2.690949   3.508315   2.760497
    26  H    1.099728   4.221872   4.106135   2.103286   3.810943
    27  H    3.105096   0.970190   4.328737   3.039034   3.173754
    28  H    4.322167   3.823402   0.965615   5.605867   1.952359
    29  H    2.127834   4.340857   5.378909   1.101728   4.523114
    30  H    2.150949   3.944933   5.599525   1.096604   4.764943
    31  H    3.900094   2.522378   2.092714   4.675201   1.097608
    32  H    3.491256   2.059474   2.545280   4.427629   2.150006
    33  H    2.660779   2.522558   4.692333   1.937948   3.390755
    34  H    2.624935   3.684276   4.884511   3.025519   4.457382
                   16         17         18         19         20
    16  C    0.000000
    17  O    3.350798   0.000000
    18  O    2.370543   3.244297   0.000000
    19  H    5.194844   3.760023   6.492013   0.000000
    20  H    7.492690   5.622332   8.610473   2.486346   0.000000
    21  H    8.375539   6.676903   9.397398   4.310737   2.492953
    22  H    7.387926   6.295022   8.363272   4.953569   4.298228
    23  H    5.073290   4.706966   6.171653   4.299065   4.965041
    24  H    3.472031   4.510890   5.171187   4.373584   5.897326
    25  H    2.117265   4.180043   2.087017   6.656285   8.667120
    26  H    3.478040   3.378122   2.852077   6.112225   7.661771
    27  H    1.938040   2.341512   2.240128   4.828190   7.164693
    28  H    2.680497   5.758703   4.613936   6.530561   8.612094
    29  H    4.316486   2.088014   3.971393   4.555821   5.757422
    30  H    3.981614   2.001512   2.739441   5.577459   7.134272
    31  H    2.164281   4.365687   4.509504   4.392094   6.611738
    32  H    1.104766   4.348937   2.656029   6.153271   8.500804
    33  H    3.131955   0.969145   3.697783   2.919872   4.947597
    34  H    3.225976   3.642521   0.965548   7.103453   9.077121
                   21         22         23         24         25
    21  H    0.000000
    22  H    2.485476   0.000000
    23  H    4.297987   2.460384   0.000000
    24  H    5.942835   4.478854   2.170076   0.000000
    25  H    9.048849   7.578477   5.183093   3.919284   0.000000
    26  H    7.707956   6.199438   4.137631   3.941258   2.313454
    27  H    8.441867   7.914594   5.900270   4.781723   3.427939
    28  H    9.103658   7.732073   5.365754   3.260185   3.131281
    29  H    6.001409   5.113772   3.695850   4.276245   4.251104
    30  H    7.688456   6.860109   5.212817   5.235983   3.751909
    31  H    7.510824   6.662382   4.515981   2.554495   3.785167
    32  H    9.412645   8.370895   6.005466   4.222230   2.310657
    33  H    6.071922   5.736643   4.125796   3.825266   4.258485
    34  H    9.697476   8.555745   6.429243   5.656838   2.354326
                   26         27         28         29         30
    26  H    0.000000
    27  H    4.041756   0.000000
    28  H    4.884886   4.570281   0.000000
    29  H    2.400829   4.057291   6.203125   0.000000
    30  H    2.328104   3.331953   6.264177   1.769223   0.000000
    31  H    4.837083   3.451974   2.266724   5.227027   5.529643
    32  H    4.212728   2.536886   2.409353   5.343553   4.821894
    33  H    3.644606   2.451798   5.307833   2.397455   2.808303
    34  H    2.635728   3.109948   5.264225   3.960886   2.556507
                   31         32         33         34
    31  H    0.000000
    32  H    2.590654   0.000000
    33  H    3.673531   4.190158   0.000000
    34  H    5.326108   3.504555   4.228332   0.000000
 Stoichiometry    C12H16O6
 Framework group  C1[X(C12H16O6)]
 Deg. of freedom    96
 Full point group                 C1      NOp   1
 Largest Abelian subgroup         C1      NOp   1
 Largest concise Abelian subgroup C1      NOp   1
                         Standard orientation:                         
 ---------------------------------------------------------------------
 Center     Atomic      Atomic             Coordinates (Angstroms)
 Number     Number       Type             X           Y           Z
 ---------------------------------------------------------------------
      1          8           0       -0.672894    0.440698    0.713186
      2          6           0       -1.988748    0.249339    0.325542
      3          6           0       -2.794840   -0.407041    1.261116
      4          6           0       -4.140741   -0.624919    0.986027
      5          6           0       -4.694300   -0.193031   -0.220449
      6          6           0       -3.882465    0.453817   -1.149043
      7          6           0       -2.528886    0.678067   -0.889826
      8          8           0        0.504071    0.479130   -1.337751
      9          6           0        0.192767    1.165164   -0.154957
     10          6           0        2.735224   -0.182045   -0.560385
     11          6           0        1.448448   -0.615128   -1.302165
     12          8           0        2.103017   -0.380505    1.824427
     13          8           0        1.973310    2.694451   -0.105142
     14          6           0        0.829569   -1.976935   -0.922988
     15          6           0        1.433792    1.602837    0.640783
     16          6           0        2.494516    0.499810    0.794602
     17          8           0        0.602179   -2.242897    0.441806
     18          8           0        3.607225   -1.278341   -0.309722
     19          1           0       -2.353934   -0.725104    2.201202
     20          1           0       -4.759076   -1.133410    1.721102
     21          1           0       -5.744850   -0.365189   -0.435956
     22          1           0       -4.297856    0.785201   -2.097402
     23          1           0       -1.907890    1.150594   -1.641292
     24          1           0       -0.326076    2.074570   -0.477949
     25          1           0        3.223356    0.573703   -1.191889
     26          1           0        1.709199   -0.723678   -2.365005
     27          1           0        2.402908   -1.269975    1.579119
     28          1           0        2.601209    3.157665    0.463706
     29          1           0       -0.092483   -2.066350   -1.519336
     30          1           0        1.512644   -2.764754   -1.262532
     31          1           0        1.101259    1.926690    1.635411
     32          1           0        3.447775    0.985150    1.070738
     33          1           0        0.088628   -1.505368    0.804516
     34          1           0        3.833911   -1.699661   -1.148404
 ---------------------------------------------------------------------
 Rotational constants (GHZ):           0.8057611           0.2768424           0.2548355
 Standard basis: 6-31G(d,p) (6D, 7F)
 There are   350 symmetry adapted cartesian basis functions of A   symmetry.
 There are   350 symmetry adapted basis functions of A   symmetry.
   350 basis functions,   616 primitive gaussians,   350 cartesian basis functions
    68 alpha electrons       68 beta electrons
       nuclear repulsion energy      1471.2001998998 Hartrees.
 NAtoms=   34 NActive=   34 NUniq=   34 SFac= 1.00D+00 NAtFMM=   60 NAOKFM=F Big=F
 Integral buffers will be    131072 words long.
 Raffenetti 2 integral format.
 Two-electron integral symmetry is turned on.
 One-electron integrals computed using PRISM.
 NBasis=   350 RedAO= T EigKep=  4.64D-04  NBF=   350
 NBsUse=   350 1.00D-06 EigRej= -1.00D+00 NBFU=   350
 Lowest energy guess from the checkpoint file:  "chenxi-glucose.chk"
 B after Tr=     0.000000    0.000000    0.000000
         Rot=    0.999474    0.020544    0.003973   -0.024781 Ang=   3.72 deg.
 B after Tr=    -0.000000    0.000000   -0.000000
         Rot=    0.999986    0.003718    0.000219    0.003717 Ang=   0.60 deg.
 Requested convergence on RMS density matrix=1.00D-08 within 128 cycles.
 Requested convergence on MAX density matrix=1.00D-06.
 Requested convergence on             energy=1.00D-06.
 No special actions if energy rises.
 Integral accuracy reduced to 1.0D-05 until final iterations.
 Initial convergence to 1.0D-05 achieved.  Increase integral accuracy.
 SCF Done:  E(RB3LYP) =  -918.226415996     A.U. after   12 cycles
            NFock= 12  Conv=0.32D-08     -V/T= 2.0089
 Calling FoFJK, ICntrl=      2127 FMM=F ISym2X=0 I1Cent= 0 IOpClX= 0 NMat=1 NMatS=1 NMatT=0.
 ***** Axes restored to original set *****
 -------------------------------------------------------------------
 Center     Atomic                   Forces (Hartrees/Bohr)
 Number     Number              X              Y              Z
 -------------------------------------------------------------------
      1        8           0.002982569   -0.002332831   -0.005825210
      2        6          -0.000098938    0.000598003    0.001869877
      3        6           0.001901841    0.000520129    0.000748838
      4        6           0.000953230   -0.000990793    0.000323872
      5        6          -0.001192191   -0.001120697    0.000301078
      6        6          -0.001395703   -0.000514481    0.000036258
      7        6          -0.000839834    0.001543795   -0.001513105
      8        8           0.000476303   -0.002829808    0.000126030
      9        6          -0.001304172    0.003846961    0.001471086
     10        6          -0.000704783   -0.000172980    0.000175586
     11        6           0.000273893    0.000227084   -0.000910763
     12        8          -0.001023804   -0.000356527    0.000134977
     13        8          -0.001249278   -0.000041200    0.000763805
     14        6          -0.001090250    0.000623897    0.000652261
     15        6           0.000847057    0.000809339    0.001384526
     16        6           0.001567711   -0.000048234   -0.000513583
     17        8          -0.000498049    0.000353466    0.000353053
     18        8           0.000879849    0.000231773    0.000095373
     19        1          -0.000437614    0.000125391   -0.000167790
     20        1          -0.000268585    0.000432223   -0.000226704
     21        1           0.000262363    0.000407398   -0.000097549
     22        1           0.000583743    0.000072701    0.000103667
     23        1           0.000378410   -0.000749145   -0.000132813
     24        1          -0.000167302    0.000646033   -0.002101438
     25        1           0.000010290   -0.000381746    0.000519679
     26        1           0.000488412   -0.000311890    0.000038224
     27        1          -0.001393318   -0.001540907    0.000995509
     28        1           0.000294622   -0.000123186   -0.000600600
     29        1           0.000226865   -0.000409712    0.000148585
     30        1          -0.001350599    0.001110823    0.000323477
     31        1           0.000849179   -0.001230396   -0.000877577
     32        1          -0.000703717    0.000144188    0.000407677
     33        1           0.000916928    0.001351055    0.001994011
     34        1          -0.000175128    0.000110274   -0.000000319
 -------------------------------------------------------------------
 Cartesian Forces:  Max     0.005825210 RMS     0.001159303

 GradGradGradGradGradGradGradGradGradGradGradGradGradGradGradGradGradGrad
 Berny optimization.
 Using GEDIIS/GDIIS optimizer.
 FormGI is forming the generalized inverse of G from B-inverse, IUseBI=4.
 Internal  Forces:  Max     0.004523836 RMS     0.001230293
 Search for a local minimum.
 Step number   6 out of a maximum of  197
 All quantities printed in internal units (Hartrees-Bohrs-Radians)
 Mixed Optimization -- RFO/linear search
 Update second derivatives using D2CorX and points    4    6
 DE= -3.39D-03 DEPred=-2.70D-03 R= 1.25D+00
 TightC=F SS=  1.41D+00  RLast= 3.83D-01 DXNew= 4.2426D-01 1.1475D+00
 Trust test= 1.25D+00 RLast= 3.83D-01 DXMaxT set to 4.24D-01
 ITU=  1 -1  0  0  1  0
 Use linear search instead of GDIIS.
     Eigenvalues ---    0.00559   0.00713   0.00999   0.01426   0.01560
     Eigenvalues ---    0.01578   0.01607   0.01647   0.01803   0.02112
     Eigenvalues ---    0.02635   0.02782   0.02803   0.02822   0.02844
     Eigenvalues ---    0.02863   0.02873   0.02874   0.02880   0.03574
     Eigenvalues ---    0.03787   0.04247   0.04588   0.04735   0.04927
     Eigenvalues ---    0.05225   0.05516   0.05886   0.06039   0.06305
     Eigenvalues ---    0.06877   0.07292   0.07446   0.07741   0.07974
     Eigenvalues ---    0.09249   0.11001   0.11325   0.12130   0.14340
     Eigenvalues ---    0.15846   0.15944   0.15996   0.15999   0.16000
     Eigenvalues ---    0.16000   0.16001   0.16006   0.16036   0.17007
     Eigenvalues ---    0.17289   0.18384   0.19469   0.21697   0.21952
     Eigenvalues ---    0.22007   0.22976   0.24437   0.24898   0.26957
     Eigenvalues ---    0.28313   0.29391   0.29844   0.29980   0.30743
     Eigenvalues ---    0.31042   0.31797   0.31942   0.31992   0.32065
     Eigenvalues ---    0.32133   0.32345   0.33121   0.33321   0.33355
     Eigenvalues ---    0.33394   0.33514   0.40469   0.42312   0.43376
     Eigenvalues ---    0.43949   0.44533   0.44751   0.44901   0.49982
     Eigenvalues ---    0.50248   0.50389   0.51606   0.55049   0.55369
     Eigenvalues ---    0.55608   0.55690   0.56398   0.56676   0.57087
     Eigenvalues ---    0.57813
 RFO step:  Lambda=-2.22102397D-03 EMin= 5.59052624D-03
 Quartic linear search produced a step of -0.12430.
 Iteration  1 RMS(Cart)=  0.06575699 RMS(Int)=  0.00167235
 Iteration  2 RMS(Cart)=  0.00239139 RMS(Int)=  0.00004360
 Iteration  3 RMS(Cart)=  0.00000283 RMS(Int)=  0.00004357
 Iteration  4 RMS(Cart)=  0.00000000 RMS(Int)=  0.00004357
 Variable       Old X    -DE/DX   Delta X   Delta X   Delta X     New X
                                 (Linear)    (Quad)   (Total)
    R1        2.61736   0.00016  -0.00041   0.00204   0.00164   2.61900
    R2        2.69105   0.00124   0.00040   0.00302   0.00343   2.69447
    R3        2.64286   0.00062   0.00162  -0.00056   0.00106   2.64392
    R4        2.64067   0.00102   0.00209  -0.00099   0.00110   2.64177
    R5        2.62841   0.00082   0.00198  -0.00103   0.00095   2.62936
    R6        2.05218  -0.00045  -0.00089  -0.00038  -0.00126   2.05092
    R7        2.63787   0.00132   0.00191   0.00006   0.00197   2.63984
    R8        2.05384  -0.00056  -0.00091  -0.00021  -0.00112   2.05272
    R9        2.63193   0.00081   0.00209  -0.00130   0.00078   2.63272
   R10        2.05254  -0.00049  -0.00091  -0.00021  -0.00112   2.05142
   R11        2.63863   0.00123   0.00178   0.00038   0.00216   2.64079
   R12        2.05429  -0.00059  -0.00095  -0.00025  -0.00120   2.05309
   R13        2.04721  -0.00069  -0.00105  -0.00067  -0.00171   2.04550
   R14        2.65004  -0.00223  -0.00063  -0.00478  -0.00539   2.64465
   R15        2.73228  -0.00293  -0.00094  -0.00138  -0.00234   2.72995
   R16        2.90607  -0.00140  -0.00012  -0.00203  -0.00211   2.90395
   R17        2.07056  -0.00097  -0.00122  -0.00107  -0.00230   2.06826
   R18        2.92364  -0.00099   0.00280  -0.00364  -0.00088   2.92276
   R19        2.90235  -0.00073   0.00055   0.00158   0.00212   2.90446
   R20        2.68918   0.00040   0.00118  -0.00070   0.00047   2.68966
   R21        2.07717  -0.00039  -0.00116   0.00033  -0.00083   2.07634
   R22        2.91613  -0.00409   0.00074  -0.00982  -0.00908   2.90704
   R23        2.07819  -0.00040  -0.00129  -0.00020  -0.00148   2.07670
   R24        2.66496  -0.00026   0.00057  -0.00278  -0.00221   2.66275
   R25        1.83339  -0.00068   0.00035  -0.00143  -0.00108   1.83232
   R26        2.69848   0.00040   0.00149  -0.00102   0.00046   2.69894
   R27        1.82475  -0.00010   0.00019  -0.00008   0.00011   1.82486
   R28        2.66251   0.00105   0.00118  -0.00162  -0.00044   2.66206
   R29        2.08196   0.00010  -0.00071   0.00142   0.00070   2.08267
   R30        2.07228  -0.00073  -0.00115  -0.00032  -0.00147   2.07081
   R31        2.90641  -0.00223  -0.00027  -0.00485  -0.00510   2.90131
   R32        2.07418  -0.00025  -0.00074  -0.00010  -0.00084   2.07333
   R33        2.08771  -0.00017  -0.00090   0.00093   0.00003   2.08773
   R34        1.83142   0.00188   0.00074   0.00231   0.00305   1.83447
   R35        1.82462   0.00007   0.00022   0.00009   0.00031   1.82493
    A1        2.06825   0.00187   0.00123   0.00376   0.00499   2.07324
    A2        2.00998  -0.00111  -0.00176  -0.00220  -0.00396   2.00602
    A3        2.17518   0.00061   0.00063   0.00052   0.00115   2.17634
    A4        2.09790   0.00051   0.00106   0.00183   0.00289   2.10079
    A5        2.09318  -0.00025  -0.00078  -0.00094  -0.00172   2.09146
    A6        2.07436  -0.00006   0.00012  -0.00114  -0.00102   2.07333
    A7        2.11554   0.00031   0.00065   0.00211   0.00276   2.11830
    A8        2.10158   0.00008   0.00037  -0.00014   0.00022   2.10180
    A9        2.08294  -0.00004  -0.00054   0.00059   0.00006   2.08299
   A10        2.09867  -0.00003   0.00017  -0.00045  -0.00028   2.09839
   A11        2.08151  -0.00000  -0.00018   0.00051   0.00034   2.08184
   A12        2.10135  -0.00002   0.00009  -0.00032  -0.00023   2.10111
   A13        2.10031   0.00002   0.00009  -0.00020  -0.00012   2.10020
   A14        2.11283   0.00002   0.00033   0.00017   0.00050   2.11333
   A15        2.09496   0.00003   0.00015  -0.00012   0.00003   2.09499
   A16        2.07535  -0.00005  -0.00048  -0.00006  -0.00055   2.07481
   A17        2.07933  -0.00035  -0.00079  -0.00147  -0.00227   2.07706
   A18        2.11245   0.00020   0.00039  -0.00018   0.00020   2.11265
   A19        2.09089   0.00015   0.00042   0.00139   0.00180   2.09269
   A20        2.08803  -0.00321  -0.00285  -0.00546  -0.00818   2.07985
   A21        1.98259  -0.00210  -0.00093  -0.01494  -0.01592   1.96667
   A22        1.89643  -0.00293  -0.00236  -0.01161  -0.01402   1.88240
   A23        1.89031   0.00297   0.00592   0.01459   0.02058   1.91088
   A24        1.97852   0.00375   0.00080   0.00868   0.00949   1.98801
   A25        1.83643  -0.00132  -0.00324   0.00029  -0.00298   1.83344
   A26        1.87387  -0.00013   0.00024   0.00534   0.00555   1.87942
   A27        2.00085  -0.00218   0.00185   0.00067   0.00256   2.00341
   A28        1.95892   0.00095   0.00179   0.00078   0.00255   1.96147
   A29        1.86122   0.00069  -0.00242   0.00062  -0.00180   1.85942
   A30        1.85736  -0.00021  -0.00113  -0.00040  -0.00152   1.85584
   A31        1.84545   0.00106  -0.00227  -0.00037  -0.00265   1.84280
   A32        1.93773  -0.00032   0.00206  -0.00146   0.00061   1.93834
   A33        1.92111   0.00294   0.00015   0.00177   0.00186   1.92297
   A34        1.99542  -0.00273  -0.00539  -0.00714  -0.01258   1.98284
   A35        1.77806  -0.00001   0.00088  -0.00149  -0.00062   1.77744
   A36        2.05193  -0.00191   0.00417  -0.00584  -0.00172   2.05021
   A37        1.86900   0.00052  -0.00124   0.01144   0.01022   1.87921
   A38        1.81879   0.00161   0.00133   0.00385   0.00519   1.82398
   A39        1.87742   0.00080  -0.00205   0.00853   0.00648   1.88390
   A40        1.88038  -0.00042  -0.00098  -0.00082  -0.00180   1.87858
   A41        2.05933  -0.00452   0.00295  -0.01280  -0.00984   2.04949
   A42        1.84862   0.00147  -0.00383   0.00867   0.00486   1.85348
   A43        1.88399  -0.00010  -0.00060  -0.00601  -0.00655   1.87744
   A44        1.95404   0.00131  -0.00127   0.00693   0.00564   1.95969
   A45        1.83884   0.00232   0.00285   0.00332   0.00615   1.84499
   A46        1.87068  -0.00026  -0.00033   0.00006  -0.00025   1.87043
   A47        1.82572   0.00022  -0.00208   0.00866   0.00659   1.83231
   A48        1.98691  -0.00278  -0.00262  -0.01135  -0.01393   1.97298
   A49        1.88429   0.00104   0.00020  -0.00443  -0.00450   1.87979
   A50        1.91763   0.00215   0.00183   0.01046   0.01236   1.92999
   A51        1.94150   0.00005   0.00342   0.00840   0.01189   1.95339
   A52        1.90702  -0.00066  -0.00073  -0.01076  -0.01168   1.89534
   A53        1.99394  -0.00045   0.00139   0.00265   0.00398   1.99792
   A54        1.91586   0.00201  -0.00051   0.00445   0.00399   1.91984
   A55        1.85492  -0.00032  -0.00024  -0.00040  -0.00070   1.85423
   A56        1.90631  -0.00281  -0.00168  -0.01948  -0.02116   1.88515
   A57        1.90842   0.00162   0.00145   0.01101   0.01246   1.92089
   A58        1.88076   0.00008  -0.00046   0.00263   0.00218   1.88294
   A59        1.88010   0.00153  -0.00154   0.01106   0.00952   1.88962
   A60        1.90395  -0.00030  -0.00085  -0.00050  -0.00135   1.90260
    D1       -3.08363   0.00188  -0.00805   0.10332   0.09529  -2.98834
    D2        0.04127   0.00217  -0.01095   0.11362   0.10265   0.14392
    D3       -1.21073   0.00062   0.00921  -0.03440  -0.02498  -1.23571
    D4        2.85294  -0.00042   0.01069  -0.02530  -0.01479   2.83814
    D5        0.82263  -0.00031   0.00850  -0.03329  -0.02482   0.79781
    D6        3.11701   0.00019  -0.00217   0.00672   0.00453   3.12154
    D7       -0.00907   0.00013  -0.00165   0.00486   0.00320  -0.00587
    D8       -0.00868  -0.00009   0.00060  -0.00307  -0.00247  -0.01116
    D9       -3.13477  -0.00014   0.00112  -0.00493  -0.00381  -3.13857
   D10       -3.11324  -0.00015   0.00218  -0.00571  -0.00355  -3.11680
   D11        0.06260   0.00005   0.00152   0.00321   0.00471   0.06731
   D12        0.01086   0.00014  -0.00091   0.00503   0.00413   0.01499
   D13       -3.09648   0.00034  -0.00158   0.01395   0.01239  -3.08409
   D14        0.00076  -0.00002   0.00026  -0.00145  -0.00119  -0.00043
   D15       -3.13851   0.00001  -0.00003   0.00012   0.00009  -3.13842
   D16        3.12647   0.00003  -0.00029   0.00043   0.00014   3.12661
   D17       -0.01280   0.00005  -0.00057   0.00200   0.00142  -0.01138
   D18        0.00480   0.00008  -0.00078   0.00387   0.00309   0.00790
   D19        3.13928   0.00004  -0.00042   0.00184   0.00142   3.14070
   D20       -3.13913   0.00005  -0.00049   0.00230   0.00180  -3.13733
   D21       -0.00466   0.00001  -0.00013   0.00026   0.00013  -0.00453
   D22       -0.00253  -0.00003   0.00046  -0.00185  -0.00138  -0.00391
   D23        3.12932  -0.00009   0.00046  -0.00367  -0.00321   3.12611
   D24       -3.13701   0.00001   0.00010   0.00019   0.00029  -3.13672
   D25       -0.00516  -0.00004   0.00010  -0.00164  -0.00154  -0.00670
   D26       -0.00527  -0.00007   0.00039  -0.00257  -0.00219  -0.00746
   D27        3.10250  -0.00027   0.00104  -0.01141  -0.01038   3.09212
   D28       -3.13723  -0.00002   0.00038  -0.00077  -0.00038  -3.13761
   D29       -0.02946  -0.00022   0.00104  -0.00961  -0.00858  -0.03804
   D30       -1.31583   0.00224   0.01103   0.02806   0.03912  -1.27670
   D31        0.86016  -0.00039   0.00772   0.00700   0.01476   0.87492
   D32        2.90269   0.00060   0.00642   0.01821   0.02465   2.92734
   D33       -0.87005   0.00112   0.00027   0.00576   0.00603  -0.86402
   D34        1.48449  -0.00136   0.00133  -0.00791  -0.00661   1.47788
   D35       -2.84852  -0.00059   0.00119  -0.00716  -0.00598  -2.85450
   D36       -2.77637  -0.00156  -0.01191  -0.02056  -0.03248  -2.80885
   D37        1.41334  -0.00280  -0.01139  -0.03281  -0.04416   1.36918
   D38       -0.70717  -0.00090  -0.00894  -0.00855  -0.01751  -0.72468
   D39        1.28497   0.00074  -0.00942   0.00198  -0.00743   1.27754
   D40       -0.80851  -0.00050  -0.00890  -0.01026  -0.01911  -0.82762
   D41       -2.92902   0.00140  -0.00645   0.01399   0.00754  -2.92148
   D42       -0.73552   0.00035  -0.00605  -0.00657  -0.01267  -0.74818
   D43       -2.82899  -0.00089  -0.00554  -0.01882  -0.02435  -2.85334
   D44        1.33369   0.00101  -0.00309   0.00544   0.00230   1.33599
   D45        0.85579  -0.00041  -0.00427  -0.00790  -0.01219   0.84359
   D46       -1.47036   0.00247  -0.00044   0.00676   0.00634  -1.46402
   D47        2.77511   0.00118  -0.00381  -0.00309  -0.00689   2.76822
   D48        2.97753  -0.00160  -0.00290  -0.00732  -0.01025   2.96728
   D49        0.65139   0.00129   0.00093   0.00734   0.00829   0.65967
   D50       -1.38633  -0.00000  -0.00244  -0.00250  -0.00495  -1.39128
   D51       -1.18011  -0.00095  -0.00089  -0.00824  -0.00916  -1.18927
   D52        2.77692   0.00193   0.00294   0.00643   0.00938   2.78630
   D53        0.73921   0.00064  -0.00043  -0.00342  -0.00385   0.73535
   D54        1.29372  -0.00195   0.00168  -0.01909  -0.01742   1.27629
   D55       -0.85418   0.00052   0.00328   0.00115   0.00441  -0.84978
   D56       -2.88351  -0.00042   0.00420  -0.00396   0.00021  -2.88330
   D57       -0.88265  -0.00154  -0.00104  -0.02024  -0.02129  -0.90393
   D58       -3.03054   0.00092   0.00056  -0.00001   0.00054  -3.03000
   D59        1.22331  -0.00001   0.00148  -0.00512  -0.00365   1.21966
   D60       -2.94455  -0.00160  -0.00179  -0.01820  -0.01999  -2.96453
   D61        1.19074   0.00087  -0.00019   0.00203   0.00184   1.19258
   D62       -0.83859  -0.00007   0.00073  -0.00308  -0.00235  -0.84094
   D63        1.00747   0.00125  -0.00053   0.00157   0.00102   1.00849
   D64       -3.07380  -0.00103   0.00221   0.00264   0.00486  -3.06894
   D65       -1.07378  -0.00004  -0.00009   0.00126   0.00118  -1.07260
   D66       -1.40591  -0.00021  -0.00325  -0.07602  -0.07931  -1.48522
   D67        0.79835  -0.00053  -0.00616  -0.06861  -0.07480   0.72355
   D68        2.79737  -0.00016  -0.00860  -0.06709  -0.07577   2.72160
   D69        0.88692  -0.00067  -0.00457  -0.08730  -0.09180   0.79512
   D70        3.09118  -0.00099  -0.00747  -0.07989  -0.08728   3.00389
   D71       -1.19298  -0.00062  -0.00992  -0.07837  -0.08825  -1.28124
   D72        2.95162   0.00007  -0.00268  -0.07335  -0.07603   2.87559
   D73       -1.12730  -0.00025  -0.00558  -0.06594  -0.07152  -1.19882
   D74        0.87172   0.00012  -0.00803  -0.06443  -0.07249   0.79924
   D75        0.39457  -0.00116   0.00089  -0.06503  -0.06416   0.33041
   D76        2.54763  -0.00101  -0.00008  -0.07229  -0.07229   2.47534
   D77       -1.68137  -0.00160  -0.00078  -0.07404  -0.07488  -1.75625
   D78        2.87570   0.00150  -0.00037   0.02536   0.02491   2.90060
   D79       -1.26823  -0.00053  -0.00375   0.02264   0.01896  -1.24926
   D80        0.84575   0.00013  -0.00105   0.02164   0.02060   0.86635
   D81        0.91941  -0.00069   0.00127  -0.05425  -0.05294   0.86647
   D82       -1.23278  -0.00016   0.00538  -0.06204  -0.05663  -1.28941
   D83        3.02284  -0.00187   0.00477  -0.06755  -0.06285   2.96000
   D84        0.81061  -0.00037   0.00199   0.00261   0.00457   0.81518
   D85       -1.38810   0.00077   0.00173   0.00976   0.01143  -1.37667
   D86        2.82358   0.00035   0.00119   0.00591   0.00705   2.83063
   D87       -1.23018  -0.00036   0.00502  -0.00828  -0.00325  -1.23342
   D88        2.85430   0.00078   0.00477  -0.00113   0.00361   2.85791
   D89        0.78280   0.00036   0.00423  -0.00498  -0.00077   0.78203
   D90        2.91845  -0.00138   0.00001  -0.01845  -0.01834   2.90011
   D91        0.71974  -0.00024  -0.00024  -0.01130  -0.01148   0.70826
   D92       -1.35177  -0.00066  -0.00079  -0.01514  -0.01586  -1.36763
         Item               Value     Threshold  Converged?
 Maximum Force            0.004524     0.000450     NO 
 RMS     Force            0.001230     0.000300     NO 
 Maximum Displacement     0.281807     0.001800     NO 
 RMS     Displacement     0.066161     0.001200     NO 
 Predicted change in Energy=-1.269196D-03
 GradGradGradGradGradGradGradGradGradGradGradGradGradGradGradGradGradGrad

                          Input orientation:                          
 ---------------------------------------------------------------------
 Center     Atomic      Atomic             Coordinates (Angstroms)
 Number     Number       Type             X           Y           Z
 ---------------------------------------------------------------------
      1          8           0       -6.234125   -0.128315    1.001179
      2          6           0       -7.029672   -1.202121    1.368334
      3          6           0       -6.349203   -2.255460    1.988764
      4          6           0       -7.053253   -3.375033    2.421035
      5          6           0       -8.436152   -3.454405    2.240105
      6          6           0       -9.102716   -2.403939    1.613091
      7          6           0       -8.411374   -1.273907    1.168206
      8          8           0       -7.438965    0.914187   -0.728605
      9          6           0       -6.862316    1.064816    0.537631
     10          6           0       -5.554597    1.993547   -1.870818
     11          6           0       -6.580969    0.836651   -1.888248
     12          8           0       -3.855393    1.198451   -0.251373
     13          8           0       -6.605964    3.403050    0.593366
     14          6           0       -6.049180   -0.579564   -2.167582
     15          6           0       -5.832777    2.202556    0.621664
     16          6           0       -4.821580    2.184537   -0.533469
     17          8           0       -4.886509   -0.983015   -1.482112
     18          8           0       -4.545011    1.837410   -2.861855
     19          1           0       -5.276915   -2.171633    2.133822
     20          1           0       -6.517462   -4.186947    2.904434
     21          1           0       -8.984701   -4.328557    2.576862
     22          1           0      -10.175901   -2.459208    1.453125
     23          1           0       -8.940800   -0.489625    0.642596
     24          1           0       -7.694929    1.320262    1.200491
     25          1           0       -6.124298    2.919478   -2.030048
     26          1           0       -7.288945    1.031098   -2.705951
     27          1           0       -3.627105    0.757168   -1.084030
     28          1           0       -6.028816    4.129147    0.862075
     29          1           0       -6.894846   -1.265001   -1.995392
     30          1           0       -5.799680   -0.635005   -3.233187
     31          1           0       -5.286676    2.089250    1.566491
     32          1           0       -4.344305    3.179718   -0.582124
     33          1           0       -5.007879   -0.791507   -0.538203
     34          1           0       -4.963088    1.779818   -3.730471
 ---------------------------------------------------------------------
                    Distance matrix (angstroms):
                    1          2          3          4          5
     1  O    0.000000
     2  C    1.385914   0.000000
     3  C    2.348044   1.399104   0.000000
     4  C    3.637051   2.414597   1.391398   0.000000
     5  C    4.176929   2.794808   2.419917   1.396941   0.000000
     6  C    3.712373   2.408689   2.782985   2.407508   1.393173
     7  C    2.465906   1.397965   2.426790   2.798000   2.429847
     8  O    2.351723   3.007230   4.314897   5.335392   5.375148
     9  C    1.425855   2.420140   3.659686   4.826585   5.079245
    10  C    3.634890   4.783330   5.794983   7.034744   7.408322
    11  C    3.065983   3.868236   4.964482   6.044109   6.236839
    12  O    2.997926   4.296771   4.813190   6.187473   6.988554
    13  O    3.574229   4.689105   5.833677   7.034404   7.286015
    14  C    3.206069   3.721779   4.491531   5.466096   5.778412
    15  C    2.395427   3.685363   4.691435   5.986384   6.434137
    16  C    3.114437   4.467883   5.329997   6.679692   7.249518
    17  O    2.951833   3.572981   3.975622   5.064690   5.706368
    18  O    4.651904   5.771203   6.598120   7.833885   8.317107
    19  H    2.524733   2.144314   1.085298   2.164726   3.411390
    20  H    4.491676   3.395754   2.144156   1.086255   2.158546
    21  H    5.262175   3.880372   3.404327   2.159626   1.085566
    22  H    4.601621   3.389132   3.869372   3.395072   2.153249
    23  H    2.754127   2.164892   3.412728   3.879595   3.405382
    24  H    2.066894   2.614031   3.901043   4.893595   4.942434
    25  H    4.299935   5.418144   6.556021   7.765048   8.012818
    26  H    4.024885   4.653417   5.807317   6.764283   6.774902
    27  H    3.453800   4.629294   5.091935   6.410854   7.205147
    28  H    4.264679   5.447975   6.491169   7.732564   8.074930
    29  H    3.272315   3.367014   4.141525   4.897158   5.010843
    30  H    4.286646   4.796717   5.495145   6.406982   6.697531
    31  H    2.476859   3.729668   4.492636   5.805982   6.411323
    32  H    4.125694   5.496908   6.337999   7.702085   8.289739
    33  H    2.076825   2.809116   3.213700   4.428911   5.153938
    34  H    5.257854   6.257839   7.135435   8.293510   8.666432
                    6          7          8          9         10
     6  C    0.000000
     7  C    1.397444   0.000000
     8  O    4.388800   3.054706   0.000000
     9  C    4.267114   2.875209   1.399488   0.000000
    10  C    6.638121   5.298405   2.453673   2.893665   0.000000
    11  C    5.396296   4.140864   1.444625   2.452776   1.546659
    12  O    6.632333   5.374451   3.626368   3.111587   2.478321
    13  O    6.402713   5.046173   2.938696   2.352905   3.027255
    14  C    5.190945   4.146029   2.496688   3.268540   2.636965
    15  C    5.735436   4.362759   2.462308   1.536706   2.516651
    16  C    6.632493   5.267177   2.915917   2.562350   1.536976
    17  O    5.419936   4.419670   3.268360   3.489526   3.075281
    18  O    7.667259   6.393000   3.711881   4.186085   1.423304
    19  H    3.868059   3.400465   4.731832   3.941563   5.784719
    20  H    3.395617   3.884224   6.330063   5.770762   7.869475
    21  H    2.155675   3.412317   6.387627   6.144221   8.456742
    22  H    1.086448   2.144685   4.861127   4.923080   7.227176
    23  H    2.152365   1.082430   2.471111   2.597575   4.893850
    24  H    4.002721   2.691477   1.987920   1.094477   3.803587
    25  H    7.105083   5.748393   2.728240   3.252295   1.098754
    26  H    5.808905   4.645642   1.986472   3.271693   2.152143
    27  H    6.873818   5.664544   3.831613   3.631945   2.421341
    28  H    7.259071   5.912976   3.854186   3.192196   3.500625
    29  H    4.380984   3.508318   2.578696   3.441702   3.525609
    30  H    6.125813   5.157655   3.370487   4.270557   2.970757
    31  H    5.895174   4.607949   3.358659   2.142583   3.449063
    32  H    7.657589   6.280086   3.838100   3.473765   2.128976
    33  H    4.898540   3.837750   2.975874   2.835894   3.135489
    34  H    7.949466   6.724058   3.986287   4.725992   1.963129
                   11         12         13         14         15
    11  C    0.000000
    12  O    3.199848   0.000000
    13  O    3.570075   3.624843   0.000000
    14  C    1.538341   3.412608   4.877915   0.000000
    15  C    2.953836   2.383373   1.428218   3.945493   0.000000
    16  C    2.597629   1.409064   2.436915   3.437672   1.535310
    17  O    2.519390   2.708637   5.147980   1.408703   3.933085
    18  O    2.468715   2.774610   4.317094   2.930239   3.731832
    19  H    5.189160   4.366617   5.934346   4.651145   4.661451
    20  H    6.943369   6.785885   7.934540   6.241621   6.819500
    21  H    7.238406   8.053356   8.328889   6.721754   7.510850
    22  H    5.911937   7.498840   6.917348   5.802793   6.425426
    23  H    3.705804   5.432324   4.539471   4.033195   4.111944
    24  H    3.318900   4.106676   2.427437   4.202588   2.140349
    25  H    2.137013   3.357611   2.710746   3.502550   2.762343
    26  H    1.098944   4.224008   4.120450   2.102640   3.816512
    27  H    3.062417   0.969621   4.322957   2.971091   3.140625
    28  H    4.325469   3.814776   0.965672   5.599214   1.951406
    29  H    2.127660   4.283512   5.345635   1.102100   4.472239
    30  H    2.141271   4.004126   5.621253   1.095827   4.786723
    31  H    3.896078   2.479259   2.100849   4.652664   1.097161
    32  H    3.492648   2.067329   2.558664   4.421818   2.149302
    33  H    2.635931   2.317418   4.629107   1.945277   3.315141
    34  H    2.626954   3.697175   4.901989   3.031321   4.458267
                   16         17         18         19         20
    16  C    0.000000
    17  O    3.307193   0.000000
    18  O    2.370310   3.158339   0.000000
    19  H    5.128156   3.826253   6.447084   0.000000
    20  H    7.435792   5.671593   8.569336   2.488833   0.000000
    21  H    8.332235   6.668066   9.343963   4.312342   2.492915
    22  H    7.360685   6.226751   8.293786   4.954403   4.298320
    23  H    5.049975   4.603813   6.084343   4.298483   4.965749
    24  H    3.465505   4.515382   5.166438   4.348705   5.883808
    25  H    2.115883   4.130594   2.087323   6.631386   8.660541
    26  H    3.483963   3.365432   2.864196   6.142406   7.700624
    27  H    1.940946   2.184675   2.273794   4.653420   6.978988
    28  H    2.680759   5.738840   4.617509   6.471671   8.577146
    29  H    4.281935   2.091982   3.987159   4.526598   5.717384
    30  H    4.024298   2.005307   2.797305   5.607075   7.127544
    31  H    2.152957   4.346599   4.497081   4.298497   6.534185
    32  H    1.104782   4.293286   2.653157   6.073144   8.434835
    33  H    2.981874   0.970757   3.539041   3.019411   5.065531
    34  H    3.225624   3.562896   0.965712   7.078304   9.057612
                   21         22         23         24         25
    21  H    0.000000
    22  H    2.485198   0.000000
    23  H    4.298920   2.462050   0.000000
    24  H    5.955424   4.528072   2.266965   0.000000
    25  H    9.052046   7.581441   5.166981   3.932017   0.000000
    26  H    7.714247   6.149363   4.031624   3.938112   2.319316
    27  H    8.244427   7.724568   5.724604   4.699288   3.436060
    28  H    9.121980   7.807309   5.464511   3.283336   3.136366
    29  H    5.887137   4.907517   3.427261   4.187766   4.254974
    30  H    7.585734   6.666374   4.990938   5.203128   3.766598
    31  H    7.475593   6.678761   4.566925   2.554405   3.784968
    32  H    9.374789   8.363446   6.007644   4.226343   2.309239
    33  H    6.166804   5.784035   4.117437   3.834432   4.152518
    34  H    9.657540   8.486014   6.332163   5.655841   2.353438
                   26         27         28         29         30
    26  H    0.000000
    27  H    4.014317   0.000000
    28  H    4.890464   4.574471   0.000000
    29  H    2.435627   3.949415   6.165384   0.000000
    30  H    2.296037   3.358140   6.286558   1.768734   0.000000
    31  H    4.835549   3.399100   2.282139   5.150167   5.542711
    32  H    4.218781   2.575856   2.413443   5.315836   4.868096
    33  H    3.636521   2.145427   5.216889   2.430687   2.813250
    34  H    2.649497   3.135971   5.267505   4.001639   2.603564
                   31         32         33         34
    31  H    0.000000
    32  H    2.587225   0.000000
    33  H    3.578579   4.026523   0.000000
    34  H    5.315851   3.500671   4.099304   0.000000
 Stoichiometry    C12H16O6
 Framework group  C1[X(C12H16O6)]
 Deg. of freedom    96
 Full point group                 C1      NOp   1
 Largest Abelian subgroup         C1      NOp   1
 Largest concise Abelian subgroup C1      NOp   1
                         Standard orientation:                         
 ---------------------------------------------------------------------
 Center     Atomic      Atomic             Coordinates (Angstroms)
 Number     Number       Type             X           Y           Z
 ---------------------------------------------------------------------
      1          8           0       -0.640530    0.447638    0.669282
      2          6           0       -1.962619    0.252965    0.301943
      3          6           0       -2.775290   -0.302995    1.295908
      4          6           0       -4.126446   -0.519812    1.044202
      5          6           0       -4.677720   -0.185425   -0.195043
      6          6           0       -3.857783    0.359289   -1.180904
      7          6           0       -2.497690    0.579637   -0.947574
      8          8           0        0.525353    0.472438   -1.372948
      9          6           0        0.214657    1.179589   -0.205913
     10          6           0        2.722746   -0.225879   -0.533704
     11          6           0        1.443855   -0.640110   -1.298558
     12          8           0        2.007326   -0.335871    1.836560
     13          8           0        2.015455    2.693080   -0.154639
     14          6           0        0.774671   -1.965674   -0.896606
     15          6           0        1.445721    1.622728    0.600049
     16          6           0        2.470811    0.497205    0.798953
     17          8           0        0.611193   -2.218910    0.479471
     18          8           0        3.559071   -1.337835   -0.233854
     19          1           0       -2.333945   -0.544231    2.257621
     20          1           0       -4.750777   -0.949128    1.822565
     21          1           0       -5.731796   -0.355627   -0.391026
     22          1           0       -4.270637    0.610430   -2.153966
     23          1           0       -1.868763    0.960856   -1.741789
     24          1           0       -0.300483    2.082177   -0.549200
     25          1           0        3.245870    0.501381   -1.169861
     26          1           0        1.716501   -0.778373   -2.354127
     27          1           0        2.218080   -1.252379    1.600425
     28          1           0        2.653869    3.143673    0.412737
     29          1           0       -0.180192   -2.006803   -1.445394
     30          1           0        1.401130   -2.780836   -1.275947
     31          1           0        1.097013    1.956494    1.585324
     32          1           0        3.431945    0.960436    1.085627
     33          1           0        0.203469   -1.437504    0.886331
     34          1           0        3.796298   -1.783991   -1.056817
 ---------------------------------------------------------------------
 Rotational constants (GHZ):           0.8052720           0.2797410           0.2585829
 Standard basis: 6-31G(d,p) (6D, 7F)
 There are   350 symmetry adapted cartesian basis functions of A   symmetry.
 There are   350 symmetry adapted basis functions of A   symmetry.
   350 basis functions,   616 primitive gaussians,   350 cartesian basis functions
    68 alpha electrons       68 beta electrons
       nuclear repulsion energy      1476.3576996497 Hartrees.
 NAtoms=   34 NActive=   34 NUniq=   34 SFac= 1.00D+00 NAtFMM=   60 NAOKFM=F Big=F
 Integral buffers will be    131072 words long.
 Raffenetti 2 integral format.
 Two-electron integral symmetry is turned on.
 One-electron integrals computed using PRISM.
 NBasis=   350 RedAO= T EigKep=  4.67D-04  NBF=   350
 NBsUse=   350 1.00D-06 EigRej= -1.00D+00 NBFU=   350
 Initial guess from the checkpoint file:  "chenxi-glucose.chk"
 B after Tr=     0.000000   -0.000000    0.000000
         Rot=    0.999862    0.016210    0.001172    0.003320 Ang=   1.90 deg.
 ExpMin= 1.61D-01 ExpMax= 5.48D+03 ExpMxC= 8.25D+02 IAcc=2 IRadAn=         4 AccDes= 0.00D+00
 Harris functional with IExCor=  402 and IRadAn=       4 diagonalized for initial guess.
 HarFok:  IExCor=  402 AccDes= 0.00D+00 IRadAn=         4 IDoV= 1 UseB2=F ITyADJ=14
 ICtDFT=  3500011 ScaDFX=  1.000000  1.000000  1.000000  1.000000
 FoFCou: FMM=F IPFlag=           0 FMFlag=      100000 FMFlg1=           0
         NFxFlg=           0 DoJE=T BraDBF=F KetDBF=T FulRan=T
         wScrn=  0.000000 ICntrl=       500 IOpCl=  0 I1Cent=   200000004 NGrid=           0
         NMat0=    1 NMatS0=      1 NMatT0=    0 NMatD0=    1 NMtDS0=    0 NMtDT0=    0
 Petite list used in FoFCou.
 Requested convergence on RMS density matrix=1.00D-08 within 128 cycles.
 Requested convergence on MAX density matrix=1.00D-06.
 Requested convergence on             energy=1.00D-06.
 No special actions if energy rises.
 Integral accuracy reduced to 1.0D-05 until final iterations.
 Initial convergence to 1.0D-05 achieved.  Increase integral accuracy.
 SCF Done:  E(RB3LYP) =  -918.227441837     A.U. after   12 cycles
            NFock= 12  Conv=0.32D-08     -V/T= 2.0089
 Calling FoFJK, ICntrl=      2127 FMM=F ISym2X=0 I1Cent= 0 IOpClX= 0 NMat=1 NMatS=1 NMatT=0.
 ***** Axes restored to original set *****
 -------------------------------------------------------------------
 Center     Atomic                   Forces (Hartrees/Bohr)
 Number     Number              X              Y              Z
 -------------------------------------------------------------------
      1        8           0.000435213   -0.001437155   -0.002300646
      2        6           0.000700778    0.001037791    0.001512501
      3        6           0.000230364    0.000294451    0.000604802
      4        6           0.000531616   -0.000324839    0.000016132
      5        6          -0.000434475   -0.000326227   -0.000037762
      6        6          -0.000447254   -0.000299587    0.000023076
      7        6          -0.000122286    0.000180406   -0.000979090
      8        8          -0.000607838    0.000928316   -0.000929923
      9        6           0.000030759    0.000867944    0.001291446
     10        6           0.000224240    0.000614086   -0.000512826
     11        6          -0.001457447   -0.000183495    0.000307360
     12        8           0.001846762    0.000226141   -0.000131331
     13        8          -0.000192368   -0.001208935    0.000935976
     14        6          -0.000227323    0.001052479   -0.000544544
     15        6          -0.001153211    0.001454997   -0.000016171
     16        6          -0.001150033    0.000223110   -0.000268576
     17        8           0.001535378   -0.001107589    0.001066660
     18        8          -0.000035850    0.000301296   -0.000141684
     19        1          -0.000117022    0.000031865   -0.000047680
     20        1          -0.000099374    0.000084397   -0.000048177
     21        1           0.000063268    0.000090095    0.000043934
     22        1           0.000129611    0.000038675    0.000081504
     23        1           0.000335996    0.000334947    0.000076682
     24        1          -0.000533748   -0.000837329   -0.000280078
     25        1          -0.000143415    0.000064609    0.000523062
     26        1           0.000591664    0.000495392   -0.000217028
     27        1           0.000032173   -0.000732994   -0.001170284
     28        1           0.000162022    0.000008392   -0.000456327
     29        1           0.000936659   -0.000192981    0.000274834
     30        1          -0.000055704   -0.000060942    0.000023121
     31        1           0.000093342    0.000027331   -0.000016701
     32        1           0.000640941   -0.000849295    0.000114811
     33        1          -0.001651008   -0.000884630    0.001172900
     34        1          -0.000092431    0.000089278    0.000030025
 -------------------------------------------------------------------
 Cartesian Forces:  Max     0.002300646 RMS     0.000699401

 GradGradGradGradGradGradGradGradGradGradGradGradGradGradGradGradGradGrad
 Berny optimization.
 Using GEDIIS/GDIIS optimizer.
 FormGI is forming the generalized inverse of G from B-inverse, IUseBI=4.
 Internal  Forces:  Max     0.002065153 RMS     0.000655429
 Search for a local minimum.
 Step number   7 out of a maximum of  197
 All quantities printed in internal units (Hartrees-Bohrs-Radians)
 Mixed Optimization -- En-DIIS/RFO-DIIS
 Update second derivatives using D2CorX and points    4    6    7
 DE= -1.03D-03 DEPred=-1.27D-03 R= 8.08D-01
 TightC=F SS=  1.41D+00  RLast= 3.44D-01 DXNew= 7.1352D-01 1.0334D+00
 Trust test= 8.08D-01 RLast= 3.44D-01 DXMaxT set to 7.14D-01
 ITU=  1  1 -1  0  0  1  0
 Use linear search instead of GDIIS.
     Eigenvalues ---    0.00658   0.00705   0.00947   0.01149   0.01562
     Eigenvalues ---    0.01576   0.01607   0.01741   0.01872   0.02293
     Eigenvalues ---    0.02630   0.02782   0.02807   0.02823   0.02844
     Eigenvalues ---    0.02863   0.02873   0.02875   0.02880   0.03664
     Eigenvalues ---    0.03783   0.04270   0.04600   0.04847   0.05096
     Eigenvalues ---    0.05313   0.05498   0.05896   0.06062   0.06352
     Eigenvalues ---    0.06916   0.07271   0.07343   0.07887   0.08098
     Eigenvalues ---    0.09274   0.11021   0.11747   0.12081   0.14232
     Eigenvalues ---    0.15899   0.15923   0.15993   0.15999   0.16000
     Eigenvalues ---    0.16000   0.16001   0.16026   0.16263   0.16964
     Eigenvalues ---    0.17610   0.18438   0.19922   0.21672   0.21938
     Eigenvalues ---    0.22008   0.22972   0.24829   0.25037   0.27518
     Eigenvalues ---    0.28479   0.29401   0.29858   0.30610   0.30745
     Eigenvalues ---    0.31202   0.31804   0.31950   0.32040   0.32065
     Eigenvalues ---    0.32147   0.32477   0.33141   0.33326   0.33355
     Eigenvalues ---    0.33395   0.33511   0.39613   0.42564   0.43344
     Eigenvalues ---    0.43928   0.44565   0.44799   0.44873   0.48973
     Eigenvalues ---    0.50266   0.50406   0.50907   0.55160   0.55361
     Eigenvalues ---    0.55617   0.55690   0.56177   0.56645   0.57078
     Eigenvalues ---    0.57953
 RFO step:  Lambda=-8.40700953D-04 EMin= 6.58496413D-03
 Quartic linear search produced a step of -0.14527.
 Iteration  1 RMS(Cart)=  0.05282990 RMS(Int)=  0.00071799
 Iteration  2 RMS(Cart)=  0.00191127 RMS(Int)=  0.00001792
 Iteration  3 RMS(Cart)=  0.00000154 RMS(Int)=  0.00001791
 Iteration  4 RMS(Cart)=  0.00000000 RMS(Int)=  0.00001791
 Variable       Old X    -DE/DX   Delta X   Delta X   Delta X     New X
                                 (Linear)    (Quad)   (Total)
    R1        2.61900  -0.00100  -0.00024   0.00028   0.00004   2.61904
    R2        2.69447   0.00043  -0.00050   0.00267   0.00217   2.69664
    R3        2.64392   0.00012  -0.00015  -0.00215  -0.00230   2.64162
    R4        2.64177  -0.00000  -0.00016  -0.00306  -0.00321   2.63856
    R5        2.62936   0.00024  -0.00014  -0.00253  -0.00267   2.62669
    R6        2.05092  -0.00012   0.00018   0.00085   0.00104   2.05195
    R7        2.63984   0.00059  -0.00029  -0.00157  -0.00185   2.63798
    R8        2.05272  -0.00013   0.00016   0.00086   0.00102   2.05375
    R9        2.63272   0.00031  -0.00011  -0.00259  -0.00270   2.63001
   R10        2.05142  -0.00009   0.00016   0.00097   0.00113   2.05255
   R11        2.64079   0.00051  -0.00031  -0.00143  -0.00174   2.63904
   R12        2.05309  -0.00014   0.00017   0.00087   0.00104   2.05413
   R13        2.04550   0.00004   0.00025   0.00132   0.00157   2.04707
   R14        2.64465   0.00073   0.00078   0.00200   0.00280   2.64744
   R15        2.72995  -0.00060   0.00034  -0.00092  -0.00058   2.72936
   R16        2.90395   0.00011   0.00031   0.00083   0.00116   2.90512
   R17        2.06826   0.00004   0.00033   0.00125   0.00158   2.06984
   R18        2.92276   0.00021   0.00013  -0.00298  -0.00287   2.91989
   R19        2.90446  -0.00136  -0.00031  -0.00158  -0.00190   2.90256
   R20        2.68966  -0.00006  -0.00007  -0.00160  -0.00167   2.68799
   R21        2.07634   0.00005   0.00012   0.00207   0.00219   2.07853
   R22        2.90704   0.00093   0.00132  -0.00048   0.00084   2.90789
   R23        2.07670  -0.00013   0.00022   0.00154   0.00176   2.07846
   R24        2.66275   0.00138   0.00032  -0.00012   0.00020   2.66294
   R25        1.83232   0.00134   0.00016   0.00044   0.00060   1.83291
   R26        2.69894  -0.00100  -0.00007  -0.00406  -0.00413   2.69481
   R27        1.82486  -0.00003  -0.00002  -0.00038  -0.00039   1.82446
   R28        2.66206   0.00157   0.00006  -0.00016  -0.00009   2.66197
   R29        2.08267  -0.00056  -0.00010   0.00032   0.00022   2.08288
   R30        2.07081  -0.00003   0.00021   0.00129   0.00150   2.07231
   R31        2.90131   0.00089   0.00074   0.00085   0.00159   2.90291
   R32        2.07333   0.00003   0.00012   0.00129   0.00141   2.07474
   R33        2.08773  -0.00049  -0.00000   0.00046   0.00046   2.08819
   R34        1.83447   0.00117  -0.00044   0.00150   0.00105   1.83552
   R35        1.82493   0.00001  -0.00004  -0.00025  -0.00029   1.82464
    A1        2.07324  -0.00045  -0.00073  -0.00102  -0.00174   2.07149
    A2        2.00602   0.00054   0.00057   0.00376   0.00431   2.01033
    A3        2.17634  -0.00087  -0.00017  -0.00373  -0.00391   2.17242
    A4        2.10079   0.00032  -0.00042   0.00007  -0.00036   2.10043
    A5        2.09146  -0.00013   0.00025   0.00026   0.00052   2.09198
    A6        2.07333   0.00001   0.00015  -0.00011   0.00003   2.07337
    A7        2.11830   0.00012  -0.00040  -0.00011  -0.00051   2.11779
    A8        2.10180  -0.00003  -0.00003  -0.00060  -0.00063   2.10116
    A9        2.08299   0.00005  -0.00001   0.00117   0.00116   2.08415
   A10        2.09839  -0.00002   0.00004  -0.00057  -0.00053   2.09786
   A11        2.08184   0.00002  -0.00005   0.00064   0.00059   2.08243
   A12        2.10111  -0.00004   0.00003  -0.00055  -0.00051   2.10060
   A13        2.10020   0.00002   0.00002  -0.00009  -0.00007   2.10012
   A14        2.11333  -0.00010  -0.00007  -0.00069  -0.00076   2.11257
   A15        2.09499   0.00005  -0.00000  -0.00011  -0.00012   2.09487
   A16        2.07481   0.00005   0.00008   0.00080   0.00088   2.07569
   A17        2.07706  -0.00009   0.00033   0.00027   0.00061   2.07767
   A18        2.11265  -0.00041  -0.00003  -0.00269  -0.00272   2.10993
   A19        2.09269   0.00050  -0.00026   0.00234   0.00207   2.09477
   A20        2.07985  -0.00155   0.00119  -0.00555  -0.00442   2.07543
   A21        1.96667   0.00035   0.00231  -0.00184   0.00049   1.96716
   A22        1.88240  -0.00110   0.00204  -0.00392  -0.00187   1.88054
   A23        1.91088   0.00023  -0.00299  -0.00492  -0.00792   1.90296
   A24        1.98801   0.00054  -0.00138   0.00383   0.00242   1.99043
   A25        1.83344  -0.00048   0.00043   0.00119   0.00162   1.83506
   A26        1.87942   0.00052  -0.00081   0.00587   0.00506   1.88449
   A27        2.00341   0.00001  -0.00037  -0.00200  -0.00247   2.00093
   A28        1.96147   0.00067  -0.00037   0.00013  -0.00020   1.96127
   A29        1.85942  -0.00044   0.00026   0.00225   0.00252   1.86194
   A30        1.85584  -0.00085   0.00022   0.00394   0.00419   1.86003
   A31        1.84280   0.00065   0.00039  -0.00107  -0.00066   1.84214
   A32        1.93834  -0.00002  -0.00009  -0.00361  -0.00371   1.93463
   A33        1.92297   0.00087  -0.00027  -0.00532  -0.00566   1.91731
   A34        1.98284  -0.00185   0.00183  -0.00058   0.00129   1.98414
   A35        1.77744   0.00047   0.00009   0.00706   0.00715   1.78459
   A36        2.05021   0.00088   0.00025   0.00128   0.00155   2.05176
   A37        1.87921  -0.00147  -0.00148  -0.00234  -0.00379   1.87542
   A38        1.82398   0.00103  -0.00075   0.00121   0.00044   1.82442
   A39        1.88390  -0.00022  -0.00094   0.00720   0.00626   1.89015
   A40        1.87858  -0.00012   0.00026   0.00043   0.00069   1.87927
   A41        2.04949   0.00086   0.00143  -0.00002   0.00142   2.05091
   A42        1.85348   0.00071  -0.00071   0.00945   0.00874   1.86223
   A43        1.87744  -0.00047   0.00095  -0.00111  -0.00016   1.87727
   A44        1.95969  -0.00200  -0.00082  -0.01083  -0.01165   1.94804
   A45        1.84499   0.00088  -0.00089   0.00260   0.00172   1.84671
   A46        1.87043   0.00000   0.00004  -0.00004  -0.00002   1.87041
   A47        1.83231  -0.00047  -0.00096   0.00231   0.00135   1.83366
   A48        1.97298  -0.00021   0.00202  -0.00115   0.00085   1.97383
   A49        1.87979   0.00023   0.00065   0.00043   0.00113   1.88092
   A50        1.92999   0.00085  -0.00180   0.00529   0.00349   1.93348
   A51        1.95339  -0.00007  -0.00173  -0.00085  -0.00259   1.95080
   A52        1.89534  -0.00035   0.00170  -0.00588  -0.00415   1.89119
   A53        1.99792  -0.00117  -0.00058   0.00107   0.00051   1.99843
   A54        1.91984  -0.00012  -0.00058  -0.00351  -0.00413   1.91571
   A55        1.85423   0.00038   0.00010   0.00242   0.00254   1.85677
   A56        1.88515   0.00131   0.00307   0.00032   0.00339   1.88855
   A57        1.92089  -0.00055  -0.00181  -0.00521  -0.00703   1.91385
   A58        1.88294   0.00018  -0.00032   0.00521   0.00491   1.88785
   A59        1.88962  -0.00175  -0.00138   0.00057  -0.00081   1.88881
   A60        1.90260  -0.00019   0.00020   0.00017   0.00036   1.90296
    D1       -2.98834   0.00087  -0.01384   0.08860   0.07475  -2.91359
    D2        0.14392   0.00102  -0.01491   0.10075   0.08584   0.22975
    D3       -1.23571  -0.00038   0.00363  -0.05886  -0.05527  -1.29098
    D4        2.83814  -0.00050   0.00215  -0.05953  -0.05734   2.78080
    D5        0.79781  -0.00063   0.00361  -0.06166  -0.05806   0.73975
    D6        3.12154   0.00018  -0.00066   0.01142   0.01079   3.13233
    D7       -0.00587   0.00010  -0.00046   0.00759   0.00715   0.00128
    D8       -0.01116   0.00005   0.00036  -0.00013   0.00023  -0.01093
    D9       -3.13857  -0.00004   0.00055  -0.00396  -0.00342   3.14120
   D10       -3.11680  -0.00014   0.00052  -0.00955  -0.00900  -3.12580
   D11        0.06731  -0.00022  -0.00068  -0.00731  -0.00797   0.05934
   D12        0.01499   0.00001  -0.00060   0.00324   0.00264   0.01763
   D13       -3.08409  -0.00007  -0.00180   0.00548   0.00367  -3.08042
   D14       -0.00043  -0.00007   0.00017  -0.00317  -0.00299  -0.00342
   D15       -3.13842  -0.00003  -0.00001  -0.00078  -0.00079  -3.13921
   D16        3.12661   0.00001  -0.00002   0.00076   0.00075   3.12736
   D17       -0.01138   0.00006  -0.00021   0.00315   0.00295  -0.00843
   D18        0.00790   0.00003  -0.00045   0.00329   0.00284   0.01073
   D19        3.14070   0.00008  -0.00021   0.00358   0.00337  -3.13912
   D20       -3.13733  -0.00002  -0.00026   0.00088   0.00062  -3.13671
   D21       -0.00453   0.00003  -0.00002   0.00117   0.00116  -0.00338
   D22       -0.00391   0.00004   0.00020  -0.00011   0.00008  -0.00383
   D23        3.12611   0.00005   0.00047  -0.00051  -0.00005   3.12606
   D24       -3.13672  -0.00001  -0.00004  -0.00040  -0.00045  -3.13716
   D25       -0.00670  -0.00000   0.00022  -0.00080  -0.00057  -0.00727
   D26       -0.00746  -0.00005   0.00032  -0.00312  -0.00280  -0.01026
   D27        3.09212   0.00000   0.00151  -0.00546  -0.00395   3.08817
   D28       -3.13761  -0.00007   0.00006  -0.00273  -0.00267  -3.14028
   D29       -0.03804  -0.00001   0.00125  -0.00506  -0.00381  -0.04185
   D30       -1.27670   0.00114  -0.00568   0.00456  -0.00113  -1.27784
   D31        0.87492   0.00037  -0.00214   0.00081  -0.00135   0.87357
   D32        2.92734   0.00098  -0.00358   0.01077   0.00718   2.93452
   D33       -0.86402  -0.00039  -0.00088  -0.01390  -0.01476  -0.87877
   D34        1.47788  -0.00001   0.00096  -0.01775  -0.01677   1.46111
   D35       -2.85450   0.00071   0.00087  -0.01266  -0.01174  -2.86624
   D36       -2.80885   0.00024   0.00472   0.01158   0.01630  -2.79255
   D37        1.36918  -0.00038   0.00642   0.00425   0.01066   1.37984
   D38       -0.72468   0.00003   0.00254   0.01200   0.01455  -0.71013
   D39        1.27754   0.00025   0.00108   0.01431   0.01539   1.29292
   D40       -0.82762  -0.00037   0.00278   0.00697   0.00974  -0.81788
   D41       -2.92148   0.00003  -0.00110   0.01473   0.01363  -2.90784
   D42       -0.74818   0.00020   0.00184   0.00684   0.00867  -0.73951
   D43       -2.85334  -0.00042   0.00354  -0.00050   0.00303  -2.85031
   D44        1.33599  -0.00002  -0.00033   0.00725   0.00692   1.34291
   D45        0.84359   0.00085   0.00177   0.02405   0.02582   0.86942
   D46       -1.46402   0.00184  -0.00092   0.02918   0.02825  -1.43577
   D47        2.76822   0.00107   0.00100   0.02856   0.02956   2.79778
   D48        2.96728   0.00026   0.00149   0.02790   0.02940   2.99668
   D49        0.65967   0.00125  -0.00120   0.03303   0.03182   0.69149
   D50       -1.39128   0.00047   0.00072   0.03241   0.03313  -1.35815
   D51       -1.18927   0.00034   0.00133   0.02501   0.02636  -1.16291
   D52        2.78630   0.00133  -0.00136   0.03014   0.02879   2.81509
   D53        0.73535   0.00055   0.00056   0.02952   0.03009   0.76545
   D54        1.27629   0.00107   0.00253  -0.01688  -0.01433   1.26196
   D55       -0.84978   0.00027  -0.00064  -0.01537  -0.01599  -0.86576
   D56       -2.88330  -0.00009  -0.00003  -0.02107  -0.02108  -2.90438
   D57       -0.90393   0.00084   0.00309  -0.01870  -0.01561  -0.91954
   D58       -3.03000   0.00005  -0.00008  -0.01720  -0.01726  -3.04727
   D59        1.21966  -0.00031   0.00053  -0.02290  -0.02236   1.19730
   D60       -2.96453   0.00096   0.00290  -0.01592  -0.01302  -2.97756
   D61        1.19258   0.00017  -0.00027  -0.01442  -0.01468   1.17790
   D62       -0.84094  -0.00020   0.00034  -0.02011  -0.01977  -0.86071
   D63        1.00849   0.00005  -0.00015   0.00296   0.00285   1.01134
   D64       -3.06894  -0.00010  -0.00071   0.00336   0.00262  -3.06632
   D65       -1.07260   0.00018  -0.00017   0.00249   0.00232  -1.07027
   D66       -1.48522   0.00180   0.01152   0.03769   0.04924  -1.43598
   D67        0.72355   0.00034   0.01087   0.03119   0.04208   0.76563
   D68        2.72160   0.00046   0.01101   0.03517   0.04621   2.76781
   D69        0.79512   0.00207   0.01334   0.03029   0.04359   0.83871
   D70        3.00389   0.00060   0.01268   0.02378   0.03643   3.04033
   D71       -1.28124   0.00072   0.01282   0.02777   0.04056  -1.24067
   D72        2.87559   0.00147   0.01105   0.02897   0.04001   2.91561
   D73       -1.19882   0.00001   0.01039   0.02247   0.03285  -1.16597
   D74        0.79924   0.00013   0.01053   0.02645   0.03698   0.83622
   D75        0.33041  -0.00041   0.00932  -0.05509  -0.04575   0.28466
   D76        2.47534  -0.00038   0.01050  -0.05867  -0.04819   2.42715
   D77       -1.75625   0.00029   0.01088  -0.05513  -0.04425  -1.80050
   D78        2.90060   0.00029  -0.00362   0.02674   0.02314   2.92374
   D79       -1.24926   0.00022  -0.00275   0.02970   0.02694  -1.22233
   D80        0.86635   0.00032  -0.00299   0.02531   0.02231   0.88866
   D81        0.86647   0.00071   0.00769  -0.00289   0.00480   0.87126
   D82       -1.28941   0.00080   0.00823  -0.00645   0.00178  -1.28763
   D83        2.96000   0.00130   0.00913  -0.00235   0.00678   2.96678
   D84        0.81518  -0.00030  -0.00066  -0.00203  -0.00269   0.81249
   D85       -1.37667   0.00035  -0.00166  -0.00126  -0.00290  -1.37957
   D86        2.83063   0.00019  -0.00102   0.00189   0.00086   2.83149
   D87       -1.23342  -0.00014   0.00047  -0.00777  -0.00731  -1.24074
   D88        2.85791   0.00051  -0.00052  -0.00701  -0.00752   2.85039
   D89        0.78203   0.00034   0.00011  -0.00386  -0.00375   0.77827
   D90        2.90011  -0.00037   0.00266  -0.00620  -0.00356   2.89655
   D91        0.70826   0.00028   0.00167  -0.00543  -0.00377   0.70449
   D92       -1.36763   0.00012   0.00230  -0.00229  -0.00000  -1.36763
         Item               Value     Threshold  Converged?
 Maximum Force            0.002065     0.000450     NO 
 RMS     Force            0.000655     0.000300     NO 
 Maximum Displacement     0.238929     0.001800     NO 
 RMS     Displacement     0.052608     0.001200     NO 
 Predicted change in Energy=-4.762581D-04
 GradGradGradGradGradGradGradGradGradGradGradGradGradGradGradGradGradGrad

                          Input orientation:                          
 ---------------------------------------------------------------------
 Center     Atomic      Atomic             Coordinates (Angstroms)
 Number     Number       Type             X           Y           Z
 ---------------------------------------------------------------------
      1          8           0       -6.229167   -0.171181    0.952714
      2          6           0       -7.029205   -1.226162    1.362315
      3          6           0       -6.361710   -2.250907    2.039395
      4          6           0       -7.072664   -3.351481    2.503440
      5          6           0       -8.451148   -3.438184    2.301027
      6          6           0       -9.105137   -2.416984    1.618092
      7          6           0       -8.404886   -1.308196    1.137979
      8          8           0       -7.434881    0.909182   -0.756600
      9          6           0       -6.855721    1.033156    0.513012
     10          6           0       -5.564354    2.024059   -1.873528
     11          6           0       -6.573597    0.854793   -1.914736
     12          8           0       -3.847574    1.186903   -0.294896
     13          8           0       -6.589854    3.367509    0.640878
     14          6           0       -6.022419   -0.551306   -2.209617
     15          6           0       -5.822128    2.165920    0.622059
     16          6           0       -4.817759    2.179035   -0.540194
     17          8           0       -4.891527   -0.972422   -1.482948
     18          8           0       -4.570146    1.917020   -2.885150
     19          1           0       -5.291511   -2.161342    2.199740
     20          1           0       -6.546748   -4.142906    3.030869
     21          1           0       -9.006553   -4.297347    2.665877
     22          1           0      -10.175841   -2.479562    1.441333
     23          1           0       -8.921408   -0.547157    0.565717
     24          1           0       -7.687737    1.268931    1.185224
     25          1           0       -6.147479    2.948847   -1.994110
     26          1           0       -7.275905    1.054036   -2.737406
     27          1           0       -3.654018    0.736705   -1.131935
     28          1           0       -6.002516    4.086500    0.905846
     29          1           0       -6.864627   -1.252605   -2.092384
     30          1           0       -5.725460   -0.575646   -3.264985
     31          1           0       -5.266116    2.023207    1.557946
     32          1           0       -4.334830    3.172584   -0.567001
     33          1           0       -5.060027   -0.813208   -0.539702
     34          1           0       -5.001447    1.886108   -3.748471
 ---------------------------------------------------------------------
                    Distance matrix (angstroms):
                    1          2          3          4          5
     1  O    0.000000
     2  C    1.385936   0.000000
     3  C    2.350256   1.397888   0.000000
     4  C    3.637382   2.412683   1.389985   0.000000
     5  C    4.174739   2.792157   2.417400   1.395960   0.000000
     6  C    3.709119   2.406859   2.780551   2.405841   1.391743
     7  C    2.461885   1.396264   2.424009   2.795409   2.427276
     8  O    2.354290   3.035467   4.353785   5.377017   5.411235
     9  C    1.427002   2.419903   3.654991   4.820157   5.072993
    10  C    3.639876   4.814603   5.849964   7.094313   7.456311
    11  C    3.064885   3.908582   5.032436   6.120628   6.302975
    12  O    3.012128   4.323426   4.856782   6.231278   7.023043
    13  O    3.570668   4.670686   5.794350   6.989068   7.248307
    14  C    3.191798   3.771969   4.588885   5.581837   5.880365
    15  C    2.395215   3.675763   4.669941   5.961975   6.413786
    16  C    3.121597   4.483905   5.353733   6.703352   7.268232
    17  O    2.892008   3.567852   4.025277   5.129188   5.750595
    18  O    4.673557   5.828167   6.695705   7.940820   8.404571
    19  H    2.528836   2.143694   1.085845   2.163602   3.409383
    20  H    4.493794   3.394737   2.144043   1.086795   2.157787
    21  H    5.260612   3.878318   3.402291   2.158928   1.086164
    22  H    4.598217   3.388004   3.867499   3.393821   2.152346
    23  H    2.745775   2.162416   3.409771   3.877739   3.404479
    24  H    2.062865   2.586603   3.857099   4.843988   4.897422
    25  H    4.292437   5.428971   6.584261   7.796029   8.034255
    26  H    4.026637   4.697646   5.880155   6.849552   6.851791
    27  H    3.435318   4.633143   5.129791   6.451074   7.226851
    28  H    4.263967   5.430177   6.447998   7.682518   8.035122
    29  H    3.293312   3.458717   4.280318   5.056694   5.157117
    30  H    4.266883   4.851270   5.598906   6.541785   6.826710
    31  H    2.471663   3.702047   4.438488   5.748465   6.365798
    32  H    4.132652   5.507348   6.349472   7.712767   8.298910
    33  H    2.001597   2.768729   3.226933   4.444576   5.143922
    34  H    5.276445   6.318082   7.243245   8.414789   8.766124
                    6          7          8          9         10
     6  C    0.000000
     7  C    1.396521   0.000000
     8  O    4.415008   3.073614   0.000000
     9  C    4.264334   2.876182   1.400967   0.000000
    10  C    6.667190   5.314294   2.447315   2.888787   0.000000
    11  C    5.440046   4.165478   1.444316   2.450585   1.545138
    12  O    6.655036   5.389596   3.627544   3.118542   2.477952
    13  O    6.382943   5.040205   2.951337   2.352922   3.029645
    14  C    5.256926   4.177970   2.497866   3.258469   2.637287
    15  C    5.724792   4.359621   2.465982   1.537322   2.512873
    16  C    6.645541   5.276792   2.916966   2.564288   1.535970
    17  O    5.427496   4.396100   3.246023   3.444452   3.095827
    18  O    7.721977   6.425949   3.708528   4.189579   1.422423
    19  H    3.866188   3.398279   4.770964   3.936575   5.846669
    20  H    3.394128   3.882177   6.376308   5.764260   7.940382
    21  H    2.154840   3.410498   6.425841   6.138010   8.509706
    22  H    1.086999   2.144855   4.881326   4.921804   7.248221
    23  H    2.153487   1.083263   2.465604   2.601389   4.881688
    24  H    3.972703   2.675466   1.990989   1.095313   3.799334
    25  H    7.112516   5.747024   2.710917   3.233750   1.099913
    26  H    5.862119   4.676895   1.992448   3.277530   2.148636
    27  H    6.871907   5.648440   3.803361   3.611736   2.420047
    28  H    7.240777   5.909992   3.861443   3.194556   3.488634
    29  H    4.488128   3.579208   2.604387   3.465958   3.532015
    30  H    6.217490   5.205962   3.379176   4.258989   2.953061
    31  H    5.870009   4.596357   3.361803   2.144513   3.444411
    32  H    7.666403   6.288856   3.843079   3.478286   2.130224
    33  H    4.857066   3.774614   2.941701   2.782406   3.175456
    34  H    8.009799   6.757542   3.978352   4.725050   1.962474
                   11         12         13         14         15
    11  C    0.000000
    12  O    3.188319   0.000000
    13  O    3.584016   3.626406   0.000000
    14  C    1.538787   3.378976   4.878977   0.000000
    15  C    2.952811   2.387080   1.426034   3.929609   0.000000
    16  C    2.593444   1.409169   2.438796   3.419494   1.536153
    17  O    2.520816   2.676562   5.121518   1.408653   3.891820
    18  O    2.466545   2.786503   4.314628   2.942461   3.732282
    19  H    5.260202   4.418020   5.889307   4.750671   4.636359
    20  H    7.031126   6.837626   7.881640   6.374733   6.791814
    21  H    7.310666   8.090626   8.288007   6.834349   7.489430
    22  H    5.946199   7.516942   6.905669   5.856494   6.419231
    23  H    3.691927   5.430599   4.557016   4.013307   4.119404
    24  H    3.320026   4.116351   2.430162   4.196606   2.145283
    25  H    2.138444   3.358771   2.704466   3.509011   2.750122
    26  H    1.099873   4.211528   4.151581   2.104023   3.825671
    27  H    3.025006   0.969936   4.322399   2.903394   3.133665
    28  H    4.327325   3.806996   0.965464   5.587105   1.949795
    29  H    2.134803   4.276069   5.375098   1.102215   4.487908
    30  H    2.142116   3.931217   5.617065   1.096621   4.757588
    31  H    3.890272   2.478849   2.097724   4.625435   1.097908
    32  H    3.492939   2.062617   2.565561   4.406076   2.153902
    33  H    2.638909   2.351684   4.605707   1.945098   3.287202
    34  H    2.626376   3.707761   4.897344   3.058012   4.455710
                   16         17         18         19         20
    16  C    0.000000
    17  O    3.290274   0.000000
    18  O    2.372505   3.227744   0.000000
    19  H    5.154663   3.890463   6.558164   0.000000
    20  H    7.463836   5.759017   8.696491   2.488573   0.000000
    21  H    8.352749   6.723192   9.440019   4.310608   2.491528
    22  H    7.371433   6.224697   8.334999   4.953092   4.296936
    23  H    5.049267   4.540684   6.075700   4.295553   4.964413
    24  H    3.470178   4.467840   5.167915   4.305568   5.830630
    25  H    2.115334   4.149103   2.084851   6.665965   8.700736
    26  H    3.483654   3.371269   2.843889   6.217064   7.798262
    27  H    1.945448   2.139101   2.303519   4.709577   7.036152
    28  H    2.670787   5.703798   4.596735   6.419908   8.516750
    29  H    4.286621   2.083996   3.992449   4.660775   5.890892
    30  H    3.979532   2.007120   2.773520   5.706659   7.282694
    31  H    2.151163   4.284990   4.498528   4.233556   6.467648
    32  H    1.105024   4.281348   2.646815   6.084477   8.447109
    33  H    3.002035   0.971315   3.632528   3.061959   5.103549
    34  H    3.226854   3.649092   0.965556   7.200500   9.203066
                   21         22         23         24         25
    21  H    0.000000
    22  H    2.484167   0.000000
    23  H    4.299052   2.464649   0.000000
    24  H    5.908896   4.506379   2.281207   0.000000
    25  H    9.077285   7.582716   5.144846   3.911864   0.000000
    26  H    7.799225   6.193367   4.022701   3.950040   2.327261
    27  H    8.271317   7.713641   5.681173   4.682242   3.443004
    28  H    9.078041   7.798496   5.486929   3.294953   3.118495
    29  H    6.041468   4.995669   3.434167   4.216441   4.263351
    30  H    7.732512   6.751311   4.988905   5.201669   3.770316
    31  H    7.427502   6.662876   4.577384   2.563611   3.775011
    32  H    9.384901   8.372429   6.013004   4.235112   2.317843
    33  H    6.163605   5.733479   4.025295   3.770350   4.177430
    34  H    9.768308   8.530386   6.316572   5.651408   2.349594
                   26         27         28         29         30
    26  H    0.000000
    27  H    3.974457   0.000000
    28  H    4.908221   4.570462   0.000000
    29  H    2.430185   3.897156   6.183741   0.000000
    30  H    2.310429   3.250083   6.261645   1.769454   0.000000
    31  H    4.840309   3.389603   2.285759   5.158594   5.497790
    32  H    4.224787   2.591557   2.405347   5.320617   4.823091
    33  H    3.636842   2.174818   5.194712   2.420841   2.815387
    34  H    2.624453   3.159581   5.244667   4.008190   2.611166
                   31         32         33         34
    31  H    0.000000
    32  H    2.589162   0.000000
    33  H    3.533816   4.051321   0.000000
    34  H    5.314782   3.495877   4.193559   0.000000
 Stoichiometry    C12H16O6
 Framework group  C1[X(C12H16O6)]
 Deg. of freedom    96
 Full point group                 C1      NOp   1
 Largest Abelian subgroup         C1      NOp   1
 Largest concise Abelian subgroup C1      NOp   1
                         Standard orientation:                         
 ---------------------------------------------------------------------
 Center     Atomic      Atomic             Coordinates (Angstroms)
 Number     Number       Type             X           Y           Z
 ---------------------------------------------------------------------
      1          8           0       -0.652844    0.402896    0.634611
      2          6           0       -1.981658    0.225439    0.283070
      3          6           0       -2.809870   -0.245163    1.306148
      4          6           0       -4.163405   -0.447382    1.063026
      5          6           0       -4.702374   -0.179363   -0.196491
      6          6           0       -3.867888    0.280492   -1.210944
      7          6           0       -2.504277    0.481278   -0.986169
      8          8           0        0.541339    0.412386   -1.394310
      9          6           0        0.196541    1.137235   -0.246086
     10          6           0        2.746816   -0.191305   -0.522081
     11          6           0        1.487630   -0.672462   -1.277324
     12          8           0        2.016835   -0.292614    1.843740
     13          8           0        1.944722    2.710963   -0.187061
     14          6           0        0.852889   -2.000709   -0.829296
     15          6           0        1.403025    1.630164    0.569253
     16          6           0        2.461442    0.540544    0.797829
     17          8           0        0.635124   -2.185098    0.550155
     18          8           0        3.632448   -1.259813   -0.210261
     19          1           0       -2.376906   -0.436094    2.283464
     20          1           0       -4.801055   -0.811339    1.864313
     21          1           0       -5.760570   -0.335388   -0.385246
     22          1           0       -4.272563    0.479055   -2.200074
     23          1           0       -1.860788    0.792101   -1.800275
     24          1           0       -0.344389    2.015717   -0.614019
     25          1           0        3.239429    0.549199   -1.169225
     26          1           0        1.776540   -0.844066   -2.324608
     27          1           0        2.219032   -1.211485    1.608013
     28          1           0        2.576426    3.175354    0.376333
     29          1           0       -0.078847   -2.117051   -1.406540
     30          1           0        1.526848   -2.809558   -1.136087
     31          1           0        1.032676    1.963154    1.547701
     32          1           0        3.405769    1.033695    1.091304
     33          1           0        0.174182   -1.401552    0.892266
     34          1           0        3.889995   -1.704106   -1.027923
 ---------------------------------------------------------------------
 Rotational constants (GHZ):           0.8132713           0.2763101           0.2569104
 Standard basis: 6-31G(d,p) (6D, 7F)
 There are   350 symmetry adapted cartesian basis functions of A   symmetry.
 There are   350 symmetry adapted basis functions of A   symmetry.
   350 basis functions,   616 primitive gaussians,   350 cartesian basis functions
    68 alpha electrons       68 beta electrons
       nuclear repulsion energy      1475.3209728964 Hartrees.
 NAtoms=   34 NActive=   34 NUniq=   34 SFac= 1.00D+00 NAtFMM=   60 NAOKFM=F Big=F
 Integral buffers will be    131072 words long.
 Raffenetti 2 integral format.
 Two-electron integral symmetry is turned on.
 One-electron integrals computed using PRISM.
 NBasis=   350 RedAO= T EigKep=  4.62D-04  NBF=   350
 NBsUse=   350 1.00D-06 EigRej= -1.00D+00 NBFU=   350
 Initial guess from the checkpoint file:  "chenxi-glucose.chk"
 B after Tr=    -0.000000    0.000000   -0.000000
         Rot=    0.999875    0.014768    0.002309   -0.005094 Ang=   1.81 deg.
 ExpMin= 1.61D-01 ExpMax= 5.48D+03 ExpMxC= 8.25D+02 IAcc=2 IRadAn=         4 AccDes= 0.00D+00
 Harris functional with IExCor=  402 and IRadAn=       4 diagonalized for initial guess.
 HarFok:  IExCor=  402 AccDes= 0.00D+00 IRadAn=         4 IDoV= 1 UseB2=F ITyADJ=14
 ICtDFT=  3500011 ScaDFX=  1.000000  1.000000  1.000000  1.000000
 FoFCou: FMM=F IPFlag=           0 FMFlag=      100000 FMFlg1=           0
         NFxFlg=           0 DoJE=T BraDBF=F KetDBF=T FulRan=T
         wScrn=  0.000000 ICntrl=       500 IOpCl=  0 I1Cent=   200000004 NGrid=           0
         NMat0=    1 NMatS0=      1 NMatT0=    0 NMatD0=    1 NMtDS0=    0 NMtDT0=    0
 Petite list used in FoFCou.
 Requested convergence on RMS density matrix=1.00D-08 within 128 cycles.
 Requested convergence on MAX density matrix=1.00D-06.
 Requested convergence on             energy=1.00D-06.
 No special actions if energy rises.
 Integral accuracy reduced to 1.0D-05 until final iterations.
 Initial convergence to 1.0D-05 achieved.  Increase integral accuracy.
 SCF Done:  E(RB3LYP) =  -918.228035382     A.U. after   11 cycles
            NFock= 11  Conv=0.70D-08     -V/T= 2.0089
 Calling FoFJK, ICntrl=      2127 FMM=F ISym2X=0 I1Cent= 0 IOpClX= 0 NMat=1 NMatS=1 NMatT=0.
 ***** Axes restored to original set *****
 -------------------------------------------------------------------
 Center     Atomic                   Forces (Hartrees/Bohr)
 Number     Number              X              Y              Z
 -------------------------------------------------------------------
      1        8           0.000578482   -0.001243324   -0.001501188
      2        6           0.000792515    0.000733522    0.000694044
      3        6           0.002358502    0.000772372    0.000513597
      4        6           0.000752988   -0.001439042    0.000891600
      5        6          -0.001036217   -0.001716847    0.000653005
      6        6          -0.001900816   -0.000055923   -0.000255929
      7        6          -0.001249524    0.001306575   -0.001811676
      8        8          -0.000409448    0.000389804   -0.000225830
      9        6          -0.000458604    0.000891542    0.001753541
     10        6           0.000410551    0.002048043   -0.000663104
     11        6          -0.001460633   -0.000329757   -0.000031583
     12        8           0.002101953    0.001488930    0.000601156
     13        8          -0.001175637   -0.000476526    0.000412070
     14        6          -0.000390926   -0.000203921   -0.000779043
     15        6           0.000103082    0.001156973    0.000802000
     16        6          -0.000058419   -0.000376638   -0.001121955
     17        8           0.002045324   -0.001051779   -0.000609032
     18        8           0.000932098   -0.000686359   -0.000116786
     19        1          -0.000438477    0.000059293   -0.000060365
     20        1          -0.000199090    0.000403986   -0.000244897
     21        1           0.000250417    0.000371619   -0.000137214
     22        1           0.000509546    0.000084226    0.000061068
     23        1           0.000432548    0.000059531    0.000373279
     24        1           0.000045510   -0.000263117   -0.001078041
     25        1          -0.000328473   -0.000753045    0.000772507
     26        1           0.000457696    0.000107445    0.000479669
     27        1          -0.000576512   -0.001083895   -0.000215509
     28        1           0.000308993    0.000170999   -0.000385833
     29        1           0.000047273    0.000859980   -0.000009894
     30        1          -0.000302083    0.000125577    0.000543019
     31        1          -0.000320474   -0.000309422   -0.000269587
     32        1          -0.000297041   -0.000568956    0.000248870
     33        1          -0.001162405   -0.000643229    0.000831588
     34        1          -0.000362700    0.000171363   -0.000113545
 -------------------------------------------------------------------
 Cartesian Forces:  Max     0.002358502 RMS     0.000842420

 GradGradGradGradGradGradGradGradGradGradGradGradGradGradGradGradGradGrad
 Berny optimization.
 Using GEDIIS/GDIIS optimizer.
 FormGI is forming the generalized inverse of G from B-inverse, IUseBI=4.
 Internal  Forces:  Max     0.002775241 RMS     0.000579832
 Search for a local minimum.
 Step number   8 out of a maximum of  197
 All quantities printed in internal units (Hartrees-Bohrs-Radians)
 Mixed Optimization -- En-DIIS/RFO-DIIS
 Swapping is turned off.
 Update second derivatives using D2CorX and points    6    7    8
 DE= -5.94D-04 DEPred=-4.76D-04 R= 1.25D+00
 TightC=F SS=  1.41D+00  RLast= 2.45D-01 DXNew= 1.2000D+00 7.3470D-01
 Trust test= 1.25D+00 RLast= 2.45D-01 DXMaxT set to 7.35D-01
 ITU=  1  1  1 -1  0  0  1  0
     Eigenvalues ---    0.00387   0.00678   0.00811   0.01078   0.01575
     Eigenvalues ---    0.01607   0.01660   0.01746   0.01873   0.02306
     Eigenvalues ---    0.02639   0.02780   0.02807   0.02825   0.02844
     Eigenvalues ---    0.02863   0.02873   0.02875   0.02880   0.03675
     Eigenvalues ---    0.03893   0.04286   0.04695   0.04930   0.05128
     Eigenvalues ---    0.05299   0.05704   0.05931   0.06085   0.06418
     Eigenvalues ---    0.06913   0.07262   0.07386   0.07825   0.08109
     Eigenvalues ---    0.09288   0.11033   0.11810   0.12336   0.14468
     Eigenvalues ---    0.15858   0.15925   0.15994   0.15999   0.15999
     Eigenvalues ---    0.16000   0.16013   0.16038   0.16154   0.16950
     Eigenvalues ---    0.17761   0.18383   0.19750   0.21686   0.21936
     Eigenvalues ---    0.22013   0.23081   0.24619   0.24901   0.27029
     Eigenvalues ---    0.28704   0.29265   0.29992   0.30285   0.30928
     Eigenvalues ---    0.31095   0.31859   0.31987   0.31996   0.32065
     Eigenvalues ---    0.32197   0.32366   0.33199   0.33337   0.33390
     Eigenvalues ---    0.33394   0.33514   0.41711   0.42428   0.43741
     Eigenvalues ---    0.43997   0.44503   0.44623   0.44874   0.50219
     Eigenvalues ---    0.50380   0.50398   0.54756   0.54953   0.55347
     Eigenvalues ---    0.55607   0.55695   0.55961   0.56634   0.57085
     Eigenvalues ---    0.60948
 En-DIIS/RFO-DIIS/Sim-DIIS IScMMF=       -3 using points:     8    7
 RFO step:  Lambda=-8.74927661D-04.
 DidBck=F Rises=F RFO-DIIS coefs:    2.54303   -1.54303
 Iteration  1 RMS(Cart)=  0.10036023 RMS(Int)=  0.00288651
 Iteration  2 RMS(Cart)=  0.00689188 RMS(Int)=  0.00004067
 Iteration  3 RMS(Cart)=  0.00002288 RMS(Int)=  0.00003916
 Iteration  4 RMS(Cart)=  0.00000000 RMS(Int)=  0.00003916
 Variable       Old X    -DE/DX   Delta X   Delta X   Delta X     New X
                                 (Linear)    (Quad)   (Total)
    R1        2.61904  -0.00040   0.00006   0.00031   0.00037   2.61941
    R2        2.69664   0.00068   0.00335   0.00262   0.00597   2.70261
    R3        2.64162   0.00103  -0.00355   0.00351  -0.00002   2.64160
    R4        2.63856   0.00143  -0.00496   0.00485  -0.00010   2.63846
    R5        2.62669   0.00161  -0.00412   0.00513   0.00101   2.62770
    R6        2.05195  -0.00044   0.00160  -0.00321  -0.00161   2.05034
    R7        2.63798   0.00170  -0.00286   0.00493   0.00206   2.64004
    R8        2.05375  -0.00051   0.00157  -0.00307  -0.00149   2.05225
    R9        2.63001   0.00170  -0.00417   0.00495   0.00077   2.63078
   R10        2.05255  -0.00047   0.00174  -0.00321  -0.00147   2.05109
   R11        2.63904   0.00141  -0.00269   0.00467   0.00198   2.64102
   R12        2.05413  -0.00052   0.00160  -0.00316  -0.00155   2.05257
   R13        2.04707  -0.00036   0.00243  -0.00341  -0.00098   2.04609
   R14        2.64744   0.00035   0.00431  -0.00351   0.00083   2.64828
   R15        2.72936  -0.00025  -0.00090   0.00093   0.00002   2.72938
   R16        2.90512   0.00020   0.00180   0.00002   0.00188   2.90700
   R17        2.06984  -0.00075   0.00244  -0.00511  -0.00267   2.06717
   R18        2.91989   0.00088  -0.00443   0.00185  -0.00264   2.91724
   R19        2.90256  -0.00021  -0.00293  -0.00217  -0.00514   2.89742
   R20        2.68799   0.00060  -0.00257   0.00270   0.00013   2.68812
   R21        2.07853  -0.00054   0.00338  -0.00406  -0.00068   2.07785
   R22        2.90789   0.00093   0.00130  -0.00325  -0.00195   2.90593
   R23        2.07846  -0.00063   0.00271  -0.00522  -0.00251   2.07595
   R24        2.66294   0.00083   0.00031   0.00181   0.00212   2.66506
   R25        1.83291   0.00057   0.00092   0.00082   0.00174   1.83465
   R26        2.69481   0.00021  -0.00637   0.00369  -0.00268   2.69214
   R27        1.82446   0.00021  -0.00061   0.00121   0.00061   1.82507
   R28        2.66197   0.00133  -0.00014   0.00380   0.00366   2.66563
   R29        2.08288  -0.00058   0.00034  -0.00189  -0.00155   2.08133
   R30        2.07231  -0.00061   0.00231  -0.00372  -0.00141   2.07091
   R31        2.90291   0.00110   0.00246   0.00321   0.00568   2.90859
   R32        2.07474  -0.00035   0.00218  -0.00301  -0.00083   2.07391
   R33        2.08819  -0.00065   0.00071  -0.00304  -0.00233   2.08586
   R34        1.83552   0.00090   0.00163   0.00285   0.00447   1.83999
   R35        1.82464   0.00026  -0.00045   0.00117   0.00072   1.82536
    A1        2.07149  -0.00051  -0.00269  -0.00077  -0.00346   2.06803
    A2        2.01033   0.00004   0.00665  -0.00472   0.00186   2.01219
    A3        2.17242  -0.00071  -0.00604  -0.00104  -0.00715   2.16527
    A4        2.10043   0.00067  -0.00055   0.00577   0.00518   2.10561
    A5        2.09198  -0.00043   0.00080  -0.00425  -0.00344   2.08853
    A6        2.07337   0.00013   0.00005  -0.00045  -0.00041   2.07296
    A7        2.11779   0.00030  -0.00079   0.00469   0.00388   2.12168
    A8        2.10116   0.00008  -0.00098   0.00123   0.00025   2.10141
    A9        2.08415  -0.00010   0.00178  -0.00140   0.00038   2.08453
   A10        2.09786   0.00002  -0.00082   0.00017  -0.00065   2.09721
   A11        2.08243   0.00003   0.00091   0.00037   0.00127   2.08370
   A12        2.10060  -0.00003  -0.00079  -0.00023  -0.00101   2.09959
   A13        2.10012   0.00000  -0.00011  -0.00014  -0.00024   2.09988
   A14        2.11257  -0.00010  -0.00118   0.00059  -0.00059   2.11198
   A15        2.09487   0.00011  -0.00018   0.00067   0.00049   2.09537
   A16        2.07569  -0.00001   0.00136  -0.00127   0.00009   2.07578
   A17        2.07767  -0.00024   0.00094  -0.00369  -0.00274   2.07493
   A18        2.10993  -0.00024  -0.00420  -0.00104  -0.00525   2.10468
   A19        2.09477   0.00049   0.00320   0.00479   0.00798   2.10275
   A20        2.07543   0.00020  -0.00683   0.00122  -0.00570   2.06973
   A21        1.96716   0.00039   0.00075  -0.00320  -0.00241   1.96475
   A22        1.88054  -0.00009  -0.00288  -0.00423  -0.00708   1.87346
   A23        1.90296   0.00030  -0.01222   0.01363   0.00142   1.90438
   A24        1.99043  -0.00015   0.00373   0.00292   0.00657   1.99701
   A25        1.83506  -0.00056   0.00249  -0.01088  -0.00845   1.82661
   A26        1.88449   0.00014   0.00781   0.00287   0.01067   1.89516
   A27        2.00093   0.00093  -0.00382   0.00274  -0.00132   1.99961
   A28        1.96127  -0.00032  -0.00031  -0.00142  -0.00163   1.95964
   A29        1.86194  -0.00058   0.00389  -0.00889  -0.00499   1.85695
   A30        1.86003  -0.00013   0.00647  -0.00188   0.00468   1.86471
   A31        1.84214  -0.00046  -0.00102  -0.00538  -0.00636   1.83578
   A32        1.93463   0.00059  -0.00573   0.01560   0.00985   1.94448
   A33        1.91731  -0.00055  -0.00873   0.00567  -0.00321   1.91410
   A34        1.98414  -0.00032   0.00200   0.00292   0.00499   1.98913
   A35        1.78459   0.00030   0.01103  -0.00617   0.00486   1.78944
   A36        2.05176   0.00151   0.00240  -0.00071   0.00171   2.05348
   A37        1.87542  -0.00055  -0.00585  -0.00154  -0.00734   1.86809
   A38        1.82442  -0.00060   0.00068  -0.00200  -0.00137   1.82305
   A39        1.89015   0.00029   0.00965   0.00149   0.01114   1.90130
   A40        1.87927  -0.00017   0.00106  -0.00202  -0.00096   1.87831
   A41        2.05091   0.00278   0.00218   0.00353   0.00572   2.05663
   A42        1.86223  -0.00115   0.01349  -0.01208   0.00141   1.86363
   A43        1.87727  -0.00100  -0.00025  -0.00878  -0.00904   1.86823
   A44        1.94804  -0.00080  -0.01797   0.01241  -0.00556   1.94248
   A45        1.84671  -0.00033   0.00265   0.00428   0.00693   1.85364
   A46        1.87041   0.00037  -0.00002  -0.00006  -0.00011   1.87030
   A47        1.83366  -0.00089   0.00208  -0.00375  -0.00166   1.83200
   A48        1.97383   0.00008   0.00131  -0.00944  -0.00820   1.96563
   A49        1.88092   0.00019   0.00174  -0.00410  -0.00239   1.87852
   A50        1.93348   0.00069   0.00539   0.00786   0.01327   1.94675
   A51        1.95080   0.00019  -0.00400   0.01042   0.00643   1.95723
   A52        1.89119  -0.00028  -0.00640  -0.00110  -0.00757   1.88362
   A53        1.99843   0.00092   0.00079   0.00688   0.00769   2.00612
   A54        1.91571  -0.00076  -0.00637   0.00211  -0.00435   1.91136
   A55        1.85677  -0.00008   0.00392  -0.00876  -0.00478   1.85199
   A56        1.88855   0.00019   0.00524  -0.00351   0.00175   1.89029
   A57        1.91385  -0.00052  -0.01085   0.00707  -0.00380   1.91005
   A58        1.88785   0.00022   0.00758  -0.00432   0.00329   1.89114
   A59        1.88881  -0.00115  -0.00125  -0.00640  -0.00764   1.88117
   A60        1.90296  -0.00052   0.00056  -0.00552  -0.00496   1.89800
    D1       -2.91359   0.00078   0.11535   0.05558   0.17095  -2.74263
    D2        0.22975   0.00079   0.13245   0.05265   0.18506   0.41482
    D3       -1.29098  -0.00011  -0.08529  -0.00678  -0.09208  -1.38306
    D4        2.78080  -0.00011  -0.08848  -0.00507  -0.09352   2.68728
    D5        0.73975  -0.00038  -0.08958  -0.01342  -0.10302   0.63673
    D6        3.13233   0.00006   0.01665  -0.00142   0.01531  -3.13555
    D7        0.00128   0.00005   0.01103   0.00015   0.01126   0.01253
    D8       -0.01093   0.00005   0.00035   0.00137   0.00170  -0.00923
    D9        3.14120   0.00004  -0.00527   0.00295  -0.00235   3.13885
   D10       -3.12580  -0.00004  -0.01389   0.00190  -0.01193  -3.13773
   D11        0.05934  -0.00016  -0.01230   0.00025  -0.01200   0.04734
   D12        0.01763  -0.00003   0.00407  -0.00116   0.00291   0.02053
   D13       -3.08042  -0.00014   0.00566  -0.00282   0.00283  -3.07759
   D14       -0.00342  -0.00002  -0.00462  -0.00022  -0.00481  -0.00824
   D15       -3.13921  -0.00001  -0.00122   0.00004  -0.00117  -3.14039
   D16        3.12736  -0.00001   0.00116  -0.00187  -0.00067   3.12668
   D17       -0.00843   0.00000   0.00455  -0.00161   0.00296  -0.00547
   D18        0.01073  -0.00003   0.00438  -0.00118   0.00320   0.01393
   D19       -3.13912   0.00002   0.00520  -0.00008   0.00511  -3.13401
   D20       -3.13671  -0.00004   0.00096  -0.00144  -0.00046  -3.13717
   D21       -0.00338   0.00001   0.00178  -0.00035   0.00145  -0.00193
   D22       -0.00383   0.00005   0.00013   0.00141   0.00153  -0.00230
   D23        3.12606   0.00006  -0.00007   0.00100   0.00094   3.12700
   D24       -3.13716  -0.00000  -0.00069   0.00032  -0.00037  -3.13754
   D25       -0.00727   0.00000  -0.00089  -0.00009  -0.00096  -0.00824
   D26       -0.01026  -0.00002  -0.00433  -0.00019  -0.00450  -0.01477
   D27        3.08817   0.00008  -0.00609   0.00130  -0.00476   3.08340
   D28       -3.14028  -0.00002  -0.00412   0.00020  -0.00392   3.13898
   D29       -0.04185   0.00008  -0.00588   0.00169  -0.00418  -0.04603
   D30       -1.27784   0.00064  -0.00175   0.00746   0.00573  -1.27211
   D31        0.87357   0.00071  -0.00208   0.00147  -0.00059   0.87298
   D32        2.93452   0.00042   0.01108  -0.00051   0.01053   2.94505
   D33       -0.87877   0.00013  -0.02277   0.01982  -0.00289  -0.88166
   D34        1.46111   0.00148  -0.02587   0.02695   0.00112   1.46223
   D35       -2.86624   0.00082  -0.01812   0.02235   0.00434  -2.86190
   D36       -2.79255  -0.00001   0.02515  -0.02055   0.00460  -2.78795
   D37        1.37984  -0.00032   0.01644  -0.02235  -0.00591   1.37393
   D38       -0.71013  -0.00015   0.02245  -0.01243   0.01002  -0.70011
   D39        1.29292  -0.00033   0.02374  -0.01514   0.00860   1.30152
   D40       -0.81788  -0.00065   0.01503  -0.01694  -0.00191  -0.81979
   D41       -2.90784  -0.00048   0.02104  -0.00702   0.01402  -2.89383
   D42       -0.73951   0.00036   0.01338  -0.00523   0.00812  -0.73139
   D43       -2.85031   0.00005   0.00467  -0.00703  -0.00239  -2.85270
   D44        1.34291   0.00022   0.01068   0.00289   0.01354   1.35645
   D45        0.86942  -0.00009   0.03985  -0.02153   0.01831   0.88773
   D46       -1.43577  -0.00051   0.04359  -0.03100   0.01259  -1.42318
   D47        2.79778  -0.00027   0.04561  -0.02682   0.01878   2.81656
   D48        2.99668   0.00019   0.04536  -0.02308   0.02227   3.01895
   D49        0.69149  -0.00023   0.04910  -0.03254   0.01655   0.70805
   D50       -1.35815   0.00001   0.05112  -0.02836   0.02275  -1.33540
   D51       -1.16291   0.00034   0.04067  -0.01055   0.03015  -1.13276
   D52        2.81509  -0.00008   0.04442  -0.02001   0.02443   2.83952
   D53        0.76545   0.00016   0.04643  -0.01583   0.03062   0.79607
   D54        1.26196   0.00046  -0.02211   0.00597  -0.01613   1.24583
   D55       -0.86576   0.00014  -0.02467   0.00408  -0.02054  -0.88630
   D56       -2.90438   0.00031  -0.03253   0.01293  -0.01959  -2.92397
   D57       -0.91954   0.00034  -0.02408   0.00738  -0.01671  -0.93625
   D58       -3.04727   0.00002  -0.02664   0.00549  -0.02111  -3.06838
   D59        1.19730   0.00020  -0.03450   0.01434  -0.02017   1.17713
   D60       -2.97756  -0.00005  -0.02010  -0.00700  -0.02710  -3.00466
   D61        1.17790  -0.00037  -0.02265  -0.00888  -0.03151   1.14640
   D62       -0.86071  -0.00019  -0.03051  -0.00004  -0.03056  -0.89127
   D63        1.01134  -0.00038   0.00439   0.00474   0.00922   1.02055
   D64       -3.06632   0.00049   0.00405   0.00590   0.00985  -3.05647
   D65       -1.07027   0.00016   0.00358   0.00630   0.00990  -1.06037
   D66       -1.43598   0.00034   0.07598  -0.02904   0.04697  -1.38901
   D67        0.76563   0.00034   0.06493  -0.02001   0.04496   0.81059
   D68        2.76781  -0.00027   0.07130  -0.03014   0.04122   2.80904
   D69        0.83871   0.00071   0.06727  -0.01807   0.04914   0.88785
   D70        3.04033   0.00071   0.05622  -0.00904   0.04712   3.08745
   D71       -1.24067   0.00010   0.06259  -0.01917   0.04339  -1.19729
   D72        2.91561   0.00046   0.06174  -0.02193   0.03980   2.95541
   D73       -1.16597   0.00046   0.05069  -0.01290   0.03779  -1.12818
   D74        0.83622  -0.00015   0.05706  -0.02302   0.03406   0.87027
   D75        0.28466  -0.00052  -0.07059  -0.06490  -0.13545   0.14921
   D76        2.42715  -0.00073  -0.07436  -0.06010  -0.13448   2.29267
   D77       -1.80050  -0.00065  -0.06828  -0.06336  -0.13166  -1.93215
   D78        2.92374   0.00023   0.03570   0.02293   0.05863   2.98237
   D79       -1.22233   0.00016   0.04157   0.01360   0.05513  -1.16720
   D80        0.88866   0.00042   0.03443   0.02475   0.05922   0.94788
   D81        0.87126   0.00057   0.00740   0.01796   0.02534   0.89661
   D82       -1.28763   0.00061   0.00274   0.02088   0.02363  -1.26400
   D83        2.96678   0.00077   0.01047   0.01212   0.02260   2.98938
   D84        0.81249   0.00006  -0.00415   0.01265   0.00843   0.82091
   D85       -1.37957  -0.00072  -0.00448   0.00502   0.00050  -1.37907
   D86        2.83149  -0.00032   0.00133   0.00095   0.00223   2.83372
   D87       -1.24074   0.00066  -0.01128   0.01822   0.00691  -1.23382
   D88        2.85039  -0.00012  -0.01161   0.01058  -0.00101   2.84938
   D89        0.77827   0.00028  -0.00579   0.00652   0.00071   0.77899
   D90        2.89655   0.00015  -0.00549   0.00092  -0.00457   2.89198
   D91        0.70449  -0.00062  -0.00582  -0.00672  -0.01250   0.69199
   D92       -1.36763  -0.00023  -0.00000  -0.01078  -0.01077  -1.37840
         Item               Value     Threshold  Converged?
 Maximum Force            0.002775     0.000450     NO 
 RMS     Force            0.000580     0.000300     NO 
 Maximum Displacement     0.491601     0.001800     NO 
 RMS     Displacement     0.101133     0.001200     NO 
 Predicted change in Energy=-5.088487D-04
 GradGradGradGradGradGradGradGradGradGradGradGradGradGradGradGradGradGrad

                          Input orientation:                          
 ---------------------------------------------------------------------
 Center     Atomic      Atomic             Coordinates (Angstroms)
 Number     Number       Type             X           Y           Z
 ---------------------------------------------------------------------
      1          8           0       -6.224009   -0.231143    0.867009
      2          6           0       -7.022847   -1.259380    1.342353
      3          6           0       -6.371126   -2.199119    2.146221
      4          6           0       -7.084992   -3.273244    2.666019
      5          6           0       -8.448959   -3.411946    2.397491
      6          6           0       -9.085141   -2.473219    1.589934
      7          6           0       -8.380817   -1.394871    1.047448
      8          8           0       -7.435402    0.922939   -0.790870
      9          6           0       -6.849378    0.995457    0.480061
     10          6           0       -5.560347    2.066290   -1.861917
     11          6           0       -6.573165    0.904538   -1.949439
     12          8           0       -3.843499    1.136343   -0.328571
     13          8           0       -6.559794    3.316788    0.715458
     14          6           0       -6.030547   -0.490381   -2.302218
     15          6           0       -5.803085    2.112432    0.635152
     16          6           0       -4.801114    2.151370   -0.532562
     17          8           0       -4.937077   -0.979514   -1.557348
     18          8           0       -4.581571    2.007238   -2.892448
     19          1           0       -5.314602   -2.065569    2.353909
     20          1           0       -6.575201   -4.000498    3.291014
     21          1           0       -9.006061   -4.247196    2.809876
     22          1           0      -10.142167   -2.578014    1.363019
     23          1           0       -8.871114   -0.700003    0.377301
     24          1           0       -7.682841    1.201942    1.157791
     25          1           0       -6.147104    2.994484   -1.918345
     26          1           0       -7.267164    1.143537   -2.766782
     27          1           0       -3.743562    0.627885   -1.149573
     28          1           0       -5.952869    4.027741    0.958211
     29          1           0       -6.885180   -1.183872   -2.260519
     30          1           0       -5.696846   -0.450823   -3.345303
     31          1           0       -5.240426    1.915252    1.556546
     32          1           0       -4.300364    3.135029   -0.528229
     33          1           0       -5.158103   -0.893164   -0.613023
     34          1           0       -5.029624    2.030588   -3.747864
 ---------------------------------------------------------------------
                    Distance matrix (angstroms):
                    1          2          3          4          5
     1  O    0.000000
     2  C    1.386133   0.000000
     3  C    2.351799   1.397875   0.000000
     4  C    3.637596   2.410726   1.390517   0.000000
     5  C    4.172563   2.789382   2.418982   1.397051   0.000000
     6  C    3.706156   2.405775   2.783965   2.408026   1.392151
     7  C    2.457364   1.396212   2.427545   2.797716   2.428137
     8  O    2.355406   3.079506   4.416609   5.448010   5.475780
     9  C    1.430162   2.420316   3.634575   4.801639   5.065610
    10  C    3.628455   4.844206   5.908997   7.165009   7.516495
    11  C    3.056806   3.964927   5.142756   6.246461   6.406749
    12  O    2.994372   4.317376   4.861975   6.238534   7.023433
    13  O    3.567007   4.642061   5.701571   6.892680   7.188466
    14  C    3.185692   3.854727   4.777488   5.791335   6.039166
    15  C    2.392338   3.654732   4.603854   5.896881   6.373793
    16  C    3.108022   4.481587   5.344864   6.698765   7.269282
    17  O    2.844954   3.582880   4.154559   5.264177   5.821580
    18  O    4.673486   5.879129   6.803244   8.065181   8.503393
    19  H    2.530418   2.142729   1.084994   2.165680   3.411572
    20  H    4.495239   3.392845   2.144100   1.086004   2.157717
    21  H    5.257683   3.874765   3.402638   2.158653   1.085388
    22  H    4.594104   3.386647   3.870106   3.395213   2.152331
    23  H    2.732545   2.158777   3.409746   3.879437   3.407935
    24  H    2.065546   2.554949   3.776879   4.760196   4.838570
    25  H    4.262485   5.430878   6.598818   7.821792   8.060231
    26  H    4.022730   4.766413   6.009479   7.004032   6.987044
    27  H    3.310159   4.530472   5.075264   6.398649   7.144415
    28  H    4.268481   5.407963   6.352960   7.583052   7.978153
    29  H    3.335607   3.606292   4.551301   5.355014   5.395070
    30  H    4.250851   4.938234   5.802416   6.784467   7.022966
    31  H    2.459657   3.647080   4.307464   5.617281   6.275421
    32  H    4.120463   5.497438   6.316160   7.682664   8.284538
    33  H    1.940341   2.726697   3.284870   4.486624   5.122225
    34  H    5.276271   6.380214   7.377689   8.572809   8.892605
                    6          7          8          9         10
     6  C    0.000000
     7  C    1.397568   0.000000
     8  O    4.463603   3.105714   0.000000
     9  C    4.273426   2.894979   1.401409   0.000000
    10  C    6.704221   5.329079   2.443404   2.879781   0.000000
    11  C    5.499675   4.187626   1.444325   2.446841   1.543739
    12  O    6.647135   5.374730   3.627813   3.115934   2.482644
    13  O    6.377010   5.062220   2.960781   2.351138   3.034057
    14  C    5.330201   4.190720   2.501053   3.258723   2.636573
    15  C    5.719413   4.372169   2.472426   1.538316   2.509263
    16  C    6.651668   5.280769   2.918088   2.560649   1.533251
    17  O    5.416915   4.337837   3.232406   3.421760   3.123804
    18  O    7.774856   6.444485   3.706303   4.188133   1.422492
    19  H    3.868695   3.399757   4.828934   3.903425   5.908116
    20  H    3.395004   3.883700   6.453057   5.739007   8.024247
    21  H    2.154416   3.410695   6.493276   6.129008   8.576637
    22  H    1.086176   2.145173   4.921634   4.938803   7.277557
    23  H    2.158838   1.082742   2.461672   2.640560   4.860827
    24  H    3.957272   2.691242   1.984023   1.093899   3.790872
    25  H    7.129927   5.749073   2.687417   3.200257   1.099551
    26  H    5.947011   4.715092   1.995294   3.276959   2.140905
    27  H    6.756790   5.515667   3.720942   3.526601   2.424284
    28  H    7.243802   5.942021   3.859661   3.197984   3.457526
    29  H    4.618250   3.636495   2.627026   3.501647   3.532367
    30  H    6.318796   5.233659   3.381557   4.248937   2.924880
    31  H    5.834520   4.591095   3.363475   2.143262   3.436721
    32  H    7.670277   6.297051   3.845879   3.477339   2.123319
    33  H    4.771920   3.659885   2.918210   2.760821   3.237268
    34  H    8.076112   6.779327   3.969694   4.717875   1.959525
                   11         12         13         14         15
    11  C    0.000000
    12  O    3.183084   0.000000
    13  O    3.594553   3.636290   0.000000
    14  C    1.537753   3.365218   4.886820   0.000000
    15  C    2.955020   2.391963   1.424617   3.931223   0.000000
    16  C    2.588879   1.410291   2.451267   3.409110   1.539161
    17  O    2.525901   2.680048   5.124166   1.410589   3.888078
    18  O    2.464074   2.806541   4.318017   2.947202   3.734584
    19  H    5.378134   4.428554   5.762360   4.967224   4.544055
    20  H    7.177864   6.852060   7.757345   6.625845   6.709522
    21  H    7.423640   8.092243   8.220989   7.007201   7.445358
    22  H    5.986511   7.505408   6.928306   5.890467   6.430996
    23  H    3.642641   5.398827   4.646628   3.910573   4.170021
    24  H    3.312810   4.117539   2.435049   4.191145   2.153051
    25  H    2.133160   3.359563   2.685351   3.507881   2.723363
    26  H    1.098546   4.203142   4.165260   2.101126   3.828242
    27  H    2.953469   0.970856   4.317373   2.794532   3.103346
    28  H    4.312029   3.803345   0.965785   5.572240   1.948130
    29  H    2.134380   4.285749   5.405392   1.101393   4.519010
    30  H    2.133863   3.880034   5.606189   1.095877   4.735565
    31  H    3.884543   2.472200   2.100587   4.615346   1.097466
    32  H    3.487199   2.059936   2.585502   4.391374   2.158085
    33  H    2.649555   2.434748   4.631771   1.943392   3.317763
    34  H    2.623898   3.728019   4.890499   3.073601   4.451490
                   16         17         18         19         20
    16  C    0.000000
    17  O    3.297136   0.000000
    18  O    2.374454   3.290831   0.000000
    19  H    5.135948   4.076760   6.682017   0.000000
    20  H    7.457385   5.942761   8.848879   2.492233   0.000000
    21  H    8.354347   6.804927   9.550422   4.312108   2.490268
    22  H    7.381541   6.178730   8.369812   4.954781   4.296961
    23  H    5.052036   4.392908   6.034947   4.291914   4.965300
    24  H    3.473191   4.435082   5.164379   4.209025   5.730872
    25  H    2.107824   4.169790   2.091512   6.674530   8.732151
    26  H    3.476904   3.376298   2.823859   6.350775   7.977268
    27  H    1.954514   2.043157   2.375392   4.690123   7.011343
    28  H    2.658893   5.694952   4.559656   6.283613   8.383430
    29  H    4.295696   2.081182   3.986117   4.953489   6.232896
    30  H    3.935131   2.013342   2.736966   5.935869   7.577097
    31  H    2.147817   4.262397   4.498455   4.060570   6.307623
    32  H    1.103791   4.288818   2.634486   6.031718   8.406976
    33  H    3.066448   0.973683   3.733698   3.194012   5.187022
    34  H    3.225674   3.723928   0.965937   7.354682   9.397266
                   21         22         23         24         25
    21  H    0.000000
    22  H    2.484009   0.000000
    23  H    4.303280   2.472679   0.000000
    24  H    5.845802   4.514252   2.374563   0.000000
    25  H    9.108877   7.601356   5.132197   3.877410   0.000000
    26  H    7.948767   6.258662   3.982029   3.946958   2.323873
    27  H    8.193751   7.585055   5.512388   4.601239   3.459598
    28  H    9.012504   7.832629   5.586158   3.319303   3.062665
    29  H    6.292138   5.067704   3.337088   4.244198   4.256818
    30  H    7.952961   6.815725   4.898555   5.191692   3.756206
    31  H    7.329844   6.652365   4.627318   2.575502   3.749890
    32  H    9.369300   8.387034   6.034832   4.245072   2.315733
    33  H    6.145938   5.619996   3.847661   3.728211   4.218506
    34  H    9.910933   8.573123   6.263398   5.638410   2.350532
                   26         27         28         29         30
    26  H    0.000000
    27  H    3.911142   0.000000
    28  H    4.890969   4.569772   0.000000
    29  H    2.412270   3.792945   6.195993   0.000000
    30  H    2.311400   3.130521   6.216375   1.768121   0.000000
    31  H    4.836773   3.349776   2.308287   5.184571   5.462120
    32  H    4.216522   2.642323   2.395248   5.323063   4.769109
    33  H    3.637989   2.145322   5.226446   2.404485   2.819798
    34  H    2.599224   3.220659   5.195011   3.998504   2.600893
                   31         32         33         34
    31  H    0.000000
    32  H    2.591884   0.000000
    33  H    3.549790   4.119375   0.000000
    34  H    5.309850   3.481042   4.288597   0.000000
 Stoichiometry    C12H16O6
 Framework group  C1[X(C12H16O6)]
 Deg. of freedom    96
 Full point group                 C1      NOp   1
 Largest Abelian subgroup         C1      NOp   1
 Largest concise Abelian subgroup C1      NOp   1
                         Standard orientation:                         
 ---------------------------------------------------------------------
 Center     Atomic      Atomic             Coordinates (Angstroms)
 Number     Number       Type             X           Y           Z
 ---------------------------------------------------------------------
      1          8           0       -0.660101    0.363437    0.557246
      2          6           0       -1.998970    0.192936    0.241456
      3          6           0       -2.846400   -0.026155    1.331372
      4          6           0       -4.207217   -0.216117    1.117766
      5          6           0       -4.731601   -0.179346   -0.176615
      6          6           0       -3.876351    0.032844   -1.254393
      7          6           0       -2.503992    0.211932   -1.060081
      8          8           0        0.577571    0.257322   -1.443965
      9          6           0        0.175744    1.062111   -0.369351
     10          6           0        2.779087   -0.164788   -0.471660
     11          6           0        1.564124   -0.770508   -1.206572
     12          8           0        1.983777   -0.113612    1.879591
     13          8           0        1.842569    2.720091   -0.394786
     14          6           0        0.979536   -2.082716   -0.657891
     15          6           0        1.335226    1.677387    0.432804
     16          6           0        2.426808    0.649026    0.779125
     17          8           0        0.675060   -2.143600    0.718099
     18          8           0        3.714676   -1.157207   -0.067605
     19          1           0       -2.421201   -0.037306    2.329518
     20          1           0       -4.862348   -0.384908    1.967306
     21          1           0       -5.795131   -0.320845   -0.340777
     22          1           0       -4.270422    0.049931   -2.266418
     23          1           0       -1.839184    0.322677   -1.907486
     24          1           0       -0.398188    1.871796   -0.829380
     25          1           0        3.233768    0.556521   -1.165916
     26          1           0        1.895610   -1.021997   -2.223270
     27          1           0        2.111005   -1.055551    1.681792
     28          1           0        2.476477    3.226708    0.128893
     29          1           0        0.097641   -2.319868   -1.273593
     30          1           0        1.722576   -2.866967   -0.841709
     31          1           0        0.921508    2.060777    1.374230
     32          1           0        3.344267    1.196230    1.056961
     33          1           0        0.124533   -1.370436    0.935344
     34          1           0        4.014704   -1.637853   -0.849906
 ---------------------------------------------------------------------
 Rotational constants (GHZ):           0.8172600           0.2726211           0.2553965
 Standard basis: 6-31G(d,p) (6D, 7F)
 There are   350 symmetry adapted cartesian basis functions of A   symmetry.
 There are   350 symmetry adapted basis functions of A   symmetry.
   350 basis functions,   616 primitive gaussians,   350 cartesian basis functions
    68 alpha electrons       68 beta electrons
       nuclear repulsion energy      1473.4684610112 Hartrees.
 NAtoms=   34 NActive=   34 NUniq=   34 SFac= 1.00D+00 NAtFMM=   60 NAOKFM=F Big=F
 Integral buffers will be    131072 words long.
 Raffenetti 2 integral format.
 Two-electron integral symmetry is turned on.
 One-electron integrals computed using PRISM.
 NBasis=   350 RedAO= T EigKep=  4.62D-04  NBF=   350
 NBsUse=   350 1.00D-06 EigRej= -1.00D+00 NBFU=   350
 Initial guess from the checkpoint file:  "chenxi-glucose.chk"
 B after Tr=     0.000000   -0.000000    0.000000
         Rot=    0.998652    0.051193    0.004135   -0.007478 Ang=   5.95 deg.
 ExpMin= 1.61D-01 ExpMax= 5.48D+03 ExpMxC= 8.25D+02 IAcc=2 IRadAn=         4 AccDes= 0.00D+00
 Harris functional with IExCor=  402 and IRadAn=       4 diagonalized for initial guess.
 HarFok:  IExCor=  402 AccDes= 0.00D+00 IRadAn=         4 IDoV= 1 UseB2=F ITyADJ=14
 ICtDFT=  3500011 ScaDFX=  1.000000  1.000000  1.000000  1.000000
 FoFCou: FMM=F IPFlag=           0 FMFlag=      100000 FMFlg1=           0
         NFxFlg=           0 DoJE=T BraDBF=F KetDBF=T FulRan=T
         wScrn=  0.000000 ICntrl=       500 IOpCl=  0 I1Cent=   200000004 NGrid=           0
         NMat0=    1 NMatS0=      1 NMatT0=    0 NMatD0=    1 NMtDS0=    0 NMtDT0=    0
 Petite list used in FoFCou.
 Requested convergence on RMS density matrix=1.00D-08 within 128 cycles.
 Requested convergence on MAX density matrix=1.00D-06.
 Requested convergence on             energy=1.00D-06.
 No special actions if energy rises.
 Integral accuracy reduced to 1.0D-05 until final iterations.
 Initial convergence to 1.0D-05 achieved.  Increase integral accuracy.
 SCF Done:  E(RB3LYP) =  -918.228659762     A.U. after   11 cycles
            NFock= 11  Conv=0.83D-08     -V/T= 2.0089
 Calling FoFJK, ICntrl=      2127 FMM=F ISym2X=0 I1Cent= 0 IOpClX= 0 NMat=1 NMatS=1 NMatT=0.
 ***** Axes restored to original set *****
 -------------------------------------------------------------------
 Center     Atomic                   Forces (Hartrees/Bohr)
 Number     Number              X              Y              Z
 -------------------------------------------------------------------
      1        8          -0.000410622   -0.000536222   -0.000422761
      2        6           0.000726202   -0.000006133    0.000648697
      3        6           0.000746160    0.000502378   -0.000141023
      4        6          -0.000014972   -0.000987180    0.000802273
      5        6           0.000064399   -0.000822760    0.000584380
      6        6          -0.001142484    0.000631667   -0.000674527
      7        6          -0.000542832   -0.000319981   -0.000830162
      8        8           0.000672371   -0.000165661   -0.001037813
      9        6           0.000101340   -0.000064723    0.001626505
     10        6           0.001443327    0.001286535    0.000077350
     11        6          -0.000928994    0.000272340    0.000667021
     12        8           0.001974118    0.003003933    0.000231860
     13        8          -0.000181840    0.000134979   -0.000005646
     14        6          -0.001409396   -0.000437490   -0.001241234
     15        6          -0.000365884   -0.000398486   -0.000718351
     16        6           0.000146330   -0.001283795   -0.000583833
     17        8           0.001453825    0.000561835   -0.000337595
     18        8          -0.000262624   -0.000506414   -0.000340355
     19        1           0.000029022    0.000007011    0.000152867
     20        1           0.000021268   -0.000017808    0.000034959
     21        1          -0.000016200   -0.000064508   -0.000022632
     22        1          -0.000029212   -0.000079778   -0.000055330
     23        1          -0.000074833    0.000779070    0.000358571
     24        1           0.000277048   -0.000106929    0.000290085
     25        1          -0.000092347   -0.000233375   -0.000369236
     26        1          -0.000495392   -0.000320206   -0.000104385
     27        1          -0.001006506   -0.001119105    0.000382687
     28        1           0.000124776    0.000220065   -0.000266303
     29        1          -0.000217293    0.000559387    0.000119491
     30        1           0.000437797   -0.000540763    0.000516307
     31        1          -0.000639296    0.000323260    0.000358765
     32        1           0.000261576   -0.000115693    0.000817305
     33        1          -0.000519717   -0.000547233   -0.000376424
     34        1          -0.000129112    0.000391784   -0.000141513
 -------------------------------------------------------------------
 Cartesian Forces:  Max     0.003003933 RMS     0.000683615

 GradGradGradGradGradGradGradGradGradGradGradGradGradGradGradGradGradGrad
 Berny optimization.
 Using GEDIIS/GDIIS optimizer.
 FormGI is forming the generalized inverse of G from B-inverse, IUseBI=4.
 Internal  Forces:  Max     0.002261846 RMS     0.000584135
 Search for a local minimum.
 Step number   9 out of a maximum of  197
 All quantities printed in internal units (Hartrees-Bohrs-Radians)
 Mixed Optimization -- En-DIIS/RFO-DIIS
 Swapping is turned off.
 Update second derivatives using D2CorX and points    8    9
 DE= -6.24D-04 DEPred=-5.09D-04 R= 1.23D+00
 TightC=F SS=  1.41D+00  RLast= 4.33D-01 DXNew= 1.2356D+00 1.2978D+00
 Trust test= 1.23D+00 RLast= 4.33D-01 DXMaxT set to 1.24D+00
 ITU=  1  1  1  1 -1  0  0  1  0
     Eigenvalues ---    0.00226   0.00683   0.00805   0.01076   0.01575
     Eigenvalues ---    0.01609   0.01623   0.01837   0.01946   0.02300
     Eigenvalues ---    0.02640   0.02783   0.02812   0.02827   0.02847
     Eigenvalues ---    0.02864   0.02873   0.02875   0.02880   0.03745
     Eigenvalues ---    0.03880   0.04382   0.04692   0.04942   0.05125
     Eigenvalues ---    0.05316   0.05701   0.05927   0.06174   0.06368
     Eigenvalues ---    0.06900   0.07209   0.07315   0.07918   0.08135
     Eigenvalues ---    0.09321   0.11025   0.11792   0.12386   0.14496
     Eigenvalues ---    0.15793   0.15926   0.15993   0.15999   0.16000
     Eigenvalues ---    0.16000   0.16008   0.16044   0.16089   0.17246
     Eigenvalues ---    0.17798   0.18382   0.19878   0.21932   0.22003
     Eigenvalues ---    0.22434   0.23073   0.24480   0.24946   0.28012
     Eigenvalues ---    0.28828   0.29339   0.30025   0.30466   0.31032
     Eigenvalues ---    0.31817   0.31904   0.31980   0.32047   0.32122
     Eigenvalues ---    0.32323   0.32781   0.33276   0.33347   0.33393
     Eigenvalues ---    0.33482   0.33914   0.41476   0.42355   0.43564
     Eigenvalues ---    0.43975   0.44508   0.44632   0.44939   0.50205
     Eigenvalues ---    0.50384   0.50422   0.54073   0.55243   0.55283
     Eigenvalues ---    0.55642   0.55677   0.56551   0.56631   0.57236
     Eigenvalues ---    0.59504
 En-DIIS/RFO-DIIS/Sim-DIIS IScMMF=       -3 using points:     9    8    7
 RFO step:  Lambda=-6.47746649D-04.
 DidBck=F Rises=F RFO-DIIS coefs:    1.88918   -0.72434   -0.16483
 Iteration  1 RMS(Cart)=  0.07942865 RMS(Int)=  0.00228879
 Iteration  2 RMS(Cart)=  0.00498286 RMS(Int)=  0.00003485
 Iteration  3 RMS(Cart)=  0.00001332 RMS(Int)=  0.00003415
 Iteration  4 RMS(Cart)=  0.00000000 RMS(Int)=  0.00003415
 Variable       Old X    -DE/DX   Delta X   Delta X   Delta X     New X
                                 (Linear)    (Quad)   (Total)
    R1        2.61941   0.00071   0.00034   0.00162   0.00196   2.62137
    R2        2.70261   0.00062   0.00567   0.00059   0.00626   2.70887
    R3        2.64160   0.00070  -0.00040   0.00104   0.00065   2.64225
    R4        2.63846   0.00102  -0.00062   0.00166   0.00106   2.63952
    R5        2.62770   0.00140   0.00045   0.00231   0.00276   2.63046
    R6        2.05034   0.00006  -0.00126   0.00062  -0.00064   2.04970
    R7        2.64004   0.00080   0.00153   0.00089   0.00240   2.64245
    R8        2.05225   0.00004  -0.00116   0.00055  -0.00061   2.05164
    R9        2.63078   0.00143   0.00024   0.00229   0.00252   2.63330
   R10        2.05109   0.00005  -0.00112   0.00058  -0.00054   2.05055
   R11        2.64102   0.00046   0.00147   0.00019   0.00167   2.64269
   R12        2.05257   0.00005  -0.00121   0.00057  -0.00064   2.05194
   R13        2.04609   0.00031  -0.00062   0.00136   0.00075   2.04683
   R14        2.64828   0.00101   0.00120   0.00176   0.00298   2.65126
   R15        2.72938  -0.00014  -0.00008  -0.00102  -0.00111   2.72827
   R16        2.90700   0.00063   0.00186   0.00069   0.00258   2.90957
   R17        2.06717  -0.00005  -0.00212   0.00048  -0.00164   2.06553
   R18        2.91724   0.00137  -0.00282   0.00413   0.00127   2.91852
   R19        2.89742   0.00128  -0.00488   0.00376  -0.00114   2.89628
   R20        2.68812   0.00009  -0.00016  -0.00021  -0.00037   2.68775
   R21        2.07785  -0.00013  -0.00025  -0.00012  -0.00037   2.07748
   R22        2.90593   0.00058  -0.00160  -0.00135  -0.00294   2.90299
   R23        2.07595   0.00032  -0.00194   0.00207   0.00013   2.07608
   R24        2.66506  -0.00061   0.00192  -0.00204  -0.00012   2.66494
   R25        1.83465   0.00016   0.00164   0.00001   0.00166   1.83631
   R26        2.69214   0.00032  -0.00306   0.00104  -0.00202   2.69011
   R27        1.82507   0.00017   0.00047   0.00018   0.00065   1.82572
   R28        2.66563   0.00035   0.00324   0.00085   0.00408   2.66971
   R29        2.08133  -0.00018  -0.00135  -0.00010  -0.00144   2.07989
   R30        2.07091  -0.00038  -0.00100  -0.00107  -0.00207   2.06884
   R31        2.90859   0.00113   0.00532   0.00114   0.00646   2.91505
   R32        2.07391  -0.00009  -0.00051  -0.00004  -0.00055   2.07337
   R33        2.08586   0.00002  -0.00200   0.00074  -0.00126   2.08461
   R34        1.83999  -0.00029   0.00415  -0.00103   0.00312   1.84311
   R35        1.82536   0.00019   0.00059   0.00021   0.00080   1.82616
    A1        2.06803  -0.00170  -0.00336  -0.00673  -0.01010   2.05793
    A2        2.01219   0.00121   0.00236   0.00549   0.00777   2.01996
    A3        2.16527  -0.00132  -0.00700  -0.00469  -0.01177   2.15350
    A4        2.10561   0.00011   0.00455  -0.00081   0.00370   2.10931
    A5        2.08853  -0.00015  -0.00297   0.00013  -0.00283   2.08571
    A6        2.07296   0.00016  -0.00036   0.00070   0.00033   2.07329
    A7        2.12168  -0.00000   0.00337  -0.00084   0.00251   2.12419
    A8        2.10141  -0.00006   0.00012  -0.00024  -0.00013   2.10129
    A9        2.08453   0.00003   0.00053   0.00018   0.00071   2.08523
   A10        2.09721   0.00004  -0.00067   0.00007  -0.00059   2.09661
   A11        2.08370   0.00012   0.00122   0.00065   0.00186   2.08556
   A12        2.09959  -0.00006  -0.00098  -0.00026  -0.00124   2.09835
   A13        2.09988  -0.00006  -0.00023  -0.00039  -0.00061   2.09927
   A14        2.11198  -0.00023  -0.00065  -0.00126  -0.00191   2.11007
   A15        2.09537   0.00008   0.00042   0.00019   0.00061   2.09598
   A16        2.07578   0.00015   0.00023   0.00108   0.00130   2.07708
   A17        2.07493   0.00022  -0.00233   0.00162  -0.00070   2.07423
   A18        2.10468  -0.00040  -0.00512  -0.00161  -0.00676   2.09792
   A19        2.10275   0.00019   0.00744   0.00038   0.00780   2.11055
   A20        2.06973   0.00177  -0.00580   0.00579  -0.00003   2.06970
   A21        1.96475  -0.00011  -0.00206  -0.00322  -0.00526   1.95949
   A22        1.87346   0.00226  -0.00660   0.01431   0.00773   1.88119
   A23        1.90438  -0.00100  -0.00004  -0.00398  -0.00407   1.90031
   A24        1.99701  -0.00163   0.00624  -0.00738  -0.00118   1.99583
   A25        1.82661   0.00052  -0.00725   0.00363  -0.00368   1.82292
   A26        1.89516  -0.00017   0.01032  -0.00410   0.00622   1.90138
   A27        1.99961   0.00071  -0.00158   0.00057  -0.00116   1.99845
   A28        1.95964  -0.00054  -0.00148  -0.00045  -0.00190   1.95774
   A29        1.85695  -0.00033  -0.00402  -0.00166  -0.00570   1.85125
   A30        1.86471   0.00062   0.00485   0.00563   0.01052   1.87523
   A31        1.83578  -0.00049  -0.00576   0.00216  -0.00362   1.83217
   A32        1.94448   0.00002   0.00814  -0.00657   0.00156   1.94603
   A33        1.91410  -0.00097  -0.00379   0.00351  -0.00035   1.91376
   A34        1.98913   0.00078   0.00465  -0.00319   0.00150   1.99063
   A35        1.78944  -0.00004   0.00550  -0.00114   0.00434   1.79379
   A36        2.05348   0.00068   0.00178  -0.00562  -0.00383   2.04965
   A37        1.86809   0.00031  -0.00715   0.00847   0.00134   1.86942
   A38        1.82305  -0.00087  -0.00115  -0.00068  -0.00186   1.82119
   A39        1.90130   0.00025   0.01094  -0.00026   0.01067   1.91197
   A40        1.87831   0.00011  -0.00074   0.00093   0.00020   1.87851
   A41        2.05663   0.00061   0.00532  -0.00879  -0.00347   2.05316
   A42        1.86363  -0.00063   0.00269   0.00014   0.00284   1.86647
   A43        1.86823   0.00044  -0.00807   0.00666  -0.00142   1.86681
   A44        1.94248   0.00033  -0.00686   0.00547  -0.00139   1.94109
   A45        1.85364  -0.00089   0.00645  -0.00580   0.00066   1.85430
   A46        1.87030   0.00013  -0.00010   0.00346   0.00336   1.87366
   A47        1.83200  -0.00030  -0.00125  -0.00144  -0.00267   1.82934
   A48        1.96563   0.00118  -0.00715   0.00604  -0.00116   1.96447
   A49        1.87852  -0.00038  -0.00194   0.00123  -0.00076   1.87776
   A50        1.94675  -0.00073   0.01238  -0.00857   0.00383   1.95058
   A51        1.95723   0.00013   0.00529  -0.00442   0.00087   1.95810
   A52        1.88362   0.00013  -0.00742   0.00719  -0.00030   1.88332
   A53        2.00612   0.00166   0.00692   0.00861   0.01555   2.02168
   A54        1.91136  -0.00110  -0.00455  -0.00298  -0.00762   1.90374
   A55        1.85199   0.00000  -0.00383   0.00190  -0.00189   1.85009
   A56        1.89029   0.00006   0.00211   0.00268   0.00479   1.89508
   A57        1.91005  -0.00088  -0.00454  -0.00722  -0.01174   1.89830
   A58        1.89114   0.00019   0.00374  -0.00377  -0.00005   1.89110
   A59        1.88117  -0.00062  -0.00693  -0.00223  -0.00916   1.87201
   A60        1.89800  -0.00012  -0.00435   0.00026  -0.00409   1.89391
    D1       -2.74263  -0.00016   0.16433  -0.03007   0.13431  -2.60832
    D2        0.41482  -0.00017   0.17870  -0.02950   0.14916   0.56397
    D3       -1.38306  -0.00020  -0.09098   0.01574  -0.07526  -1.45832
    D4        2.68728   0.00027  -0.09261   0.01675  -0.07586   2.61142
    D5        0.63673  -0.00026  -0.10117   0.01582  -0.08534   0.55139
    D6       -3.13555   0.00008   0.01539   0.00255   0.01809  -3.11746
    D7        0.01253   0.00010   0.01119   0.00369   0.01501   0.02754
    D8       -0.00923   0.00007   0.00155   0.00196   0.00349  -0.00573
    D9        3.13885   0.00010  -0.00265   0.00310   0.00041   3.13927
   D10       -3.13773  -0.00009  -0.01209  -0.00450  -0.01648   3.12898
   D11        0.04734  -0.00036  -0.01199  -0.01473  -0.02660   0.02074
   D12        0.02053  -0.00011   0.00302  -0.00395  -0.00093   0.01961
   D13       -3.07759  -0.00038   0.00312  -0.01418  -0.01104  -3.08863
   D14       -0.00824   0.00003  -0.00477   0.00201  -0.00274  -0.01097
   D15       -3.14039  -0.00001  -0.00118  -0.00000  -0.00117  -3.14156
   D16        3.12668   0.00001  -0.00048   0.00084   0.00043   3.12711
   D17       -0.00547  -0.00003   0.00312  -0.00117   0.00199  -0.00348
   D18        0.01393  -0.00010   0.00331  -0.00385  -0.00054   0.01339
   D19       -3.13401  -0.00004   0.00510  -0.00237   0.00272  -3.13129
   D20       -3.13717  -0.00006  -0.00031  -0.00182  -0.00211  -3.13928
   D21       -0.00193  -0.00000   0.00148  -0.00034   0.00116  -0.00077
   D22       -0.00230   0.00006   0.00137   0.00178   0.00315   0.00086
   D23        3.12700   0.00009   0.00083   0.00303   0.00388   3.13088
   D24       -3.13754   0.00000  -0.00041   0.00030  -0.00011  -3.13765
   D25       -0.00824   0.00004  -0.00095   0.00154   0.00061  -0.00763
   D26       -0.01477   0.00004  -0.00447   0.00207  -0.00238  -0.01715
   D27        3.08340   0.00030  -0.00489   0.01224   0.00743   3.09084
   D28        3.13898   0.00001  -0.00393   0.00085  -0.00309   3.13589
   D29       -0.04603   0.00027  -0.00435   0.01102   0.00672  -0.03931
   D30       -1.27211  -0.00153   0.00491  -0.01407  -0.00914  -1.28124
   D31        0.87298   0.00016  -0.00074  -0.00315  -0.00388   0.86911
   D32        2.94505  -0.00059   0.01055  -0.00983   0.00067   2.94572
   D33       -0.88166  -0.00011  -0.00500   0.00687   0.00191  -0.87975
   D34        1.46223   0.00065  -0.00177  -0.00078  -0.00253   1.45970
   D35       -2.86190  -0.00006   0.00192  -0.00357  -0.00159  -2.86349
   D36       -2.78795  -0.00002   0.00678  -0.01086  -0.00410  -2.79204
   D37        1.37393   0.00039  -0.00350  -0.00287  -0.00638   1.36755
   D38       -0.70011  -0.00021   0.01131  -0.01613  -0.00483  -0.70494
   D39        1.30152  -0.00050   0.01018  -0.01262  -0.00243   1.29909
   D40       -0.81979  -0.00008  -0.00009  -0.00462  -0.00472  -0.82450
   D41       -2.89383  -0.00069   0.01471  -0.01788  -0.00317  -2.89700
   D42       -0.73139  -0.00005   0.00865  -0.00995  -0.00130  -0.73269
   D43       -2.85270   0.00036  -0.00162  -0.00195  -0.00359  -2.85628
   D44        1.35645  -0.00024   0.01318  -0.01521  -0.00204   1.35441
   D45        0.88773  -0.00036   0.02054  -0.01066   0.00989   0.89762
   D46       -1.42318  -0.00116   0.01585  -0.00417   0.01170  -1.41148
   D47        2.81656  -0.00069   0.02157  -0.00616   0.01542   2.83198
   D48        3.01895   0.00060   0.02465  -0.00302   0.02162   3.04057
   D49        0.70805  -0.00021   0.01996   0.00347   0.02342   0.73147
   D50       -1.33540   0.00026   0.02569   0.00147   0.02715  -1.30825
   D51       -1.13276   0.00007   0.03115  -0.01255   0.01862  -1.11414
   D52        2.83952  -0.00073   0.02647  -0.00605   0.02042   2.85994
   D53        0.79607  -0.00027   0.03219  -0.00805   0.02415   0.82022
   D54        1.24583   0.00049  -0.01671   0.01351  -0.00319   1.24264
   D55       -0.88630   0.00008  -0.02090   0.00618  -0.01468  -0.90098
   D56       -2.92397   0.00041  -0.02089   0.01107  -0.00983  -2.93380
   D57       -0.93625   0.00022  -0.01743   0.00937  -0.00807  -0.94432
   D58       -3.06838  -0.00019  -0.02162   0.00204  -0.01956  -3.08794
   D59        1.17713   0.00014  -0.02162   0.00693  -0.01470   1.16243
   D60       -3.00466   0.00015  -0.02625   0.01319  -0.01306  -3.01772
   D61        1.14640  -0.00026  -0.03044   0.00585  -0.02455   1.12185
   D62       -0.89127   0.00007  -0.03043   0.01074  -0.01969  -0.91097
   D63        1.02055  -0.00037   0.00866   0.01118   0.01988   1.04043
   D64       -3.05647   0.00063   0.00919   0.01572   0.02485  -3.03162
   D65       -1.06037   0.00040   0.00919   0.01813   0.02736  -1.03301
   D66       -1.38901  -0.00039   0.04988  -0.00290   0.04699  -1.34202
   D67        0.81059  -0.00003   0.04691  -0.00198   0.04495   0.85554
   D68        2.80904   0.00003   0.04427   0.00519   0.04948   2.85852
   D69        0.88785  -0.00034   0.05088  -0.00672   0.04412   0.93197
   D70        3.08745   0.00002   0.04791  -0.00580   0.04208   3.12953
   D71       -1.19729   0.00008   0.04527   0.00137   0.04661  -1.15067
   D72        2.95541  -0.00020   0.04199   0.00027   0.04226   2.99767
   D73       -1.12818   0.00017   0.03902   0.00119   0.04021  -1.08796
   D74        0.87027   0.00023   0.03638   0.00836   0.04475   0.91502
   D75        0.14921  -0.00065  -0.12798  -0.04682  -0.17486  -0.02565
   D76        2.29267  -0.00090  -0.12752  -0.04267  -0.17015   2.12252
   D77       -1.93215  -0.00112  -0.12436  -0.04972  -0.17406  -2.10621
   D78        2.98237  -0.00028   0.05595   0.00524   0.06118   3.04356
   D79       -1.16720   0.00055   0.05346   0.00682   0.06024  -1.10696
   D80        0.94788   0.00029   0.05634   0.00685   0.06322   1.01110
   D81        0.89661   0.00030   0.02332   0.02335   0.04665   0.94326
   D82       -1.26400   0.00038   0.02131   0.02547   0.04678  -1.21722
   D83        2.98938   0.00057   0.02122   0.02188   0.04311   3.03249
   D84        0.82091   0.00049   0.00705   0.00560   0.01259   0.83350
   D85       -1.37907  -0.00089  -0.00003  -0.00502  -0.00508  -1.38416
   D86        2.83372   0.00001   0.00212   0.00420   0.00627   2.84000
   D87       -1.23382   0.00058   0.00494   0.00924   0.01415  -1.21967
   D88        2.84938  -0.00080  -0.00214  -0.00139  -0.00352   2.84586
   D89        0.77899   0.00010   0.00002   0.00783   0.00784   0.78683
   D90        2.89198   0.00080  -0.00465   0.01542   0.01076   2.90274
   D91        0.69199  -0.00058  -0.01174   0.00479  -0.00691   0.68508
   D92       -1.37840   0.00032  -0.00958   0.01401   0.00445  -1.37395
         Item               Value     Threshold  Converged?
 Maximum Force            0.002262     0.000450     NO 
 RMS     Force            0.000584     0.000300     NO 
 Maximum Displacement     0.363714     0.001800     NO 
 RMS     Displacement     0.079394     0.001200     NO 
 Predicted change in Energy=-3.766272D-04
 GradGradGradGradGradGradGradGradGradGradGradGradGradGradGradGradGradGrad

                          Input orientation:                          
 ---------------------------------------------------------------------
 Center     Atomic      Atomic             Coordinates (Angstroms)
 Number     Number       Type             X           Y           Z
 ---------------------------------------------------------------------
      1          8           0       -6.211810   -0.293453    0.801490
      2          6           0       -7.013465   -1.292402    1.334119
      3          6           0       -6.384395   -2.163014    2.229285
      4          6           0       -7.108437   -3.212164    2.788438
      5          6           0       -8.458393   -3.389100    2.469663
      6          6           0       -9.071957   -2.515711    1.573825
      7          6           0       -8.355785   -1.466369    0.989323
      8          8           0       -7.426370    0.920133   -0.810851
      9          6           0       -6.831392    0.953090    0.459299
     10          6           0       -5.559256    2.100797   -1.854455
     11          6           0       -6.572133    0.941114   -1.974560
     12          8           0       -3.819570    1.116977   -0.362135
     13          8           0       -6.539405    3.264673    0.757932
     14          6           0       -6.025436   -0.437547   -2.374947
     15          6           0       -5.781974    2.065128    0.640153
     16          6           0       -4.782985    2.132492   -0.533319
     17          8           0       -4.960365   -0.966846   -1.612498
     18          8           0       -4.605299    2.091630   -2.909354
     19          1           0       -5.340146   -1.998071    2.471805
     20          1           0       -6.619547   -3.887891    3.483483
     21          1           0       -9.022711   -4.202180    2.914516
     22          1           0      -10.117086   -2.650131    1.311754
     23          1           0       -8.819162   -0.815765    0.257759
     24          1           0       -7.662772    1.134878    1.145215
     25          1           0       -6.153760    3.025535   -1.856881
     26          1           0       -7.268830    1.202858   -2.782679
     27          1           0       -3.826074    0.528900   -1.135690
     28          1           0       -5.923794    3.980541    0.962791
     29          1           0       -6.881965   -1.128412   -2.396083
     30          1           0       -5.652906   -0.347838   -3.400481
     31          1           0       -5.215675    1.841309    1.552846
     32          1           0       -4.275880    3.111650   -0.501975
     33          1           0       -5.241336   -0.959217   -0.678541
     34          1           0       -5.076029    2.172305   -3.749449
 ---------------------------------------------------------------------
                    Distance matrix (angstroms):
                    1          2          3          4          5
     1  O    0.000000
     2  C    1.387171   0.000000
     3  C    2.358737   1.398220   0.000000
     4  C    3.642908   2.410301   1.391979   0.000000
     5  C    4.172885   2.788086   2.421268   1.398322   0.000000
     6  C    3.703427   2.406518   2.788729   2.411585   1.393483
     7  C    2.451050   1.396772   2.430885   2.800088   2.428751
     8  O    2.355333   3.109131   4.453531   5.489248   5.513287
     9  C    1.433474   2.416753   3.611477   4.780271   5.054040
    10  C    3.634874   4.878066   5.961365   7.223848   7.565842
    11  C    3.059485   4.016308   5.229070   6.342200   6.485357
    12  O    3.011004   4.345498   4.904297   6.283647   7.059922
    13  O    3.573440   4.617754   5.625717   6.811474   7.133389
    14  C    3.185162   3.932448   4.930015   5.960868   6.172617
    15  C    2.402850   3.642961   4.556911   5.850166   6.344992
    16  C    3.115841   4.493580   5.352370   6.708737   7.281106
    17  O    2.801234   3.606072   4.268252   5.387384   5.896402
    18  O    4.694663   5.937844   6.904548   8.176843   8.591773
    19  H    2.540762   2.142965   1.084656   2.168210   3.414445
    20  H    4.503256   3.392860   2.145579   1.085683   2.158235
    21  H    5.257774   3.873181   3.404181   2.158812   1.085102
    22  H    4.589715   3.387682   3.874549   3.398300   2.153622
    23  H    2.714174   2.155521   3.410291   3.882479   3.412437
    24  H    2.064841   2.519716   3.699398   4.680197   4.780539
    25  H    4.252762   5.437476   6.608403   7.835770   8.073280
    26  H    4.025234   4.820742   6.101730   7.110239   7.077304
    27  H    3.181299   4.424540   5.011433   6.337843   7.057455
    28  H    4.286723   5.397146   6.289629   7.514744   7.937661
    29  H    3.372053   3.736120   4.765712   5.592189   5.592076
    30  H    4.239327   5.015950   5.960218   6.973210   7.181826
    31  H    2.472656   3.619397   4.225882   5.535958   6.221974
    32  H    4.128144   5.501026   6.302991   7.670777   8.281534
    33  H    1.890914   2.702269   3.348308   4.536716   5.115172
    34  H    5.299152   6.449846   7.500138   8.710176   9.002609
                    6          7          8          9         10
     6  C    0.000000
     7  C    1.398450   0.000000
     8  O    4.494403   3.130468   0.000000
     9  C    4.277251   2.908347   1.402985   0.000000
    10  C    6.738273   5.350918   2.443193   2.879066   0.000000
    11  C    5.548856   4.214499   1.443738   2.447658   1.544412
    12  O    6.673225   5.392343   3.639931   3.126129   2.494279
    13  O    6.363359   5.073021   2.957137   2.349011   3.023221
    14  C    5.403041   4.219872   2.500461   3.258280   2.632760
    15  C    5.716626   4.383822   2.473957   1.539679   2.504785
    16  C    6.666417   5.294822   2.921356   2.563640   1.532646
    17  O    5.427414   4.306725   3.206946   3.388102   3.134908
    18  O    7.827995   6.474966   3.706017   4.195186   1.422297
    19  H    3.873078   3.402138   4.862517   3.870833   5.963662
    20  H    3.397644   3.885759   6.496873   5.711888   8.092107
    21  H    2.155007   3.411131   6.531826   6.116108   8.629376
    22  H    1.085838   2.146494   4.948959   4.950321   7.305479
    23  H    2.164659   1.083138   2.468834   2.668464   4.857445
    24  H    3.936535   2.696489   1.981967   1.093033   3.788905
    25  H    7.140799   5.755605   2.673281   3.181022   1.099354
    26  H    6.004843   4.747025   1.998214   3.280878   2.142554
    27  H    6.643072   5.386563   3.636029   3.428682   2.447734
    28  H    7.244693   5.965242   3.843128   3.200421   3.406347
    29  H    4.741395   3.707740   2.646860   3.533895   3.531389
    30  H    6.413524   5.275135   3.385130   4.240182   2.897375
    31  H    5.818502   4.595496   3.364937   2.143669   3.434398
    32  H    7.679745   6.310931   3.850160   3.480527   2.120868
    33  H    4.708448   3.569141   2.885105   2.734936   3.293559
    34  H    8.141387   6.815623   3.965778   4.720312   1.956942
                   11         12         13         14         15
    11  C    0.000000
    12  O    3.194909   0.000000
    13  O    3.586992   3.642066   0.000000
    14  C    1.536195   3.366572   4.877041   0.000000
    15  C    2.953723   2.398874   1.423546   3.926001   0.000000
    16  C    2.587974   1.410227   2.456456   3.397113   1.542580
    17  O    2.523727   2.684611   5.100790   1.412750   3.865532
    18  O    2.462917   2.838246   4.308803   2.949427   3.739554
    19  H    5.470537   4.477376   5.663220   5.137691   4.478811
    20  H    7.287783   6.904879   7.654686   6.824884   6.650149
    21  H    7.507454   8.130347   8.159139   7.150842   7.413113
    22  H    6.021927   7.526734   6.934799   5.935394   6.440335
    23  H    3.622018   5.395895   4.700792   3.857343   4.203603
    24  H    3.310594   4.128271   2.438846   4.188667   2.158206
    25  H    2.129247   3.365308   2.653895   3.503968   2.701071
    26  H    1.098614   4.214713   4.161619   2.098381   3.830148
    27  H    2.900769   0.971733   4.293299   2.703141   3.056003
    28  H    4.276270   3.792517   0.966131   5.538080   1.947567
    29  H    2.134623   4.307781   5.418888   1.100629   4.541740
    30  H    2.130640   3.839056   5.579293   1.094781   4.708055
    31  H    3.884962   2.478087   2.100027   4.612641   1.097178
    32  H    3.486045   2.050973   2.595058   4.377873   2.160552
    33  H    2.657432   2.536161   4.646470   1.940295   3.343337
    34  H    2.627620   3.763815   4.863253   3.098702   4.447297
                   16         17         18         19         20
    16  C    0.000000
    17  O    3.286637   0.000000
    18  O    2.383020   3.340985   0.000000
    19  H    5.138360   4.229561   6.798715   0.000000
    20  H    7.466771   6.103639   8.982217   2.496353   0.000000
    21  H    8.366056   6.889404   9.645881   4.314553   2.489517
    22  H    7.398001   6.162505   8.407250   4.958836   4.298980
    23  H    5.060509   4.290804   6.019983   4.289918   4.968053
    24  H    3.479351   4.396046   5.167498   4.119442   5.637732
    25  H    2.104369   4.174089   2.092273   6.681026   8.748251
    26  H    3.478975   3.377270   2.810758   6.447897   8.099511
    27  H    1.962150   1.936806   2.489016   4.657469   6.974833
    28  H    2.637248   5.660118   4.505543   6.193672   8.291573
    29  H    4.302220   2.081504   3.976849   5.179754   6.500222
    30  H    3.889655   2.014862   2.699943   6.107768   7.800982
    31  H    2.150371   4.239141   4.510704   3.949787   6.206605
    32  H    1.103127   4.282044   2.635228   6.007102   8.388696
    33  H    3.128871   0.975334   3.832588   3.318684   5.272480
    34  H    3.229699   3.799238   0.966362   7.494385   9.561576
                   21         22         23         24         25
    21  H    0.000000
    22  H    2.485026   0.000000
    23  H    4.309013   2.482018   0.000000
    24  H    5.784811   4.514165   2.435123   0.000000
    25  H    9.123429   7.613238   5.131438   3.855422   0.000000
    26  H    8.046649   6.302576   3.965178   3.948184   2.328655
    27  H    8.111246   7.461438   5.355441   4.504440   3.488756
    28  H    8.964900   7.853107   5.646660   3.339928   2.985879
    29  H    6.498715   5.150698   3.300508   4.274684   4.251622
    30  H    8.129620   6.887279   4.860746   5.186652   3.743420
    31  H    7.271273   6.652443   4.660731   2.579437   3.729429
    32  H    9.364663   8.402822   6.053362   4.253457   2.317244
    33  H    6.142122   5.531131   3.701091   3.684382   4.254321
    34  H   10.030891   8.618812   6.244784   5.632515   2.339085
                   26         27         28         29         30
    26  H    0.000000
    27  H    3.875482   0.000000
    28  H    4.853163   4.551689   0.000000
    29  H    2.394564   3.697803   6.188822   0.000000
    30  H    2.323262   3.038958   6.151941   1.768812   0.000000
    31  H    4.839406   3.298732   2.329359   5.214384   5.433138
    32  H    4.219342   2.697131   2.369838   5.325171   4.718643
    33  H    3.634927   2.103911   5.249850   2.381227   2.819952
    34  H    2.585121   3.330902   5.117972   3.998467   2.608771
                   31         32         33         34
    31  H    0.000000
    32  H    2.592156   0.000000
    33  H    3.580879   4.187509   0.000000
    34  H    5.314452   3.474003   4.389103   0.000000
 Stoichiometry    C12H16O6
 Framework group  C1[X(C12H16O6)]
 Deg. of freedom    96
 Full point group                 C1      NOp   1
 Largest Abelian subgroup         C1      NOp   1
 Largest concise Abelian subgroup C1      NOp   1
                         Standard orientation:                         
 ---------------------------------------------------------------------
 Center     Atomic      Atomic             Coordinates (Angstroms)
 Number     Number       Type             X           Y           Z
 ---------------------------------------------------------------------
      1          8           0       -0.672861    0.321644    0.514096
      2          6           0       -2.019912    0.165340    0.222089
      3          6           0       -2.882866    0.158985    1.322219
      4          6           0       -4.248331   -0.021985    1.121316
      5          6           0       -4.758077   -0.183298   -0.170753
      6          6           0       -3.886297   -0.177786   -1.257843
      7          6           0       -2.509719   -0.014235   -1.073601
      8          8           0        0.594335    0.109849   -1.459972
      9          6           0        0.151452    0.982560   -0.454688
     10          6           0        2.802667   -0.139930   -0.445049
     11          6           0        1.619944   -0.853270   -1.136077
     12          8           0        1.985935    0.061573    1.903094
     13          8           0        1.755790    2.691695   -0.605718
     14          6           0        1.088589   -2.137920   -0.482447
     15          6           0        1.281216    1.703909    0.302874
     16          6           0        2.405773    0.743893    0.742527
     17          8           0        0.725740   -2.077478    0.881573
     18          8           0        3.787112   -1.056995    0.016243
     19          1           0       -2.466221    0.299364    2.313773
     20          1           0       -4.917995   -0.026816    1.975853
     21          1           0       -5.824104   -0.314622   -0.324979
     22          1           0       -4.270518   -0.312220   -2.264494
     23          1           0       -1.826818   -0.056516   -1.913272
     24          1           0       -0.451096    1.725054   -0.984178
     25          1           0        3.216538    0.554444   -1.190124
     26          1           0        1.970981   -1.176448   -2.125663
     27          1           0        1.998406   -0.896221    1.739577
     28          1           0        2.408339    3.229605   -0.138555
     29          1           0        0.250131   -2.490064   -1.102420
     30          1           0        1.884761   -2.885874   -0.554684
     31          1           0        0.844085    2.147562    1.206139
     32          1           0        3.298695    1.343734    0.987006
     33          1           0        0.088746   -1.345393    0.979388
     34          1           0        4.121032   -1.555477   -0.741299
 ---------------------------------------------------------------------
 Rotational constants (GHZ):           0.8234823           0.2690895           0.2533493
 Standard basis: 6-31G(d,p) (6D, 7F)
 There are   350 symmetry adapted cartesian basis functions of A   symmetry.
 There are   350 symmetry adapted basis functions of A   symmetry.
   350 basis functions,   616 primitive gaussians,   350 cartesian basis functions
    68 alpha electrons       68 beta electrons
       nuclear repulsion energy      1471.3431294391 Hartrees.
 NAtoms=   34 NActive=   34 NUniq=   34 SFac= 1.00D+00 NAtFMM=   60 NAOKFM=F Big=F
 Integral buffers will be    131072 words long.
 Raffenetti 2 integral format.
 Two-electron integral symmetry is turned on.
 One-electron integrals computed using PRISM.
 NBasis=   350 RedAO= T EigKep=  4.64D-04  NBF=   350
 NBsUse=   350 1.00D-06 EigRej= -1.00D+00 NBFU=   350
 Initial guess from the checkpoint file:  "chenxi-glucose.chk"
 B after Tr=     0.000000    0.000000   -0.000000
         Rot=    0.998887    0.046648    0.002037   -0.006726 Ang=   5.41 deg.
 ExpMin= 1.61D-01 ExpMax= 5.48D+03 ExpMxC= 8.25D+02 IAcc=2 IRadAn=         4 AccDes= 0.00D+00
 Harris functional with IExCor=  402 and IRadAn=       4 diagonalized for initial guess.
 HarFok:  IExCor=  402 AccDes= 0.00D+00 IRadAn=         4 IDoV= 1 UseB2=F ITyADJ=14
 ICtDFT=  3500011 ScaDFX=  1.000000  1.000000  1.000000  1.000000
 FoFCou: FMM=F IPFlag=           0 FMFlag=      100000 FMFlg1=           0
         NFxFlg=           0 DoJE=T BraDBF=F KetDBF=T FulRan=T
         wScrn=  0.000000 ICntrl=       500 IOpCl=  0 I1Cent=   200000004 NGrid=           0
         NMat0=    1 NMatS0=      1 NMatT0=    0 NMatD0=    1 NMtDS0=    0 NMtDT0=    0
 Petite list used in FoFCou.
 Requested convergence on RMS density matrix=1.00D-08 within 128 cycles.
 Requested convergence on MAX density matrix=1.00D-06.
 Requested convergence on             energy=1.00D-06.
 No special actions if energy rises.
 Integral accuracy reduced to 1.0D-05 until final iterations.
 Initial convergence to 1.0D-05 achieved.  Increase integral accuracy.
 SCF Done:  E(RB3LYP) =  -918.229222692     A.U. after   11 cycles
            NFock= 11  Conv=0.86D-08     -V/T= 2.0089
 Calling FoFJK, ICntrl=      2127 FMM=F ISym2X=0 I1Cent= 0 IOpClX= 0 NMat=1 NMatS=1 NMatT=0.
 ***** Axes restored to original set *****
 -------------------------------------------------------------------
 Center     Atomic                   Forces (Hartrees/Bohr)
 Number     Number              X              Y              Z
 -------------------------------------------------------------------
      1        8          -0.000338941    0.000813628    0.001061037
      2        6           0.000306750   -0.001370543    0.000467355
      3        6          -0.000489126    0.000387678   -0.000881584
      4        6          -0.000857267   -0.000266666    0.000236237
      5        6           0.000964201    0.000156218    0.000367082
      6        6          -0.000070456    0.001067368   -0.000667441
      7        6          -0.000187529   -0.001079881    0.000409675
      8        8           0.000600188   -0.000652742   -0.000924784
      9        6          -0.000000226   -0.000044301   -0.000047988
     10        6           0.001573047    0.000584591   -0.000533064
     11        6          -0.000007017    0.000595238    0.001174672
     12        8           0.002152907    0.004258505   -0.000337242
     13        8          -0.000466241    0.000880115    0.000036473
     14        6          -0.001686913   -0.000232814   -0.001921047
     15        6          -0.000514852   -0.001475918   -0.001556539
     16        6           0.000293106   -0.002165934    0.000694582
     17        8           0.000592220    0.000816124    0.000134333
     18        8          -0.000658451   -0.000699816   -0.000163394
     19        1           0.000196829   -0.000070978    0.000193627
     20        1           0.000104244   -0.000128841    0.000164612
     21        1          -0.000111238   -0.000246772    0.000000268
     22        1          -0.000200419   -0.000187497   -0.000102503
     23        1          -0.000376806    0.000491815    0.000295286
     24        1           0.000453236    0.000308472    0.000815241
     25        1           0.000006835    0.000090082   -0.000481824
     26        1          -0.000531689   -0.000046419   -0.000036468
     27        1          -0.001572928   -0.001674822    0.000214644
     28        1           0.000018588   -0.000009107   -0.000073037
     29        1          -0.000065608    0.000054806    0.000290940
     30        1           0.000475482   -0.000652411    0.000133305
     31        1          -0.000323340    0.000402640    0.000477379
     32        1           0.000256771   -0.000077700    0.001071368
     33        1           0.000442353   -0.000409490   -0.000590329
     34        1           0.000022292    0.000585376    0.000079128
 -------------------------------------------------------------------
 Cartesian Forces:  Max     0.004258505 RMS     0.000830508

 GradGradGradGradGradGradGradGradGradGradGradGradGradGradGradGradGradGrad
 Berny optimization.
 Using GEDIIS/GDIIS optimizer.
 FormGI is forming the generalized inverse of G from B-inverse, IUseBI=4.
 Internal  Forces:  Max     0.001863777 RMS     0.000587478
 Search for a local minimum.
 Step number  10 out of a maximum of  197
 All quantities printed in internal units (Hartrees-Bohrs-Radians)
 Mixed Optimization -- En-DIIS/RFO-DIIS
 Swapping is turned off.
 Update second derivatives using D2CorX and points    9   10
 DE= -5.63D-04 DEPred=-3.77D-04 R= 1.49D+00
 TightC=F SS=  1.41D+00  RLast= 4.43D-01 DXNew= 2.0780D+00 1.3294D+00
 Trust test= 1.49D+00 RLast= 4.43D-01 DXMaxT set to 1.33D+00
 ITU=  1  1  1  1  1 -1  0  0  1  0
     Eigenvalues ---    0.00084   0.00691   0.00796   0.01068   0.01530
     Eigenvalues ---    0.01583   0.01613   0.01822   0.01927   0.02587
     Eigenvalues ---    0.02666   0.02790   0.02806   0.02822   0.02848
     Eigenvalues ---    0.02867   0.02873   0.02874   0.02884   0.03667
     Eigenvalues ---    0.03866   0.04365   0.04704   0.04918   0.05227
     Eigenvalues ---    0.05304   0.05697   0.05958   0.06130   0.06365
     Eigenvalues ---    0.06836   0.07188   0.07308   0.07857   0.08156
     Eigenvalues ---    0.09472   0.11113   0.11823   0.12466   0.14465
     Eigenvalues ---    0.15902   0.15965   0.15989   0.15999   0.16000
     Eigenvalues ---    0.16001   0.16025   0.16051   0.16683   0.17208
     Eigenvalues ---    0.17804   0.18421   0.19968   0.21930   0.21997
     Eigenvalues ---    0.22275   0.23135   0.24906   0.25622   0.27922
     Eigenvalues ---    0.28793   0.29369   0.30111   0.30470   0.31077
     Eigenvalues ---    0.31519   0.31879   0.31990   0.32042   0.32085
     Eigenvalues ---    0.32298   0.32639   0.33271   0.33347   0.33393
     Eigenvalues ---    0.33521   0.33769   0.41293   0.42369   0.43396
     Eigenvalues ---    0.43948   0.44618   0.44739   0.45130   0.50183
     Eigenvalues ---    0.50444   0.50512   0.52235   0.55174   0.55530
     Eigenvalues ---    0.55663   0.55776   0.56481   0.56688   0.57101
     Eigenvalues ---    0.59928
 En-DIIS/RFO-DIIS/Sim-DIIS IScMMF=       -3 using points:    10    9    8    7
 RFO step:  Lambda=-1.18064312D-03.
 DidBck=F Rises=F RFO-DIIS coefs:    3.00000   -1.82568   -0.52467    0.35035
 Iteration  1 RMS(Cart)=  0.14401833 RMS(Int)=  0.04066932
 Iteration  2 RMS(Cart)=  0.06107464 RMS(Int)=  0.01411379
 Iteration  3 RMS(Cart)=  0.01401769 RMS(Int)=  0.00078370
 Iteration  4 RMS(Cart)=  0.00077464 RMS(Int)=  0.00015393
 Iteration  5 RMS(Cart)=  0.00000153 RMS(Int)=  0.00015392
 Iteration  6 RMS(Cart)=  0.00000000 RMS(Int)=  0.00015392
 Variable       Old X    -DE/DX   Delta X   Delta X   Delta X     New X
                                 (Linear)    (Quad)   (Total)
    R1        2.62137   0.00150   0.00397   0.00400   0.00798   2.62935
    R2        2.70887   0.00030   0.01280   0.00180   0.01460   2.72347
    R3        2.64225  -0.00039   0.00210  -0.00270  -0.00057   2.64168
    R4        2.63952   0.00043   0.00323   0.00027   0.00354   2.64306
    R5        2.63046   0.00050   0.00664   0.00039   0.00701   2.63746
    R6        2.04970   0.00022  -0.00192   0.00084  -0.00108   2.04862
    R7        2.64245  -0.00056   0.00582  -0.00234   0.00342   2.64587
    R8        2.05164   0.00023  -0.00183   0.00083  -0.00101   2.05064
    R9        2.63330   0.00047   0.00611   0.00020   0.00629   2.63959
   R10        2.05055   0.00024  -0.00173   0.00102  -0.00071   2.04983
   R11        2.64269  -0.00071   0.00429  -0.00274   0.00157   2.64426
   R12        2.05194   0.00024  -0.00191   0.00082  -0.00109   2.05084
   R13        2.04683   0.00026   0.00077   0.00080   0.00158   2.04841
   R14        2.65126   0.00067   0.00512   0.00262   0.00761   2.65886
   R15        2.72827   0.00025  -0.00201  -0.00173  -0.00378   2.72449
   R16        2.90957   0.00001   0.00507  -0.00271   0.00233   2.91191
   R17        2.06553   0.00022  -0.00429   0.00090  -0.00340   2.06214
   R18        2.91852   0.00092   0.00309   0.00247   0.00558   2.92410
   R19        2.89628   0.00150  -0.00251   0.00084  -0.00154   2.89474
   R20        2.68775  -0.00036  -0.00013  -0.00213  -0.00226   2.68550
   R21        2.07748   0.00007  -0.00163   0.00061  -0.00101   2.07646
   R22        2.90299   0.00080  -0.00653   0.00177  -0.00476   2.89823
   R23        2.07608   0.00035  -0.00080   0.00134   0.00055   2.07663
   R24        2.66494  -0.00148   0.00006  -0.00422  -0.00416   2.66078
   R25        1.83631   0.00085   0.00341   0.00470   0.00810   1.84441
   R26        2.69011   0.00097  -0.00307   0.00248  -0.00058   2.68953
   R27        1.82572  -0.00001   0.00155  -0.00033   0.00122   1.82694
   R28        2.66971   0.00038   0.00884   0.00523   0.01407   2.68378
   R29        2.07989   0.00001  -0.00324  -0.00070  -0.00394   2.07595
   R30        2.06884  -0.00002  -0.00491   0.00003  -0.00489   2.06395
   R31        2.91505   0.00082   0.01336   0.00315   0.01654   2.93159
   R32        2.07337   0.00015  -0.00173   0.00111  -0.00062   2.07274
   R33        2.08461   0.00008  -0.00308  -0.00073  -0.00380   2.08080
   R34        1.84311  -0.00070   0.00665   0.00031   0.00696   1.85008
   R35        1.82616  -0.00003   0.00184  -0.00032   0.00151   1.82767
    A1        2.05793  -0.00050  -0.02019   0.00052  -0.01967   2.03826
    A2        2.01996   0.00071   0.01435   0.00401   0.01815   2.03811
    A3        2.15350  -0.00041  -0.02341  -0.00235  -0.02592   2.12758
    A4        2.10931  -0.00030   0.00842  -0.00156   0.00683   2.11614
    A5        2.08571   0.00010  -0.00644   0.00066  -0.00574   2.07997
    A6        2.07329   0.00013   0.00057   0.00094   0.00149   2.07478
    A7        2.12419  -0.00022   0.00588  -0.00161   0.00425   2.12844
    A8        2.10129  -0.00005   0.00002  -0.00033  -0.00034   2.10095
    A9        2.08523   0.00002   0.00107   0.00039   0.00148   2.08671
   A10        2.09661   0.00003  -0.00111  -0.00004  -0.00114   2.09547
   A11        2.08556   0.00009   0.00374   0.00083   0.00453   2.09009
   A12        2.09835  -0.00003  -0.00247  -0.00037  -0.00284   2.09551
   A13        2.09927  -0.00006  -0.00124  -0.00046  -0.00169   2.09757
   A14        2.11007  -0.00018  -0.00365  -0.00174  -0.00533   2.10473
   A15        2.09598  -0.00001   0.00135  -0.00036   0.00097   2.09695
   A16        2.07708   0.00019   0.00232   0.00209   0.00438   2.08146
   A17        2.07423   0.00035  -0.00209   0.00221   0.00005   2.07428
   A18        2.09792  -0.00007  -0.01348  -0.00066  -0.01439   2.08352
   A19        2.11055  -0.00028   0.01626  -0.00119   0.01483   2.12538
   A20        2.06970   0.00186   0.00049   0.00349   0.00384   2.07354
   A21        1.95949   0.00024  -0.01111   0.00120  -0.00986   1.94963
   A22        1.88119   0.00179   0.01488   0.00485   0.01975   1.90094
   A23        1.90031  -0.00105  -0.00512  -0.00401  -0.00938   1.89092
   A24        1.99583  -0.00156  -0.00206  -0.00165  -0.00384   1.99200
   A25        1.82292   0.00087  -0.00941   0.00618  -0.00322   1.81971
   A26        1.90138  -0.00041   0.01253  -0.00728   0.00530   1.90667
   A27        1.99845   0.00055  -0.00168  -0.00304  -0.00479   1.99366
   A28        1.95774  -0.00048  -0.00401   0.00157  -0.00253   1.95521
   A29        1.85125  -0.00013  -0.01315   0.00008  -0.01328   1.83796
   A30        1.87523   0.00066   0.02039   0.00806   0.02834   1.90357
   A31        1.83217  -0.00056  -0.00811  -0.00281  -0.01105   1.82111
   A32        1.94603  -0.00008   0.00613  -0.00465   0.00150   1.94754
   A33        1.91376  -0.00102   0.00073   0.00544   0.00604   1.91979
   A34        1.99063   0.00146   0.00342  -0.00267   0.00089   1.99152
   A35        1.79379  -0.00036   0.00703  -0.00194   0.00504   1.79882
   A36        2.04965   0.00007  -0.00790  -0.00329  -0.01121   2.03844
   A37        1.86942   0.00053   0.00272  -0.00025   0.00245   1.87188
   A38        1.82119  -0.00076  -0.00411   0.00276  -0.00138   1.81981
   A39        1.91197  -0.00025   0.02110  -0.00345   0.01765   1.92962
   A40        1.87851  -0.00004  -0.00002  -0.00189  -0.00191   1.87660
   A41        2.05316   0.00001  -0.00644  -0.00823  -0.01470   2.03846
   A42        1.86647  -0.00011   0.00286   0.00716   0.00993   1.87640
   A43        1.86681   0.00071  -0.00436   0.00809   0.00367   1.87048
   A44        1.94109   0.00038   0.00033  -0.00855  -0.00821   1.93288
   A45        1.85430  -0.00097   0.00193  -0.00051   0.00141   1.85571
   A46        1.87366   0.00000   0.00671   0.00356   0.01019   1.88385
   A47        1.82934  -0.00029  -0.00609  -0.00634  -0.01237   1.81697
   A48        1.96447   0.00141  -0.00404   0.00895   0.00484   1.96931
   A49        1.87776  -0.00048  -0.00234   0.00162  -0.00074   1.87702
   A50        1.95058  -0.00081   0.00874  -0.00059   0.00818   1.95876
   A51        1.95810   0.00009   0.00378  -0.00487  -0.00117   1.95693
   A52        1.88332   0.00012  -0.00047   0.00127   0.00078   1.88410
   A53        2.02168   0.00112   0.03227   0.00444   0.03667   2.05835
   A54        1.90374  -0.00119  -0.01456  -0.00641  -0.02150   1.88224
   A55        1.85009   0.00012  -0.00551   0.00188  -0.00367   1.84643
   A56        1.89508   0.00073   0.00870   0.01987   0.02825   1.92333
   A57        1.89830  -0.00086  -0.02169  -0.01579  -0.03709   1.86121
   A58        1.89110  -0.00001  -0.00124  -0.00540  -0.00671   1.88439
   A59        1.87201   0.00072  -0.01936   0.00623  -0.01313   1.85888
   A60        1.89391  -0.00007  -0.00917  -0.00214  -0.01131   1.88260
    D1       -2.60832  -0.00069   0.27223  -0.00073   0.27159  -2.33673
    D2        0.56397  -0.00083   0.30050  -0.00428   0.29612   0.86009
    D3       -1.45832  -0.00039  -0.14721  -0.02191  -0.16930  -1.62762
[truncated: 423,219 more chars]
